# Supplementary material for: Investigating the relationship of plasma microRNAs and colorectal cancer risk using genetic evidence
Source: BMC Med. 2025 Oct 2;23:532. doi: 10.1186/s12916-025-04311-8 (PMC12492795; doi:10.1186/s12916-025-04311-8)
Supplement: Supplementary file 1 — Additional file 1: Tables S1–S17. Table S1 Parameters for pathway enrichment analysis using the WEB-based GEne SeT AnaLysis Toolkit. Table S2 Genetic association estimates of circulating miRNAs used in the Mendelian randomization analyses. Table S3 Mendelian randomization analyses of circulating miRNAs and risk of colorectal cancer using cis IVs. Table S4 Mendelian randomization analyses of circulating miRNAs and risk of colorectal cancer using trans IVs. Table S5 Summary of the colocalization analysis results. Table S6 Sensitivity Mendelian randomization analyses of circulating miRNAs and risk of colorectal cancer using cis IVs. Table S7 MR-link-2 analyses of miRNAs on colorectal cancer risk. Table S8 Pleiotropy scan of the cis IVs. Table S9 Mendelian randomization analysis of genetic liability to risk of developing colorectal cancer and plasma miRNA concentrations. Table S10 Mendelian randomization analyses of circulating miRNAs and plasma proteins. Table S11 Mendelian randomization analyses of plasma proteins and colorectal cancer risk. Table S12 Suggestive miRNA and protein-target associations. Table S13 Mendelian randomization analyses plasma proteins on miRNAs. Table S14 Pathway enrichment analysis results. Table S15a miRNA expression profiles per tissue. Table S15b miRNA expression profiles per cancer tissue. Table S16 Correlation between miRNA and mRNA expression across tissues. Table S17 Correlation of miRNA expression across tissues and small compound sensitivity. [file 12916_2025_4311_MOESM1_ESM.xlsx]

## Sheet: S.Tables
Supplementary Table 1. Parameters for pathway enrichment analysis using the WEB-based GEne SeT AnaLysis Toolkit.
Supplementary Table 2. Genetic association estimates with circulating miRNAs used in the Mendelian Randomization analyses.
Supplementary Table 3. Mendelian randomization analyses of circulating miRNAs and risk of colorectal cancer using cis Ivs
Supplementary Table 4. Mendelian randomization analyses of circulating miRNAs and risk of colorectal cancer using trans IVs.
Supplementary Table 5. Summary of the colocalization analysis results.
Supplementary Table 6. Sensitivity mendelian randomization analyses of circulating miRNAs and risk of colorectal cancer using cis IVs (P-value<5e-8 for IV definition).
Supplementary Table 7. MR-link-2 analyses of miRNAs on colorectal cancer risk.
Supplementary Table 8. Pleiotropy scan of the cis IVs.
Supplementary Table 9. Mendelian randomization analysis of genetic liability to risk of developing colorectal cancer and plasma miRNA concentrations.
Supplementary Table 10. Mendelian randomization analyses of circulating miRNAs and plasma proteins.
Supplementary Table 11. Mendelian randomization analyses of plasma proteins and colorectal cancer risk.
Supplementary Table 12. Suggestive miRNA and protein-target associations.
Supplementary Table 13. Mendelian randomization analyses plasma proteins on miRNAs.
Supplementary Table 14. Pathway enrichment analysis results.
Supplementary Table 15a. miRNA expression profiles per tissue (miRNATissueAtlas).
Supplementary Table 15b. miRNA expression profiles per cancer tissue (miRNASNP-v3).
Supplementary Table 16. Correlation between miRNA and mRNA expression across tissues (miRNASNP-v3)
Supplementary Table 17. Correlation of miRNA expression across tissues and small compound sensitivity.

## Sheet: S.1
Supplementary Table 1. Parameters for pathway enrichment analysis using the WEB-based GEne SeT AnaLysis Toolkit.
Category	Parameters
Basic Parameters
Organism of Interest	Homo Sapiens
Method of Interest	Over-Representation Analysis (ORA)
Functional Database	KEGG, Partner, Reactome, Wikipathway, Wikipathway Cancer
Gene ID Type	Gene Symbol
Gene List	miRNA specific robust pQTLs associations
Reference Gene List	4.907 pQTLs
Advanced Parameters
Minimum number of genes for a category	5 (default)
Maximum number of genes for a category	2000 (default)
Multiple Test Adjustment	FDR (Benjamin-Hochberg)
Significance Level	0.1
Number of categories expected from set cover	10 (default)
Number of categories visualized in the report	40 (default)
Color in DAG	Continuous

## Sheet: S.2
Supplementary Table 2. Genetic association estimates with circulating miRNAs used in the Mendelian Randomization analyses.
miRNA	rsid	Effect Allele	Non-Effect Allele	GX beta	GX se	F-Statistic	GX pval	definition
let-7a-5p	rs10512230	T	G	0.02664	0.004877	29.84	6.486e-08	cis
let-7d-5p	rs10993095	C	T	0.03251	0.005705	32.47	1.802e-08	cis
let-7e-5p	rs11084100	C	A	-0.06456	0.01208	28.56	1.248e-07	cis
let-7e-5p	rs12980971	C	G	-0.08453	0.01247	45.95	2.663e-11	cis
let-7g-5p	rs11717383	T	G	0.02264	0.004798	22.27	2.903e-06	cis
let-7i-5p	rs10747965	A	T	0.0405	0.005877	47.49	1.272e-11	cis
miR-101-3p	rs295256	G	A	0.08026	0.01456	30.39	5.03e-08	cis
miR-101-3p	rs3824430	C	T	-0.06358	0.01302	23.85	1.31e-06	cis
miR-103a-3p	rs6037702	G	A	-0.0314	0.006208	25.58	5.444e-07	cis
miR-125a-5p	rs11673260	G	A	-0.1126	0.01491	57.03	1.321e-13	cis
miR-127-3p	rs10146962	C	T	-0.06677	0.01334	25.05	7.021e-07	cis
miR-1307-5p	rs11191667	A	G	-0.06765	0.009669	48.95	6.385e-12	cis
miR-130a-3p	rs10896617	T	C	0.1445	0.01917	56.82	1.522e-13	cis
miR-130a-3p	rs61070639	G	T	0.1172	0.0186	39.7	5.287e-10	cis
miR-130a-3p	rs2729354	A	G	-0.1354	0.01392	94.61	4.92e-21	cis
miR-130a-3p	rs11229075	C	A	0.2922	0.008899	1078.15	1.229e-142	cis
miR-130a-3p	rs602061	G	A	-0.1405	0.01496	88.2	8.977e-20	cis
miR-130b-3p	rs447001	T	C	-0.1546	0.008831	306.48	3.845e-57	cis
miR-130b-3p	rs861825	T	C	0.1275	0.01312	94.44	5.093e-21	cis
miR-130b-5p	rs447001	T	C	-0.09996	0.01332	56.32	1.884e-13	cis
miR-133a-3p	rs12624608	A	C	0.394	0.03343	138.91	2.842e-29	cis
miR-133a-3p	rs6143057	T	C	-0.2527	0.03776	44.79	4.67e-11	cis
miR-136-5p	rs12434496	A	G	-0.09697	0.01616	36.01	3.23e-09	cis
miR-139-3p	rs10898849	T	C	0.124	0.02218	31.26	3.297e-08	cis
miR-139-3p	rs907849	G	T	-0.1386	0.02325	35.54	4.002e-09	cis
miR-139-3p	rs55861597	T	G	0.1795	0.02648	45.95	2.659e-11	cis
miR-139-3p	rs34273765	T	C	-0.4722	0.06757	48.84	6.491e-12	cis
miR-139-3p	rs11235575	T	A	0.09275	0.01944	22.76	2.252e-06	cis
miR-139-5p	rs907849	G	T	-0.1006	0.01809	30.93	3.816e-08	cis
miR-139-5p	rs55861597	T	G	0.1697	0.02019	70.65	2.656e-16	cis
miR-139-5p	rs35374828	G	C	-0.3911	0.0495	62.43	1.107e-14	cis
miR-139-5p	rs11235575	T	A	0.0834	0.01492	31.25	3.335e-08	cis
miR-140-5p	rs186588339	T	C	-0.1307	0.01905	47.07	1.505e-11	cis
miR-143-3p	rs77612135	A	G	0.8266	0.1192	48.09	9.68e-12	cis
miR-143-3p	rs4705073	C	T	0.1406	0.02906	23.41	1.629e-06	cis
miR-145-5p	rs75777785	A	G	0.4831	0.08032	36.18	2.95e-09	cis
miR-145-5p	rs476741	G	T	0.0997	0.02102	22.5	2.563e-06	cis
miR-146a-3p	rs61665417	T	C	0.09751	0.02074	22.1	3.14e-06	cis
miR-146a-5p	rs2910211	A	G	0.09001	0.01287	48.91	6.164e-12	cis
miR-148a-3p	rs9639523	T	G	-0.07208	0.01373	27.56	2.034e-07	cis
miR-151a-3p	rs62521905	C	A	0.05897	0.005603	110.77	3.79e-24	cis
miR-152-3p	rs3826396	A	C	-0.1179	0.01537	58.84	5.87e-14	cis
miR-152-3p	rs2051821	C	T	0.0936	0.01627	33.1	1.307e-08	cis
miR-152-3p	rs4794426	C	T	-0.1136	0.01761	41.61	2.103e-10	cis
miR-152-3p	rs139322023	T	C	-0.2208	0.03876	32.45	1.828e-08	cis
miR-181a-3p	rs7525896	T	C	-0.0993	0.02098	22.4	2.668e-06	cis
miR-181a-3p	rs7529925	C	T	0.2142	0.02207	94.2	6.147e-21	cis
miR-181a-5p	rs16843807	C	A	0.1444	0.02254	41.04	2.725e-10	cis
miR-181a-5p	rs12568099	T	C	0.2556	0.05113	24.99	7.299e-07	cis
miR-181a-5p	rs72739726	A	T	0.2089	0.02054	103.44	9.644e-23	cis
miR-181a-5p	rs7526882	T	C	-0.1276	0.01638	60.68	2.504e-14	cis
miR-181a-5p	rs72741523	T	C	0.4119	0.06115	45.37	3.458e-11	cis
miR-181a-5p	rs12125200	A	G	0.3404	0.01251	740.4	1.134e-111	cis
miR-181a-5p	rs141891545	T	C	0.2619	0.0549	22.76	2.243e-06	cis
miR-181b-5p	rs72739794	C	T	0.183	0.03959	21.37	4.517e-06	cis
miR-181b-5p	rs12125200	A	G	0.1416	0.01456	94.58	4.893e-21	cis
miR-181b-5p	rs2360964	G	T	0.07714	0.01435	28.9	1.04e-07	cis
miR-182-5p	rs1815177	G	C	0.1247	0.02051	36.97	2.027e-09	cis
miR-185-5p	rs2518829	A	G	-0.04792	0.0066	52.72	1.081e-12	cis
miR-1908-5p	rs174561	C	T	0.1513	0.01243	148.16	4.757e-31	cis
miR-197-3p	rs7355073	T	C	-0.07823	0.01081	52.37	1.232e-12	cis
miR-199a-3p	rs67417605	C	T	0.07487	0.01058	50.08	3.586e-12	cis
miR-199a-3p	rs4804554	T	G	0.05346	0.01137	22.11	3.136e-06	cis
miR-199a-5p	rs58707334	C	T	0.06603	0.01097	36.23	2.84e-09	cis
miR-204-5p	rs60191817	G	T	0.551	0.08256	44.54	5.094e-11	cis
miR-2110	rs11196660	C	G	-0.1105	0.02351	22.09	3.173e-06	cis
miR-21-5p	rs2777896	T	G	0.077	0.01195	41.52	2.184e-10	cis
miR-2355-3p	rs2075338	C	T	0.1358	0.02563	28.07	1.587e-07	cis
miR-2355-5p	rs2244923	C	T	0.1433	0.0245	34.21	7.619e-09	cis
miR-23b-3p	rs10993460	C	T	0.04362	0.00816	28.58	1.227e-07	cis
miR-26a-5p	rs73058909	C	T	0.04741	0.009516	24.82	7.968e-07	cis
miR-26b-5p	rs833083	T	A	-0.07644	0.006388	143.19	3.96e-30	cis
miR-27a-3p	rs2594718	A	G	-0.02902	0.005933	23.92	1.256e-06	cis
miR-27b-3p	rs4744403	A	T	-0.0487	0.008694	31.38	3.07e-08	cis
miR-27b-3p	rs16911887	A	G	0.2189	0.04173	27.52	2.059e-07	cis
miR-27b-3p	rs3802454	T	G	0.1822	0.01103	272.86	5.607e-52	cis
miR-27b-3p	rs188158225	T	C	0.1936	0.03779	26.25	3.965e-07	cis
miR-29c-3p	rs12048704	A	C	0.05598	0.01135	24.33	1.027e-06	cis
miR-30b-5p	rs6578231	T	C	0.03026	0.005438	30.96	3.746e-08	cis
miR-30b-5p	rs1442455	G	T	0.03353	0.0056	35.85	3.418e-09	cis
miR-30b-5p	rs13282464	T	C	0.1003	0.006967	207.26	2.765e-41	cis
miR-30b-5p	rs7016908	G	T	-0.03241	0.006131	27.94	1.685e-07	cis
miR-30d-5p	rs10100533	G	A	-0.03189	0.005791	30.33	5.151e-08	cis
miR-30d-5p	rs13268530	T	C	0.0951	0.00722	173.49	1.681e-35	cis
miR-3130-3p	rs16838834	A	T	0.1711	0.03131	29.86	6.504e-08	cis
miR-3144-3p	rs140354569	T	C	-0.4875	0.1051	21.52	4.169e-06	cis
miR-323b-3p	rs35844276	C	T	-0.2585	0.02307	125.55	7.249e-27	cis
miR-326	rs533085	G	A	-0.03808	0.008196	21.59	4.085e-06	cis
miR-329-3p	rs7149353	C	T	0.07527	0.01583	22.61	2.447e-06	cis
miR-331-3p	rs7959849	C	T	0.04555	0.009389	23.54	1.517e-06	cis
miR-335-5p	rs1421141	A	G	-0.08902	0.0122	53.24	8.157e-13	cis
miR-338-3p	rs4969384	T	C	-0.08559	0.01551	30.45	4.936e-08	cis
miR-338-3p	rs906187	T	C	0.09051	0.0144	39.51	5.915e-10	cis
miR-338-3p	rs2659046	A	G	-0.151	0.01831	68.01	8.883e-16	cis
miR-339-5p	rs12701432	T	C	0.0604	0.01117	29.24	8.808e-08	cis
miR-339-5p	rs74791540	A	C	0.07708	0.01557	24.51	9.354e-07	cis
miR-339-5p	rs78523276	A	G	0.1264	0.0216	34.24	7.43e-09	cis
miR-339-5p	rs10280960	T	C	-0.09047	0.008393	116.19	3.642e-25	cis
miR-339-5p	rs56361744	A	G	-0.1926	0.02623	53.92	5.76e-13	cis
miR-33a-5p	rs2413660	A	G	-0.05534	0.01008	30.14	5.623e-08	cis
miR-342-3p	rs11160562	A	G	0.157	0.01634	92.32	1.419e-20	cis
miR-342-3p	rs116854560	T	C	0.2748	0.05254	27.36	2.262e-07	cis
miR-342-3p	rs11160569	C	G	-0.1221	0.01887	41.87	1.867e-10	cis
miR-342-3p	rs4905935	A	G	0.1707	0.02257	57.2	1.288e-13	cis
miR-345-5p	rs3783340	G	A	0.1092	0.01205	82.12	1.327e-18	cis
miR-3667-3p	rs5770599	C	G	0.1023	0.02133	23	1.981e-06	cis
miR-3667-5p	rs8140095	A	G	0.09795	0.01956	25.08	6.977e-07	cis
miR-3689a-3p	rs3128570	G	A	0.1479	0.02317	40.75	3.266e-10	cis
miR-4326	rs6011715	G	A	-0.1639	0.02609	39.46	5.956e-10	cis
miR-4433b-5p	rs2698537	G	T	0.1883	0.03515	28.7	1.16e-07	cis
miR-4433b-5p	rs114443926	A	G	-0.2758	0.05332	26.76	3.043e-07	cis
miR-4433b-5p	rs2059631	A	G	0.2891	0.01658	304.04	1.565e-56	cis
miR-4433b-5p	rs872683	G	C	-0.1987	0.03109	40.85	3.081e-10	cis
miR-4433b-5p	rs1011066	A	G	-0.1687	0.02189	59.39	4.461e-14	cis
miR-451a	rs34644886	C	T	-0.1139	0.01905	35.75	3.645e-09	cis
miR-4707-3p	rs12717427	C	T	0.315	0.01617	379.49	3.282e-67	cis
miR-490-5p	rs73158724	T	G	0.1652	0.03332	24.58	8.924e-07	cis
miR-574-3p	rs7694333	G	A	-0.06611	0.00973	46.16	2.327e-11	cis
miR-574-5p	rs7694333	G	A	-0.04232	0.00914	21.44	4.369e-06	cis
miR-584-5p	rs9325124	A	G	-0.08537	0.0146	34.19	7.622e-09	cis
miR-584-5p	rs17722209	C	T	0.1153	0.01883	37.49	1.566e-09	cis
miR-584-5p	rs36047	T	C	0.2541	0.01183	461.36	9.35e-79	cis
miR-584-5p	rs4134361	G	C	0.1445	0.01724	70.25	3.019e-16	cis
miR-625-5p	rs1621546	T	C	0.2716	0.0282	92.76	1.221e-20	cis
miR-625-5p	rs76734026	A	G	0.3563	0.05007	50.64	2.812e-12	cis
miR-625-5p	rs2127870	G	C	0.7437	0.01664	1997.51	2.869e-206	cis
miR-625-5p	rs59136469	A	G	-0.2554	0.05256	23.61	1.46e-06	cis
miR-625-5p	rs142118615	G	T	0.574	0.09243	38.57	9.184e-10	cis
miR-671-3p	rs1065071	C	T	-0.09018	0.01917	22.13	3.087e-06	cis
miR-6760-5p	rs3782887	G	A	0.8978	0.1882	22.76	2.269e-06	cis
miR-6810-3p	rs1473901	C	T	0.06031	0.01231	24	1.2e-06	cis
miR-6891-3p	rs2395476	G	T	0.1031	0.02072	24.76	8.104e-07	cis
miR-6891-3p	rs2596477	A	G	-0.1601	0.02694	35.32	4.477e-09	cis
miR-744-5p	rs9892151	C	T	0.09978	0.01176	71.99	1.35e-16	cis
miR-941	rs2427550	A	C	-0.1571	0.02341	45.03	3.96e-11	cis
miR-99b-5p	rs7251234	G	A	-0.06063	0.01262	23.08	1.925e-06	cis
miR-99b-5p	rs11084100	C	A	-0.06514	0.01215	28.74	1.119e-07	cis
miR-99b-5p	rs12980971	C	G	-0.05982	0.01276	21.98	3.367e-06	cis
miR-6734-3p	rs6696586	T	C	0.1252	0.02555	24	1.186e-06	trans
miR-6734-3p	rs7533307	A	G	-0.3601	0.07036	26	4.017e-07	trans
miR-6734-3p	rs11002049	A	G	-0.4611	0.09658	23	2.219e-06	trans
miR-6734-3p	rs1876857	G	C	-0.1317	0.02845	21	4.372e-06	trans
miR-6734-3p	rs55694714	A	T	0.1711	0.03581	23	2.17e-06	trans
miR-6734-3p	rs138175085	A	G	-0.4863	0.1022	23	2.389e-06	trans
miR-6734-3p	rs118181560	C	T	-0.5346	0.1135	22	2.987e-06	trans
miR-6734-3p	rs12368756	A	G	-0.2203	0.04776	21	4.767e-06	trans
miR-6734-3p	rs62024433	G	C	-0.1774	0.03757	22	2.834e-06	trans
miR-6734-3p	rs17716546	G	A	-0.274	0.05415	26	5.388e-07	trans
miR-6734-3p	rs78050543	C	A	-0.4885	0.09628	26	5.004e-07	trans
miR-6734-3p	rs1519765	A	C	-0.475	0.0987	23	1.825e-06	trans
miR-6734-3p	rs146612723	G	A	-0.2769	0.05706	24	1.508e-06	trans
miR-6734-3p	rs138339392	C	T	-0.5771	0.1169	24	1.01e-06	trans
miR-6734-3p	rs11901174	T	C	-0.3765	0.08045	22	3.465e-06	trans
miR-6734-3p	rs116306905	G	C	-0.488	0.09923	24	1.099e-06	trans
miR-6734-3p	rs78574139	A	C	-0.259	0.04926	28	1.942e-07	trans
miR-6734-3p	rs138554392	A	G	-0.3774	0.07927	23	2.357e-06	trans
miR-6734-3p	rs17559792	G	A	-0.436	0.08736	25	7.683e-07	trans
miR-6815-5p	rs61784567	G	A	-0.5567	0.09871	32	2.507e-08	trans
miR-6815-5p	rs140723385	C	T	-0.6173	0.1276	23	1.637e-06	trans
miR-6815-5p	rs9540500	A	C	-0.156	0.03283	23	2.476e-06	trans
miR-6815-5p	rs2459574	T	C	0.1459	0.03043	23	2.017e-06	trans
miR-6815-5p	rs7502783	G	A	-0.2216	0.04665	23	2.482e-06	trans
miR-6815-5p	rs11670510	A	T	0.1652	0.03272	25	5.764e-07	trans
miR-6815-5p	rs11704183	A	G	-0.3687	0.07973	21	4.489e-06	trans
miR-6815-5p	rs9450517	G	A	-0.6947	0.1482	22	3.349e-06	trans
miR-6815-5p	rs79662841	A	G	-0.3988	0.08113	24	1.104e-06	trans
miR-6815-5p	rs117622259	T	C	-0.22	0.04629	23	2.459e-06	trans
miR-6883-3p	rs12029978	T	A	0.1308	0.02712	23	1.76e-06	trans
miR-6883-3p	rs74635948	T	C	-0.5745	0.1236	22	4.046e-06	trans
miR-6883-3p	rs117981668	A	C	-0.5659	0.1205	22	3.217e-06	trans
miR-6883-3p	rs3781804	G	A	-0.3755	0.07244	27	2.857e-07	trans
miR-6883-3p	rs60761379	G	C	-0.4366	0.08058	29	8.39e-08	trans
miR-6883-3p	rs10785171	T	C	0.1483	0.0303	24	1.238e-06	trans
miR-6883-3p	rs143017296	T	G	-0.4999	0.1083	21	4.636e-06	trans
miR-6883-3p	rs138004104	C	T	-0.6282	0.1235	26	4.674e-07	trans
miR-6883-3p	rs117786661	A	G	-0.6502	0.1076	37	2.54e-09	trans
miR-6883-3p	rs2569656	C	T	-0.2604	0.05231	25	8.099e-07	trans
miR-6883-3p	rs55862433	A	G	-0.3695	0.07084	27	2.425e-07	trans
miR-6883-3p	rs10241403	G	T	-0.1431	0.03105	21	4.869e-06	trans
miR-1252-3p	rs113586345	T	C	-0.2964	0.06056	24	1.224e-06	trans
miR-1252-3p	rs2849030	G	A	-0.1265	0.02612	23	1.594e-06	trans
miR-1252-3p	rs917578	T	C	0.1282	0.02774	21	4.54e-06	trans
miR-1252-3p	rs2159008	C	A	-0.1272	0.0259	24	1.132e-06	trans
miR-1252-3p	rs71321736	G	A	-0.2737	0.05752	23	2.391e-06	trans
miR-655-5p	rs113894440	A	T	0.1929	0.0401	23	1.871e-06	trans
miR-655-5p	rs78199662	G	A	-0.3674	0.07851	22	3.459e-06	trans
miR-200a-3p	rs6685428	C	G	-0.1649	0.03456	23	2.253e-06	trans
miR-200a-3p	rs2302628	A	T	-0.212	0.04575	21	4.272e-06	trans
miR-200a-3p	rs7999142	A	G	-0.4789	0.1002	23	2.141e-06	trans
miR-200a-3p	rs117581267	A	T	-0.4313	0.08261	27	2.382e-07	trans
miR-200a-3p	rs115636641	T	C	-0.3541	0.07563	22	3.414e-06	trans
miR-200a-3p	rs117190793	A	T	-0.4929	0.09913	25	8.459e-07	trans
miR-200a-3p	rs2891648	G	A	-0.1084	0.02354	21	4.875e-06	trans
miR-200a-3p	rs2026197	C	T	-0.2131	0.04288	25	8.488e-07	trans
miR-4319	rs11164182	A	T	-0.08188	0.01689	24	1.545e-06	trans
miR-4319	rs146074594	T	A	-0.3813	0.07606	25	6.818e-07	trans
miR-4319	rs4951560	G	T	0.08491	0.01744	24	1.397e-06	trans
miR-4319	rs73108045	T	C	0.3207	0.06751	23	2.465e-06	trans
miR-4319	rs35298619	A	G	-0.09399	0.02037	21	4.687e-06	trans
miR-4319	rs60105588	G	A	-0.1028	0.02077	24	9.231e-07	trans
miR-365a-3p	rs6577244	C	T	-0.1245	0.02386	27	2.425e-07	trans
miR-365a-3p	rs60972271	A	T	-0.1894	0.03817	25	8.871e-07	trans
miR-365a-3p	rs2815061	C	T	-0.1328	0.02601	26	4.286e-07	trans
miR-365a-3p	rs2240832	C	T	-0.1199	0.02532	22	2.678e-06	trans
miR-365a-3p	rs62494457	A	G	-0.4195	0.08392	25	7.368e-07	trans
miR-365a-3p	rs7873128	A	G	-0.1177	0.02538	22	4.226e-06	trans
miR-4798-3p	rs12061224	C	G	-0.2218	0.047	22	2.851e-06	trans
miR-4798-3p	rs79221316	G	A	-0.5373	0.1019	28	1.809e-07	trans
miR-4798-3p	rs189701	A	G	-0.1075	0.02206	24	1.374e-06	trans
miR-4798-3p	rs1815119	A	G	0.1754	0.03704	22	2.679e-06	trans
miR-4798-3p	rs74854626	A	T	-0.3995	0.08121	24	1.093e-06	trans
miR-4798-3p	rs140710014	G	C	-0.3222	0.06684	23	1.775e-06	trans
miR-4798-3p	rs2294328	A	G	-0.3285	0.07112	21	4.604e-06	trans
miR-4798-3p	rs73051712	C	T	0.2597	0.05558	22	3.579e-06	trans
miR-4798-3p	rs11987866	A	G	-0.3328	0.07087	22	3.209e-06	trans
miR-4798-3p	rs2796471	G	A	-0.1053	0.02265	22	3.999e-06	trans
miR-548b-3p	rs12121080	T	C	-0.1424	0.02944	23	1.617e-06	trans
miR-548b-3p	rs71485179	A	G	-0.5598	0.1147	24	1.312e-06	trans
miR-548b-3p	rs11518337	T	C	-0.5525	0.09255	36	3.804e-09	trans
miR-548b-3p	rs139472577	T	C	-0.4559	0.09903	21	4.965e-06	trans
miR-548b-3p	rs147958178	A	G	-0.4714	0.08634	30	6.661e-08	trans
miR-548b-3p	rs147456317	T	C	-0.3245	0.06819	23	2.374e-06	trans
miR-548b-3p	rs45475191	G	A	-0.527	0.1087	24	1.536e-06	trans
miR-548b-3p	rs112391259	G	C	-0.4691	0.1011	22	4.199e-06	trans
miR-4779	rs72723656	C	T	-0.3643	0.07177	26	4.975e-07	trans
miR-4779	rs61862212	T	C	-0.1343	0.02914	21	4.797e-06	trans
miR-4779	rs2108679	C	T	-0.128	0.02701	22	2.635e-06	trans
miR-4779	rs79273618	T	C	-0.3965	0.08185	23	1.577e-06	trans
miR-4779	rs55838484	C	T	-0.5687	0.122	22	3.791e-06	trans
miR-4779	rs6959478	G	A	-0.2425	0.05001	24	1.542e-06	trans
miR-4779	rs7040915	C	T	0.1413	0.02832	25	7.678e-07	trans
miR-3606-3p	rs10874502	T	A	-0.3405	0.07119	23	2.121e-06	trans
miR-3606-3p	rs42909	C	T	-0.2014	0.04021	25	7.057e-07	trans
miR-3606-3p	rs79529635	G	A	-0.5443	0.1162	22	3.402e-06	trans
miR-3606-3p	rs17016123	C	T	-0.1798	0.03901	21	4.828e-06	trans
miR-3606-3p	rs79144793	T	C	-0.3975	0.08503	22	3.562e-06	trans
miR-3606-3p	rs118143005	G	A	-0.3226	0.06303	26	4.026e-07	trans
miR-4773	rs116698867	A	G	-0.6249	0.1162	29	1.038e-07	trans
miR-4773	rs10825366	A	G	0.18	0.03275	30	5.508e-08	trans
miR-4773	rs61891815	A	G	-0.4399	0.08784	25	6.993e-07	trans
miR-4773	rs74738608	C	T	-0.2985	0.05969	25	7.254e-07	trans
miR-4773	rs113705399	G	A	-0.543	0.1151	22	2.937e-06	trans
miR-4773	rs1876152	G	A	-0.1243	0.02498	25	8.111e-07	trans
miR-4773	rs13170002	C	T	-0.1431	0.03044	22	3.129e-06	trans
miR-4773	rs12215601	G	A	-0.3741	0.08037	22	3.902e-06	trans
miR-4773	rs517207	A	G	-0.1223	0.02643	21	4.46e-06	trans
miR-542-3p	rs12031610	C	G	-0.259	0.05102	26	4.959e-07	trans
miR-542-3p	rs1538047	T	G	-0.3343	0.06913	23	1.644e-06	trans
miR-542-3p	rs2772275	A	T	-0.3352	0.07259	21	4.636e-06	trans
miR-542-3p	rs79861618	A	C	-0.5169	0.1101	22	3.213e-06	trans
miR-542-3p	rs8084759	G	A	-0.1387	0.03014	21	4.98e-06	trans
miR-542-3p	rs4806227	A	G	-0.3325	0.05989	31	4.027e-08	trans
miR-542-3p	rs4851363	G	A	0.1186	0.02487	23	2.271e-06	trans
miR-542-3p	rs141005351	T	C	-0.5383	0.1118	23	1.81e-06	trans
miR-542-3p	rs11961576	T	G	-0.2547	0.04717	29	9.164e-08	trans
miR-542-3p	rs77083047	C	T	-0.4671	0.09519	24	1.151e-06	trans
miR-7162-3p	rs184719628	G	A	-0.4701	0.09466	25	8.63e-07	trans
miR-7162-3p	rs148167261	A	C	-0.5352	0.1157	21	4.492e-06	trans
miR-7162-3p	rs35056654	T	A	-0.5406	0.1149	22	3.096e-06	trans
miR-7162-3p	rs112337602	A	G	-0.4266	0.09099	22	3.337e-06	trans
miR-7162-3p	rs77280930	A	G	-0.4326	0.08871	24	1.351e-06	trans
miR-7162-3p	rs16939059	C	T	-0.313	0.06614	22	2.707e-06	trans
miR-5187-3p	rs115512841	C	A	-0.5322	0.1089	24	1.277e-06	trans
miR-5187-3p	rs11603888	A	G	-0.4326	0.0928	22	3.791e-06	trans
miR-5187-3p	rs11542103	A	G	0.1227	0.02645	22	4.235e-06	trans
miR-5187-3p	rs6736782	T	C	-0.3391	0.0708	23	2.042e-06	trans
miR-5187-3p	rs12621587	A	C	0.1242	0.02558	24	1.491e-06	trans
miR-5187-3p	rs75051488	C	T	-0.2052	0.04235	23	1.553e-06	trans
miR-5187-3p	rs34612399	A	G	-0.2374	0.05002	23	2.527e-06	trans
miR-6823-3p	rs72681218	C	T	-0.4522	0.0878	27	3.393e-07	trans
miR-6823-3p	rs73951748	A	G	-0.5314	0.1099	23	1.655e-06	trans
miR-6823-3p	rs6419606	T	C	0.1212	0.0258	22	3.161e-06	trans
miR-6823-3p	rs75299886	A	G	-0.2312	0.04889	22	2.739e-06	trans
miR-6823-3p	rs13046535	C	G	-0.1948	0.0421	21	4.43e-06	trans
miR-6823-3p	rs138787688	G	A	-0.5761	0.1198	23	1.893e-06	trans
miR-6823-3p	rs12633231	T	C	0.1288	0.02446	28	1.877e-07	trans
miR-6823-3p	rs3792690	A	G	-0.384	0.08074	23	2.407e-06	trans
miR-6823-3p	rs115674093	G	T	-0.3527	0.07429	23	2.523e-06	trans
miR-7154-5p	rs71664938	C	A	0.2859	0.0601	23	2.413e-06	trans
miR-7154-5p	rs7964421	G	A	-0.2848	0.05679	25	6.799e-07	trans
miR-7154-5p	rs11069350	G	A	-0.1395	0.03002	22	4.062e-06	trans
miR-7154-5p	rs74705228	G	C	-0.27	0.05557	24	1.465e-06	trans
miR-4252	rs72681287	T	A	-0.246	0.04919	25	7.218e-07	trans
miR-4252	rs77062840	A	C	-0.4599	0.0957	23	1.895e-06	trans
miR-4252	rs189811946	T	C	-0.4422	0.0932	23	2.548e-06	trans
miR-4252	rs4681819	G	T	-0.4161	0.08366	25	8.305e-07	trans
miR-4252	rs140326486	G	A	-0.3874	0.07994	23	1.564e-06	trans
miR-4252	rs142290982	A	T	-0.3268	0.06542	25	7.507e-07	trans
miR-4252	rs11790193	T	A	-0.09842	0.02045	23	1.821e-06	trans
miR-4252	rs28560209	C	T	0.1054	0.02276	21	4.418e-06	trans
miR-3165	rs150921408	A	G	-0.3709	0.07598	24	1.305e-06	trans
miR-3165	rs74883075	T	A	-0.3166	0.06492	24	1.347e-06	trans
miR-3165	rs149699527	T	C	-0.416	0.08399	25	9.223e-07	trans
miR-3165	rs9570808	A	G	0.1419	0.02911	24	1.355e-06	trans
miR-3165	rs1319577	A	G	-0.1522	0.03125	24	1.397e-06	trans
miR-3165	rs16965396	G	A	-0.4767	0.102	22	3.552e-06	trans
miR-3165	rs7031673	G	A	-0.1247	0.02531	24	1.052e-06	trans
miR-491-3p	rs111573774	C	G	-0.5133	0.1097	22	3.459e-06	trans
miR-491-3p	rs2785496	T	C	-0.126	0.02649	23	2.42e-06	trans
miR-491-3p	rs116844366	C	T	-0.3262	0.06745	23	1.628e-06	trans
miR-491-3p	rs2102008	G	A	-0.627	0.1333	22	3.075e-06	trans
miR-491-3p	rs1209948	T	C	-0.1314	0.02713	23	1.599e-06	trans
miR-491-3p	rs17519983	C	T	-0.2256	0.04851	22	3.973e-06	trans
miR-491-3p	rs72786576	G	A	-0.2425	0.05209	22	3.883e-06	trans
miR-491-3p	rs13155412	C	T	0.1746	0.0371	22	3.085e-06	trans
miR-491-3p	rs149131395	A	G	-0.5904	0.1148	26	3.539e-07	trans
miR-491-3p	rs77290701	C	A	-0.5132	0.09848	27	2.481e-07	trans
miR-339-5p	rs17016267	T	C	-0.07243	0.01457	25	8.453e-07	trans
miR-339-5p	rs2762856	C	T	-0.04275	0.009273	21	4.81e-06	trans
miR-339-5p	rs10828201	T	C	-0.1428	0.02989	23	2.153e-06	trans
miR-339-5p	rs16913542	A	T	-0.06598	0.0142	22	4.052e-06	trans
miR-339-5p	rs4760827	T	C	0.04737	0.01008	22	3.144e-06	trans
miR-339-5p	rs2673423	T	C	0.05545	0.01059	27	2.225e-07	trans
miR-339-5p	rs12204425	A	G	-0.04718	0.009889	23	2.232e-06	trans
miR-339-5p	rs12701432	T	C	0.0604	0.01117	29	8.808e-08	trans
miR-339-5p	rs74791540	A	C	0.07708	0.01557	25	9.354e-07	trans
miR-339-5p	rs78523276	A	G	0.1264	0.0216	34	7.43e-09	trans
miR-339-5p	rs10280960	T	C	-0.09047	0.008393	116	3.642e-25	trans
miR-339-5p	rs56361744	A	G	-0.1926	0.02623	54	5.76e-13	trans
miR-339-5p	rs75369386	A	C	-0.1983	0.04255	22	3.802e-06	trans
miR-339-5p	rs72698071	T	C	-0.1592	0.03316	23	1.927e-06	trans
miR-6780a-5p	rs10494159	T	C	0.1523	0.03135	24	1.474e-06	trans
miR-6780a-5p	rs139190048	A	G	0.513	0.1086	22	2.817e-06	trans
miR-6780a-5p	rs2132177	C	A	0.4261	0.08921	23	2.184e-06	trans
miR-6780a-5p	rs140350151	T	C	0.4679	0.098	23	2.199e-06	trans
miR-6780a-5p	rs4755256	A	G	-0.1418	0.02738	27	2.958e-07	trans
miR-6780a-5p	rs7947536	G	A	0.3422	0.06838	25	7.144e-07	trans
miR-6780a-5p	rs73072463	T	C	0.4083	0.07586	29	1.016e-07	trans
miR-6780a-5p	rs12443405	G	A	0.6524	0.1229	28	1.51e-07	trans
miR-6780a-5p	rs9913308	G	C	0.5151	0.111	22	4.127e-06	trans
miR-6780a-5p	rs185461624	T	C	0.6055	0.1148	28	1.806e-07	trans
miR-6780a-5p	rs4670978	G	A	0.1135	0.02371	23	2.054e-06	trans
miR-6780a-5p	rs34114922	T	C	0.4641	0.09837	22	2.895e-06	trans
miR-6780a-5p	rs11743685	A	G	0.1388	0.02931	22	2.652e-06	trans
miR-6780a-5p	rs115820341	A	G	0.4575	0.09469	23	1.674e-06	trans
miR-6780a-5p	rs117067352	A	G	0.4186	0.08483	24	1.008e-06	trans
miR-6780a-5p	rs117144249	A	G	0.5742	0.1194	23	1.883e-06	trans
miR-6780a-5p	rs149608391	C	T	0.4794	0.1036	21	4.463e-06	trans
miR-6780a-5p	rs146956638	T	C	0.4362	0.08772	25	8.309e-07	trans
miR-6780a-5p	rs117213341	C	T	0.4823	0.08933	29	9.197e-08	trans
miR-6780a-5p	rs6996147	C	G	0.7868	0.1606	24	1.194e-06	trans
miR-6780a-5p	rs34549333	A	G	0.4789	0.08873	29	9.338e-08	trans
miR-6780a-5p	rs73664376	A	G	0.3187	0.06373	25	7.253e-07	trans
miR-6780a-5p	rs10759006	T	C	-0.1254	0.02672	22	3.273e-06	trans
miR-6774-3p	rs1375106	C	G	0.1008	0.02059	24	1.235e-06	trans
miR-6774-3p	rs116611977	A	G	0.4032	0.08588	22	3.225e-06	trans
miR-6774-3p	rs143632289	A	G	-0.4117	0.08269	25	8.087e-07	trans
miR-6774-3p	rs35176854	G	A	0.4113	0.08445	24	1.393e-06	trans
miR-6774-3p	rs113532966	C	T	-0.2114	0.04472	22	2.755e-06	trans
miR-6774-3p	rs1392230	T	G	-0.1254	0.02607	23	1.871e-06	trans
miR-6774-3p	rs76575992	G	A	0.3196	0.06668	23	2.015e-06	trans
miR-6774-3p	rs10867312	C	A	-0.1046	0.02004	27	2.388e-07	trans
miR-7114-3p	rs55804805	T	C	-0.06302	0.01324	23	2.353e-06	trans
miR-7114-3p	rs77304113	G	A	0.2334	0.04621	26	5.654e-07	trans
miR-7114-3p	rs6589085	C	T	-0.05163	0.01102	22	3.422e-06	trans
miR-7114-3p	rs4905434	A	G	0.0566	0.01143	25	9.317e-07	trans
miR-7114-3p	rs3780315	G	A	0.0492	0.01044	22	2.942e-06	trans
miR-7114-3p	rs28536742	T	C	-0.04974	0.01042	23	2.249e-06	trans
miR-411-5p	rs4612633	C	T	-0.4061	0.08107	25	6.935e-07	trans
miR-411-5p	rs16833993	T	C	0.2256	0.04795	22	3.071e-06	trans
miR-411-5p	rs34365905	C	T	-0.4598	0.09843	22	3.606e-06	trans
miR-411-5p	rs149159114	C	T	-0.4797	0.09648	25	8.443e-07	trans
miR-411-5p	rs2978371	C	T	0.1004	0.02166	21	4.283e-06	trans
miR-411-5p	rs137905739	C	T	-0.4338	0.09397	21	4.655e-06	trans
miR-411-5p	rs72647891	C	T	-0.4088	0.07604	29	1.041e-07	trans
miR-411-5p	rs10186528	A	G	-0.5565	0.1014	30	5.718e-08	trans
miR-411-5p	rs4812674	G	A	-0.1811	0.03866	22	3.397e-06	trans
miR-411-5p	rs982763	G	C	-0.3221	0.0635	26	5.092e-07	trans
miR-411-5p	rs7724979	A	T	-0.5084	0.1091	22	3.832e-06	trans
miR-411-5p	rs62436265	A	T	-0.3303	0.06798	24	1.467e-06	trans
miR-411-5p	rs111660650	T	C	-0.4597	0.09601	23	2.065e-06	trans
miR-411-5p	rs4587146	T	A	0.1114	0.02056	29	8.369e-08	trans
miR-411-5p	rs36056437	G	T	0.09898	0.02098	22	2.897e-06	trans
miR-8087	rs114926447	G	A	-0.3939	0.08044	24	1.219e-06	trans
miR-8087	rs61885554	C	T	-0.6356	0.1175	29	8.648e-08	trans
miR-8087	rs41277684	A	G	-0.3665	0.07637	23	1.963e-06	trans
miR-8087	rs4782275	C	T	-0.1503	0.03155	23	2.3e-06	trans
miR-8087	rs118131706	A	G	-0.5368	0.1109	23	1.598e-06	trans
miR-8087	rs7259431	C	G	-0.4757	0.1001	23	2.433e-06	trans
miR-8087	rs12516102	A	G	0.1538	0.03314	22	4.19e-06	trans
miR-8087	rs1923352	A	G	0.1151	0.02487	21	4.371e-06	trans
miR-660-3p	rs1721549	T	G	-0.3113	0.06549	23	2.422e-06	trans
miR-660-3p	rs4593484	G	A	-0.3979	0.08609	21	4.54e-06	trans
miR-660-3p	rs12539689	G	C	-0.1696	0.03629	22	3.588e-06	trans
miR-6127	rs11184747	G	A	-0.1067	0.02095	26	4.535e-07	trans
miR-6127	rs7947378	T	C	0.08541	0.0183	22	3.686e-06	trans
miR-6127	rs78080854	T	C	-0.2934	0.05859	25	7.017e-07	trans
miR-6127	rs61964491	G	A	-0.1497	0.03245	21	4.766e-06	trans
miR-6127	rs8083927	G	A	-0.07571	0.01601	22	2.741e-06	trans
miR-6127	rs114602242	A	G	-0.3321	0.06849	24	1.531e-06	trans
miR-6127	rs72622122	T	A	-0.1805	0.03426	28	1.861e-07	trans
miR-6822-5p	rs12142479	T	C	0.1148	0.02439	22	3.032e-06	trans
miR-6822-5p	rs12107115	G	T	0.1724	0.03573	23	1.715e-06	trans
miR-6822-5p	rs1023882	G	A	-0.3471	0.06532	28	1.452e-07	trans
miR-6822-5p	rs79835807	T	C	-0.6229	0.1059	35	6.477e-09	trans
miR-6822-5p	rs12196326	A	T	-0.4731	0.09955	23	2.461e-06	trans
miR-6822-5p	rs9343330	C	T	-0.1172	0.02327	25	6.095e-07	trans
miR-6822-5p	rs10505074	G	A	-0.5533	0.1014	30	6.729e-08	trans
miR-4762-5p	rs4641328	G	T	0.1243	0.02653	22	3.356e-06	trans
miR-4762-5p	rs73076595	T	C	-0.3442	0.06862	25	6.716e-07	trans
miR-4762-5p	rs114010532	A	G	-0.6185	0.1106	31	3.195e-08	trans
miR-4762-5p	rs75977036	G	A	-0.504	0.104	23	1.559e-06	trans
miR-4762-5p	rs4471805	T	C	-0.1921	0.03958	24	1.5e-06	trans
miR-4762-5p	rs143174151	T	C	-0.482	0.1015	23	2.467e-06	trans
miR-4762-5p	rs112325066	A	G	-0.4511	0.08728	27	3.098e-07	trans
miR-4762-5p	rs116016961	T	G	-0.5209	0.1089	23	2.105e-06	trans
miR-4762-5p	rs1209855	T	C	-0.1271	0.02747	21	4.477e-06	trans
miR-622	rs17018855	A	G	-0.3593	0.07588	22	2.648e-06	trans
miR-622	rs10509409	C	G	0.1535	0.03286	22	3.587e-06	trans
miR-622	rs74617803	A	T	-0.5136	0.09847	27	2.444e-07	trans
miR-622	rs7335637	A	G	-0.1404	0.02784	25	5.848e-07	trans
miR-622	rs77629654	T	C	-0.4297	0.0904	23	2.447e-06	trans
miR-622	rs113698404	C	T	-0.4765	0.1001	23	2.371e-06	trans
miR-622	rs62030571	T	G	-0.4904	0.09772	25	6.646e-07	trans
miR-622	rs76246437	T	G	-0.4457	0.09241	23	1.741e-06	trans
miR-622	rs74410482	C	A	-0.4639	0.09918	22	3.495e-06	trans
miR-622	rs9321092	G	A	0.12	0.02568	22	3.562e-06	trans
miR-622	rs73140997	A	G	-0.1553	0.02972	27	2.34e-07	trans
miR-622	rs4736896	C	A	0.1266	0.02579	24	1.142e-06	trans
miR-622	rs10970045	A	G	-0.4316	0.09164	22	3.003e-06	trans
miR-622	rs72699172	T	C	-0.4593	0.09222	25	8.11e-07	trans
miR-211-3p	rs140669200	C	T	0.5424	0.1111	24	1.314e-06	trans
miR-211-3p	rs146074594	T	A	0.6364	0.1027	38	9.842e-10	trans
miR-211-3p	rs78580107	G	T	0.5922	0.122	24	1.501e-06	trans
miR-211-3p	rs75346675	A	G	0.6341	0.1131	31	2.986e-08	trans
miR-211-3p	rs79363548	G	A	0.5066	0.1076	22	3.025e-06	trans
miR-211-3p	rs78204467	T	C	-0.2615	0.05464	23	2.091e-06	trans
miR-211-3p	rs59596813	T	C	0.2063	0.04416	22	3.611e-06	trans
miR-211-3p	rs189137138	T	G	0.5284	0.1074	24	1.083e-06	trans
miR-211-3p	rs4142990	T	C	0.5624	0.1146	24	1.155e-06	trans
miR-211-3p	rs35005939	T	C	0.4715	0.09236	26	4.317e-07	trans
miR-211-3p	rs139068560	A	G	0.4427	0.08363	28	1.614e-07	trans
miR-211-3p	rs56793599	A	C	0.4666	0.08941	27	2.405e-07	trans
miR-211-3p	rs149515078	G	A	0.555	0.1019	30	7.086e-08	trans
miR-211-3p	rs79599013	G	A	0.4262	0.08901	23	2.067e-06	trans
miR-211-3p	rs113755853	G	C	0.377	0.08066	22	3.545e-06	trans
miR-211-3p	rs17018689	A	G	0.2542	0.05225	24	1.417e-06	trans
miR-211-3p	rs75401168	G	A	0.1877	0.0381	24	1.06e-06	trans
miR-211-3p	rs696888	A	G	0.2343	0.05031	22	3.835e-06	trans
miR-211-3p	rs75903522	C	A	0.537	0.1015	28	1.649e-07	trans
miR-211-3p	rs117110256	A	C	0.4751	0.1025	21	4.224e-06	trans
miR-211-3p	rs12540247	A	C	0.5	0.1079	21	4.269e-06	trans
miR-211-3p	rs72682523	T	C	0.3404	0.07073	23	1.834e-06	trans
miR-211-3p	rs13276482	T	C	0.476	0.09651	24	1.021e-06	trans
miR-1270	rs191128972	A	G	-0.4589	0.09533	23	1.821e-06	trans
miR-1270	rs690170	C	G	-0.2137	0.04556	22	3.281e-06	trans
miR-1270	rs113431932	T	C	-0.3613	0.07126	26	5.113e-07	trans
miR-1270	rs140042042	T	C	-0.4749	0.09843	23	1.74e-06	trans
miR-1270	rs6786466	A	C	-0.5205	0.1127	21	4.595e-06	trans
miR-1270	rs148019994	A	C	-0.4782	0.09086	28	1.894e-07	trans
miR-1270	rs9378877	A	G	0.1134	0.02463	21	4.938e-06	trans
miR-1270	rs977771	T	C	-0.1183	0.0239	25	9.36e-07	trans
miR-1270	rs80136950	C	T	-0.388	0.08411	21	4.743e-06	trans
miR-6752-5p	rs114318035	A	G	0.3553	0.06287	32	2.348e-08	trans
miR-6752-5p	rs73113027	T	C	0.5512	0.08981	38	1.406e-09	trans
miR-6752-5p	rs115787385	T	C	0.3372	0.07116	22	2.632e-06	trans
miR-6752-5p	rs78859255	A	G	0.2859	0.0603	22	2.578e-06	trans
miR-6752-5p	rs111641623	T	C	0.3588	0.07668	22	3.479e-06	trans
miR-6752-5p	rs7897469	A	C	0.4728	0.09635	24	1.165e-06	trans
miR-6752-5p	rs150792331	T	C	0.4109	0.06201	44	7.01e-11	trans
miR-6752-5p	rs11042590	A	G	0.3721	0.07219	27	3.336e-07	trans
miR-6752-5p	rs58054883	T	C	0.3784	0.08068	22	3.317e-06	trans
miR-6752-5p	rs142119801	A	G	0.3284	0.07051	22	3.873e-06	trans
miR-6752-5p	rs73171153	C	T	0.1433	0.02997	23	2.149e-06	trans
miR-6752-5p	rs59470875	C	T	0.3623	0.07398	24	1.217e-06	trans
miR-6752-5p	rs12907210	T	C	0.1063	0.02288	22	4.114e-06	trans
miR-6752-5p	rs28473714	T	C	0.3444	0.07406	22	3.973e-06	trans
miR-6752-5p	rs73543354	T	C	0.3573	0.05963	36	3.32e-09	trans
miR-6752-5p	rs78872190	C	G	0.3272	0.06867	23	2.317e-06	trans
miR-6752-5p	rs66851133	C	T	0.2805	0.06026	22	3.911e-06	trans
miR-6752-5p	rs117083868	A	G	0.364	0.07162	26	4.823e-07	trans
miR-6752-5p	rs143353843	T	G	0.2859	0.05778	24	9.401e-07	trans
miR-6752-5p	rs12967516	A	G	0.2221	0.04471	25	8.507e-07	trans
miR-6752-5p	rs116481684	A	G	0.3272	0.06294	27	2.686e-07	trans
miR-6752-5p	rs3219172	C	T	0.3416	0.06915	24	9.756e-07	trans
miR-6752-5p	rs62147148	T	C	0.168	0.03599	22	3.691e-06	trans
miR-6752-5p	rs59663943	A	T	0.3645	0.05718	41	3.394e-10	trans
miR-6752-5p	rs75201143	T	C	0.1564	0.03264	23	2.023e-06	trans
miR-6752-5p	rs117739519	C	T	0.4334	0.06868	40	4.955e-10	trans
miR-6752-5p	rs2013176	G	A	0.2605	0.0524	25	8.458e-07	trans
miR-6752-5p	rs77283004	A	G	0.2609	0.05569	22	3.371e-06	trans
miR-6752-5p	rs1397220	C	T	0.2641	0.05029	28	2.02e-07	trans
miR-6752-5p	rs6443357	C	A	-0.08449	0.01817	22	3.943e-06	trans
miR-6752-5p	rs698216	C	A	0.3187	0.06751	22	2.839e-06	trans
miR-6752-5p	rs149306159	A	G	0.3574	0.06343	32	2.588e-08	trans
miR-6752-5p	rs115322475	A	G	0.2194	0.04543	23	1.689e-06	trans
miR-6752-5p	rs115375350	T	C	0.3477	0.06368	30	6.654e-08	trans
miR-6752-5p	rs17217725	A	G	0.4349	0.06821	41	3.401e-10	trans
miR-6752-5p	rs56266216	A	C	0.2917	0.06328	21	4.786e-06	trans
miR-6752-5p	rs1817379	T	A	0.3348	0.0718	22	3.754e-06	trans
miR-6752-5p	rs62365019	C	T	0.3835	0.06898	31	3.914e-08	trans
miR-6752-5p	rs80285744	T	C	0.2634	0.05699	21	4.532e-06	trans
miR-6752-5p	rs144857894	T	C	0.2947	0.06266	22	3.106e-06	trans
miR-6752-5p	rs115391297	T	C	0.2887	0.06253	21	4.65e-06	trans
miR-6752-5p	rs2207618	G	A	0.2918	0.06276	22	4.012e-06	trans
miR-6752-5p	rs76219628	A	G	0.2646	0.04518	34	7.384e-09	trans
miR-6752-5p	rs116868636	T	C	0.3238	0.06987	21	4.308e-06	trans
miR-6752-5p	rs62643260	G	A	0.3476	0.06592	28	1.805e-07	trans
miR-6752-5p	rs72639084	A	T	0.1663	0.03505	23	2.543e-06	trans
miR-6752-5p	rs1562714	G	T	0.4132	0.08602	23	1.912e-06	trans
miR-6752-5p	rs186177911	G	A	0.241	0.04822	25	7.341e-07	trans
miR-6752-5p	rs6475722	A	G	0.2298	0.04779	23	1.875e-06	trans
miR-6752-5p	rs60431437	T	C	0.4092	0.08324	24	1.106e-06	trans
miR-4712-5p	rs11185314	T	G	-0.2112	0.04415	23	2.117e-06	trans
miR-4712-5p	rs78743661	C	G	-0.5232	0.08941	34	7.517e-09	trans
miR-4712-5p	rs4689792	T	C	-0.2991	0.06324	22	2.752e-06	trans
miR-4712-5p	rs115969732	T	C	-0.5404	0.1146	22	2.923e-06	trans
miR-4712-5p	rs12700224	T	G	-0.2005	0.04266	22	3.135e-06	trans
miR-203b-3p	rs76193350	A	G	-0.5274	0.1116	22	2.772e-06	trans
miR-203b-3p	rs74118293	C	T	-0.5191	0.1119	22	4.241e-06	trans
miR-203b-3p	rs10218663	G	A	-0.1299	0.02817	21	4.766e-06	trans
miR-203b-3p	rs17039043	G	A	-0.6117	0.1308	22	3.524e-06	trans
miR-203b-3p	rs116709687	T	C	-0.5792	0.115	25	6.07e-07	trans
miR-203b-3p	rs6944522	G	C	-0.3144	0.06364	24	9.831e-07	trans
miR-219b-3p	rs72699210	G	A	-0.2927	0.06099	23	1.954e-06	trans
miR-219b-3p	rs9840889	T	C	-0.6597	0.1395	22	2.751e-06	trans
miR-219b-3p	rs1390307	T	G	-0.1261	0.02705	22	3.775e-06	trans
miR-219b-3p	rs2046134	A	G	-0.5782	0.1157	25	7.327e-07	trans
miR-219b-3p	rs183929337	C	G	-0.6524	0.1335	24	1.299e-06	trans
miR-219b-3p	rs35806768	C	T	-0.1407	0.03007	22	3.45e-06	trans
miR-580-3p	rs79451450	C	T	-0.5316	0.1019	27	2.409e-07	trans
miR-580-3p	rs76827597	G	A	-0.4583	0.09741	22	3.065e-06	trans
miR-580-3p	rs117351108	A	G	-0.3675	0.07787	22	2.873e-06	trans
miR-580-3p	rs80206881	T	A	-0.4711	0.1008	22	3.565e-06	trans
miR-624-3p	rs1280971	A	G	-0.133	0.028	23	2.486e-06	trans
miR-624-3p	rs11536073	A	C	0.1267	0.02704	22	3.345e-06	trans
miR-624-3p	rs56108473	T	C	-0.3077	0.06405	23	1.918e-06	trans
miR-624-3p	rs56045530	G	A	-0.3598	0.06699	29	1.076e-07	trans
miR-624-3p	rs72790091	C	T	-0.2162	0.04593	22	3.042e-06	trans
miR-624-3p	rs139521665	T	C	-0.3671	0.07475	24	1.139e-06	trans
miR-197-3p	rs7355073	T	C	-0.07823	0.01081	52	1.232e-12	trans
miR-197-3p	rs1779235	G	A	-0.04415	0.008781	25	6.329e-07	trans
miR-197-3p	rs10880543	G	A	-0.03963	0.008106	24	1.274e-06	trans
miR-197-3p	rs11829138	A	G	0.04321	0.009094	23	2.468e-06	trans
miR-197-3p	rs141253108	G	A	0.1032	0.02136	23	1.691e-06	trans
miR-197-3p	rs12545390	T	A	-0.03842	0.008339	21	4.84e-06	trans
miR-197-3p	rs7863556	T	C	0.09654	0.02083	21	4.296e-06	trans
miR-6801-3p	rs115181845	T	C	0.2238	0.04641	23	1.765e-06	trans
miR-6801-3p	rs12364365	T	C	-0.1175	0.02531	22	4.129e-06	trans
miR-6801-3p	rs34334046	T	C	-0.3152	0.06248	25	5.868e-07	trans
miR-6801-3p	rs7630984	C	G	-0.2874	0.06053	23	2.492e-06	trans
miR-6801-3p	rs17161593	G	T	-0.1843	0.03483	28	1.643e-07	trans
miR-5589-3p	rs112824020	G	A	-0.4925	0.1067	21	4.753e-06	trans
miR-5589-3p	rs79338940	A	G	-0.4853	0.1026	22	2.721e-06	trans
miR-5589-3p	rs73100817	T	C	-0.2224	0.04828	21	4.876e-06	trans
miR-5589-3p	rs6564078	T	C	-0.4419	0.09354	22	2.815e-06	trans
miR-5589-3p	rs6052563	G	A	-0.3649	0.07911	21	4.723e-06	trans
miR-5589-3p	rs2833448	T	C	0.1664	0.03604	21	4.641e-06	trans
miR-5589-3p	rs16835545	A	G	-0.2469	0.04826	26	4.022e-07	trans
miR-5589-3p	rs78381459	G	A	-0.3272	0.06935	22	2.907e-06	trans
miR-5589-3p	rs971372	G	C	0.1555	0.03026	26	3.576e-07	trans
miR-5589-3p	rs57793854	T	A	-0.3406	0.07353	21	4.329e-06	trans
miR-5589-3p	rs9377288	A	T	-0.1934	0.04145	22	3.699e-06	trans
miR-5589-3p	rs114413419	A	G	-0.4596	0.09542	23	1.789e-06	trans
miR-5589-3p	rs16928298	C	T	-0.2536	0.0498	26	4.559e-07	trans
miR-1288-3p	rs114722288	C	T	-0.5885	0.1267	22	4.093e-06	trans
miR-1288-3p	rs10753214	T	C	-0.4464	0.09583	22	3.858e-06	trans
miR-1288-3p	rs138569063	T	C	-0.5746	0.1058	29	7.694e-08	trans
miR-1288-3p	rs114068918	A	G	-0.56	0.1211	21	4.474e-06	trans
miR-1288-3p	rs7134028	C	T	-0.1233	0.02668	21	4.626e-06	trans
miR-1288-3p	rs8024904	A	G	-0.3943	0.08336	22	2.717e-06	trans
miR-1288-3p	rs11081762	C	A	-0.1695	0.03628	22	3.604e-06	trans
miR-1288-3p	rs6742329	A	G	0.1997	0.04264	22	3.386e-06	trans
miR-1288-3p	rs9611337	A	T	-0.1438	0.03033	22	2.577e-06	trans
miR-1288-3p	rs59081474	G	C	-0.1537	0.03051	25	5.984e-07	trans
miR-1288-3p	rs78140695	T	G	-0.4202	0.09116	21	4.825e-06	trans
miR-1288-3p	rs71318344	T	G	-0.2776	0.05791	23	2.028e-06	trans
miR-1288-3p	rs6596197	A	C	0.1259	0.02734	21	4.895e-06	trans
miR-1288-3p	rs236976	A	G	-0.3665	0.07607	23	1.788e-06	trans
miR-1288-3p	rs77954669	C	T	-0.5143	0.1042	24	9.981e-07	trans
miR-1288-3p	rs186016706	C	T	-0.5083	0.1092	22	3.866e-06	trans
miR-335-5p	rs17551493	A	G	-0.08187	0.01765	22	4.23e-06	trans
miR-335-5p	rs117444400	T	C	-0.236	0.04851	24	1.418e-06	trans
miR-335-5p	rs7899016	T	C	0.1166	0.025	22	3.72e-06	trans
miR-335-5p	rs118023997	T	C	-0.2572	0.0542	23	2.528e-06	trans
miR-335-5p	rs73939340	C	T	-0.07914	0.01612	24	1.141e-06	trans
miR-335-5p	rs1421141	A	G	-0.08902	0.0122	53	8.157e-13	trans
miR-6847-3p	rs12403693	G	A	-0.2092	0.04457	22	3.208e-06	trans
miR-6847-3p	rs66544556	T	C	-0.2838	0.0616	21	4.838e-06	trans
miR-6847-3p	rs117042281	T	A	-0.296	0.06012	24	1.067e-06	trans
miR-6847-3p	rs1465997	A	G	-0.1149	0.02434	22	2.861e-06	trans
miR-6847-3p	rs12464263	T	G	-0.1923	0.04064	22	2.698e-06	trans
miR-6847-3p	rs78782442	T	A	-0.1771	0.036	24	1.081e-06	trans
miR-6847-3p	rs71621448	C	G	-0.4414	0.09234	23	2.148e-06	trans
miR-6847-3p	rs11715630	C	T	-0.2009	0.04236	22	2.564e-06	trans
miR-6847-3p	rs4975046	C	T	-0.1311	0.02829	21	4.298e-06	trans
miR-6847-3p	rs4713618	C	T	0.1111	0.02233	25	8.328e-07	trans
miR-6847-3p	rs114036153	G	C	-0.3717	0.07812	23	2.376e-06	trans
miR-6847-3p	rs143617141	A	G	-0.4126	0.08928	21	4.548e-06	trans
miR-6744-5p	rs343778	A	G	0.1136	0.02385	23	2.327e-06	trans
miR-6744-5p	rs150525973	T	C	-0.2395	0.04904	24	1.304e-06	trans
miR-6744-5p	rs74998305	T	C	-0.5661	0.1066	28	1.463e-07	trans
miR-6744-5p	rs11110891	A	T	-0.4907	0.1006	24	1.347e-06	trans
miR-6744-5p	rs2059246	T	C	-0.2231	0.04546	24	1.151e-06	trans
miR-6744-5p	rs9947240	T	G	0.1705	0.03665	22	3.935e-06	trans
miR-6744-5p	rs2876035	A	G	0.1135	0.02329	24	1.378e-06	trans
miR-6744-5p	rs73845944	A	G	-0.3255	0.0598	30	7.282e-08	trans
miR-6744-5p	rs17656595	A	G	-0.1731	0.03521	24	1.112e-06	trans
miR-6716-3p	rs80090277	C	T	-0.3522	0.07024	25	6.816e-07	trans
miR-6716-3p	rs3896178	A	G	-0.09685	0.02	23	1.573e-06	trans
miR-6716-3p	rs9734472	C	T	-0.274	0.05534	25	9.299e-07	trans
miR-6716-3p	rs10881101	T	C	-0.1116	0.02393	22	3.769e-06	trans
miR-6716-3p	rs143191756	G	A	-0.2854	0.05704	25	7.155e-07	trans
miR-6716-3p	rs12922301	G	A	-0.1113	0.02064	29	9.509e-08	trans
miR-6716-3p	rs56835603	C	G	0.09056	0.01929	22	3.217e-06	trans
miR-6716-3p	rs146538652	A	T	-0.3776	0.06994	29	9.262e-08	trans
miR-6716-3p	rs1927629	G	A	-0.0937	0.02024	21	4.414e-06	trans
miR-6716-3p	rs1591850	C	A	0.08812	0.01792	24	1.105e-06	trans
miR-3619-5p	rs186360128	A	G	-0.4378	0.08802	25	8.375e-07	trans
miR-3619-5p	rs11208836	A	G	-0.6649	0.1413	22	3.062e-06	trans
miR-3619-5p	rs1012642	C	T	0.1102	0.02284	23	1.724e-06	trans
miR-3619-5p	rs74076862	A	G	-0.2222	0.04815	21	4.693e-06	trans
miR-3619-5p	rs2286329	A	G	-0.5431	0.1141	23	2.367e-06	trans
miR-938	rs78340002	T	C	-0.5498	0.1182	22	3.966e-06	trans
miR-938	rs1874946	C	T	-0.1498	0.03175	22	2.871e-06	trans
miR-938	rs73190237	C	T	-0.4635	0.09801	22	2.728e-06	trans
miR-938	rs11622488	G	A	-0.4652	0.09695	23	1.965e-06	trans
miR-938	rs2332497	T	G	-0.1385	0.02992	21	4.384e-06	trans
miR-938	rs114545120	C	T	-0.5124	0.1036	24	9.623e-07	trans
miR-938	rs13081140	G	A	-0.4293	0.08747	24	1.151e-06	trans
miR-938	rs115482797	C	G	-0.5162	0.1097	22	3.064e-06	trans
miR-938	rs13144963	T	C	0.1337	0.02771	23	1.704e-06	trans
miR-938	rs35024729	G	A	-0.5993	0.1286	22	3.783e-06	trans
miR-938	rs34512234	A	C	-0.3863	0.08113	23	2.344e-06	trans
miR-6768-3p	rs79082053	A	G	-0.3707	0.07713	23	1.894e-06	trans
miR-6768-3p	rs72754643	A	G	-0.4633	0.09387	24	1.008e-06	trans
miR-6768-3p	rs76908500	T	C	-0.3764	0.07329	26	3.656e-07	trans
miR-6768-3p	rs114640438	G	A	-0.5507	0.1153	23	2.167e-06	trans
miR-103a-2-5p	rs11102207	A	G	-0.1859	0.03859	23	1.814e-06	trans
miR-103a-2-5p	rs2777962	A	G	-0.05591	0.01118	25	7.337e-07	trans
miR-103a-2-5p	rs113669793	T	C	-0.2087	0.04289	24	1.404e-06	trans
miR-103a-2-5p	rs13226512	A	G	-0.09953	0.02116	22	3.082e-06	trans
miR-103a-2-5p	rs79758366	T	C	-0.2263	0.04769	23	2.535e-06	trans
miR-103a-2-5p	rs55813661	T	C	-0.2431	0.05185	22	3.306e-06	trans
miR-222-5p	rs7537675	C	G	0.1082	0.02196	24	1.041e-06	trans
miR-222-5p	rs11852892	G	T	-0.1156	0.02482	22	3.854e-06	trans
miR-222-5p	rs77988559	T	A	-0.3509	0.07567	22	4.24e-06	trans
miR-222-5p	rs116546041	T	C	-0.4378	0.09354	22	3.474e-06	trans
miR-222-5p	rs12534598	G	C	0.1069	0.02319	21	4.803e-06	trans
miR-5688	rs79095609	T	C	-0.3226	0.06663	23	1.59e-06	trans
miR-5688	rs1539705	C	A	-0.5379	0.1127	23	2.227e-06	trans
miR-5688	rs7994405	G	A	-0.1782	0.03784	22	3.018e-06	trans
miR-5688	rs2749527	T	C	0.1343	0.02709	25	8.984e-07	trans
miR-5688	rs193766	T	G	-0.1321	0.02784	23	2.555e-06	trans
miR-5688	rs144621977	G	C	-0.4753	0.09989	23	2.387e-06	trans
miR-5688	rs6479581	A	G	0.3107	0.06213	25	7.215e-07	trans
miR-34b-5p	rs12028677	T	C	-0.1531	0.0321	23	2.255e-06	trans
miR-34b-5p	rs145872900	T	C	-0.2485	0.04856	26	4.045e-07	trans
miR-34b-5p	rs609064	C	T	-0.5348	0.1099	24	1.421e-06	trans
miR-34b-5p	rs57871939	A	G	-0.503	0.0914	30	5.274e-08	trans
miR-34b-5p	rs7369946	C	A	-0.3222	0.06637	24	1.493e-06	trans
miR-34b-5p	rs2125404	G	A	0.1928	0.03699	27	2.479e-07	trans
miR-6746-5p	rs17675018	A	G	0.4478	0.09207	24	1.433e-06	trans
miR-6746-5p	rs78505818	T	C	0.6168	0.1146	29	9.952e-08	trans
miR-6746-5p	rs80210304	A	G	0.5619	0.1168	23	1.87e-06	trans
miR-6746-5p	rs72747137	C	T	0.456	0.0908	25	6.525e-07	trans
miR-6746-5p	rs142291033	A	G	0.5062	0.1074	22	2.92e-06	trans
miR-6746-5p	rs57882117	G	A	0.57	0.1207	22	2.826e-06	trans
miR-6746-5p	rs147352479	T	G	0.5043	0.1096	21	4.948e-06	trans
miR-6746-5p	rs7089521	T	C	0.1495	0.02995	25	7.632e-07	trans
miR-6746-5p	rs10828244	A	G	0.5329	0.1037	26	3.612e-07	trans
miR-6746-5p	rs112651569	T	C	0.6273	0.1185	28	1.623e-07	trans
miR-6746-5p	rs61860874	G	A	0.2764	0.05968	21	4.36e-06	trans
miR-6746-5p	rs7942681	T	A	0.616	0.1107	31	3.753e-08	trans
miR-6746-5p	rs55780316	C	T	0.483	0.09956	24	1.523e-06	trans
miR-6746-5p	rs78175246	G	A	0.6777	0.1092	39	9.258e-10	trans
miR-6746-5p	rs1795073	A	G	0.623	0.1132	30	5.21e-08	trans
miR-6746-5p	rs74869523	T	C	0.3609	0.07776	22	4.146e-06	trans
miR-6746-5p	rs149761263	G	A	0.6133	0.1187	27	3.121e-07	trans
miR-6746-5p	rs78366703	G	A	0.3111	0.05923	28	2.003e-07	trans
miR-6746-5p	rs78369201	C	G	0.6363	0.1094	34	9.344e-09	trans
miR-6746-5p	rs76895185	T	C	0.593	0.1171	26	5.288e-07	trans
miR-6746-5p	rs56109040	A	C	0.4442	0.09176	23	1.608e-06	trans
miR-6746-5p	rs112171974	T	C	0.5677	0.1192	23	2.32e-06	trans
miR-6746-5p	rs140751476	G	A	0.5112	0.1104	21	4.367e-06	trans
miR-6746-5p	rs117776717	T	A	0.6597	0.1103	36	3.579e-09	trans
miR-6746-5p	rs1007918	G	T	0.4107	0.08488	23	1.619e-06	trans
miR-6746-5p	rs62127420	T	C	0.7113	0.1251	32	1.953e-08	trans
miR-6746-5p	rs71414955	C	G	0.5502	0.1081	26	4.599e-07	trans
miR-6746-5p	rs6759971	G	A	0.6028	0.1183	26	4.469e-07	trans
miR-6746-5p	rs114694922	C	T	0.4294	0.08234	27	2.439e-07	trans
miR-6746-5p	rs113971512	T	C	0.226	0.04288	28	1.835e-07	trans
miR-6746-5p	rs17735501	T	A	0.3047	0.06472	22	3.034e-06	trans
miR-6746-5p	rs859025	T	C	0.3534	0.06922	26	4.281e-07	trans
miR-6746-5p	rs111436326	T	C	0.5393	0.1153	22	3.552e-06	trans
miR-6746-5p	rs116898415	T	C	0.6633	0.1114	35	4.145e-09	trans
miR-6746-5p	rs150189281	T	C	0.5294	0.1125	22	3.024e-06	trans
miR-6746-5p	rs17000602	G	T	0.4808	0.1032	22	3.793e-06	trans
miR-6746-5p	rs4817029	A	G	0.3069	0.05808	28	1.706e-07	trans
miR-6746-5p	rs75868634	A	G	0.617	0.1333	21	4.421e-06	trans
miR-6746-5p	rs62270776	A	C	0.4957	0.08095	37	1.539e-09	trans
miR-6746-5p	rs6765148	C	T	0.7208	0.138	27	2.31e-07	trans
miR-6746-5p	rs4591469	C	G	0.4783	0.1021	22	3.373e-06	trans
miR-6746-5p	rs3934068	T	G	0.4188	0.08367	25	7.119e-07	trans
miR-6746-5p	rs9851945	T	C	0.704	0.1516	22	4.1e-06	trans
miR-6746-5p	rs79009744	G	A	0.3305	0.07055	22	3.4e-06	trans
miR-6746-5p	rs72554037	A	G	0.3989	0.08261	23	1.69e-06	trans
miR-6746-5p	rs187785401	C	T	0.5681	0.1165	24	1.36e-06	trans
miR-6746-5p	rs115652404	T	A	0.3399	0.06947	24	1.253e-06	trans
miR-6746-5p	rs149770258	T	C	0.5882	0.1253	22	3.234e-06	trans
miR-6746-5p	rs75712571	A	T	0.5979	0.112	28	1.282e-07	trans
miR-6746-5p	rs9499249	A	T	0.2153	0.0427	25	5.974e-07	trans
miR-6746-5p	rs2038770	C	T	0.6403	0.1257	26	4.53e-07	trans
miR-6746-5p	rs335360	G	A	0.5637	0.1215	22	4.174e-06	trans
miR-6746-5p	rs9455390	A	G	0.2405	0.05207	21	4.594e-06	trans
miR-6746-5p	rs144998509	A	T	0.5786	0.08944	42	1.869e-10	trans
miR-6746-5p	rs13228257	T	C	0.4503	0.08882	26	5.156e-07	trans
miR-6746-5p	rs59928518	G	A	0.4123	0.08641	23	2.233e-06	trans
miR-6746-5p	rs77798192	A	G	0.6067	0.1135	29	1.252e-07	trans
miR-6746-5p	rs117549968	T	C	0.4701	0.0907	27	2.894e-07	trans
miR-6746-5p	rs140980681	G	T	0.5464	0.1037	28	1.836e-07	trans
miR-6746-5p	rs75772384	T	C	0.4949	0.08945	31	4.503e-08	trans
miR-6746-5p	rs113936210	G	C	0.4703	0.1019	21	4.689e-06	trans
miR-6746-5p	rs10816234	C	T	0.6266	0.1116	32	2.852e-08	trans
miR-3664-5p	rs11586897	A	C	-0.1303	0.02788	22	3.56e-06	trans
miR-3664-5p	rs118162206	C	A	-0.4461	0.09085	24	1.141e-06	trans
miR-3664-5p	rs17581334	G	T	-0.4334	0.0883	24	1.155e-06	trans
miR-3664-5p	rs187730718	G	A	-0.4823	0.09767	24	9.964e-07	trans
miR-3664-5p	rs117013388	C	T	-0.4246	0.09096	22	3.668e-06	trans
miR-3664-5p	rs12494441	C	T	-0.1736	0.03597	23	1.721e-06	trans
miR-3664-5p	rs10063798	T	C	-0.5221	0.09719	29	1.066e-07	trans
miR-3664-5p	rs67904003	C	T	0.2208	0.0455	24	1.506e-06	trans
miR-3664-5p	rs112470776	T	C	-0.6623	0.1205	30	5.454e-08	trans
miR-135b-5p	rs116757907	C	T	-0.4513	0.09693	22	3.856e-06	trans
miR-135b-5p	rs115837558	A	G	-0.3037	0.0659	21	4.85e-06	trans
miR-135b-5p	rs80082567	A	G	-0.4252	0.08645	24	1.103e-06	trans
miR-135b-5p	rs78154417	C	T	-0.1891	0.03708	26	4.37e-07	trans
miR-135b-5p	rs146299824	T	C	-0.6439	0.1245	27	3.025e-07	trans
miR-135b-5p	rs11678414	T	G	-0.2592	0.04781	29	8.142e-08	trans
miR-135b-5p	rs56035150	G	A	-0.3013	0.06402	22	3.059e-06	trans
let-7b-5p	rs113390824	G	A	0.115	0.02063	31	3.549e-08	trans
let-7b-5p	rs4650654	G	A	0.04299	0.008674	25	9.13e-07	trans
let-7b-5p	rs4885418	C	T	-0.03303	0.006916	23	2.198e-06	trans
let-7b-5p	rs34007759	A	G	0.0401	0.007575	28	1.632e-07	trans
let-7b-5p	rs75777990	T	G	-0.0813	0.01752	22	4.13e-06	trans
let-7b-5p	rs554833	T	C	0.03411	0.006647	26	3.715e-07	trans
miR-29b-2-5p	rs11102524	T	C	-0.08071	0.01745	21	4.492e-06	trans
miR-29b-2-5p	rs1838342	A	G	0.0856	0.01834	22	3.703e-06	trans
miR-29b-2-5p	rs1561608	A	G	-0.1438	0.02878	25	7.325e-07	trans
miR-29b-2-5p	rs148490273	C	T	-0.3066	0.06414	23	2.14e-06	trans
miR-29b-2-5p	rs74778220	A	G	-0.3035	0.06097	25	8.137e-07	trans
miR-29b-2-5p	rs2583824	A	G	0.1031	0.02147	23	1.911e-06	trans
miR-29b-2-5p	rs3003181	G	A	-0.08286	0.01781	22	3.966e-06	trans
miR-29b-2-5p	rs150897007	C	A	-0.3533	0.07293	23	1.571e-06	trans
miR-29b-2-5p	rs2900199	G	T	0.09084	0.0193	22	3.033e-06	trans
miR-6885-5p	rs115760253	C	G	-0.2229	0.04702	22	2.609e-06	trans
miR-6885-5p	rs7073370	A	G	0.08267	0.01692	24	1.291e-06	trans
miR-6885-5p	rs62249359	A	G	-0.2807	0.0603	22	3.874e-06	trans
miR-6751-3p	rs149567182	C	A	-0.4208	0.09091	21	4.382e-06	trans
miR-6751-3p	rs13335120	A	G	0.1862	0.0402	21	4.357e-06	trans
miR-6751-3p	rs73207729	C	T	-0.3324	0.06781	24	1.184e-06	trans
miR-6751-3p	rs9492929	T	C	-0.2717	0.05598	24	1.503e-06	trans
miR-6751-3p	rs9341470	A	G	-0.3766	0.07904	23	2.302e-06	trans
miR-6751-3p	rs35738692	T	C	-0.6503	0.1218	29	1.264e-07	trans
miR-181d-5p	rs17631471	A	T	0.07566	0.01492	26	5.114e-07	trans
miR-181d-5p	rs112139163	T	C	-0.3527	0.06971	26	5.425e-07	trans
miR-181d-5p	rs57175118	C	T	-0.314	0.06601	23	2.397e-06	trans
miR-181d-5p	rs191761480	C	T	-0.3098	0.06398	23	1.586e-06	trans
miR-548k	rs149670487	T	C	-0.4827	0.1049	21	4.955e-06	trans
miR-548k	rs7479855	T	A	0.1319	0.02693	24	1.203e-06	trans
miR-548k	rs118118654	G	A	-0.4946	0.09994	24	9.355e-07	trans
miR-548k	rs113285159	G	A	-0.2733	0.04988	30	6.056e-08	trans
miR-548k	rs6963811	C	T	0.1074	0.02302	22	3.669e-06	trans
miR-612	rs115704628	T	C	-0.4186	0.08712	23	1.915e-06	trans
miR-612	rs942748	G	A	-0.1192	0.0256	22	3.913e-06	trans
miR-612	rs2402407	G	A	-0.114	0.02467	21	4.573e-06	trans
miR-612	rs9925247	C	T	0.1241	0.02666	22	3.933e-06	trans
miR-612	rs142795701	G	A	-0.5337	0.1155	21	4.567e-06	trans
miR-612	rs139261429	T	C	-0.3852	0.07374	27	2.333e-07	trans
miR-612	rs6856944	G	A	-0.2729	0.05701	23	2.075e-06	trans
miR-612	rs148031710	C	T	-0.476	0.09873	23	1.749e-06	trans
miR-612	rs111246306	C	A	-0.477	0.09884	23	1.72e-06	trans
miR-612	rs114266362	A	G	-0.4765	0.09877	23	1.73e-06	trans
miR-612	rs10965480	A	C	0.1338	0.02775	23	1.755e-06	trans
miR-3684	rs76475900	A	T	-0.5947	0.1227	23	1.568e-06	trans
miR-3684	rs9851969	C	T	0.1296	0.02713	23	2.162e-06	trans
miR-3684	rs6531476	C	T	-0.1573	0.02991	28	1.926e-07	trans
miR-3684	rs1022877	G	A	-0.1172	0.02501	22	3.388e-06	trans
miR-3684	rs79463015	T	A	-0.6353	0.1223	27	2.708e-07	trans
miR-3684	rs4871986	G	A	-0.1808	0.03804	23	2.446e-06	trans
miR-3684	rs7864494	A	G	0.1182	0.02531	22	3.631e-06	trans
miR-33a-5p	rs10858046	C	T	-0.05158	0.01058	24	1.344e-06	trans
miR-33a-5p	rs4930274	T	A	-0.05836	0.01266	21	4.778e-06	trans
miR-33a-5p	rs73978422	G	A	-0.1602	0.03284	24	1.33e-06	trans
miR-33a-5p	rs4893881	G	C	-0.05093	0.0108	22	2.942e-06	trans
miR-33a-5p	rs2413660	A	G	-0.05534	0.01008	30	5.623e-08	trans
miR-33a-5p	rs138501848	G	A	-0.218	0.04548	23	2.006e-06	trans
miR-33a-5p	rs10094424	A	G	0.1622	0.0347	22	3.55e-06	trans
miR-4482-3p	rs12407408	A	G	0.1456	0.0276	28	1.796e-07	trans
miR-4482-3p	rs12217551	A	G	0.1441	0.03001	23	1.927e-06	trans
miR-4482-3p	rs6482993	A	G	-0.1485	0.02887	26	3.558e-07	trans
miR-4482-3p	rs17266090	G	A	0.1196	0.02555	22	3.409e-06	trans
miR-4482-3p	rs6456652	G	A	-0.4107	0.08009	26	3.835e-07	trans
miR-4482-3p	rs9695417	G	T	-0.2677	0.05433	24	1.051e-06	trans
miR-4777-5p	rs6667218	G	A	-0.1261	0.02671	22	2.818e-06	trans
miR-4777-5p	rs11218813	C	G	-0.208	0.04128	25	6.035e-07	trans
miR-4777-5p	rs17039035	T	G	-0.5698	0.1143	25	7.889e-07	trans
miR-4777-5p	rs151203098	G	T	-0.5316	0.1088	24	1.282e-06	trans
miR-4777-5p	rs7285170	A	G	-0.1323	0.02723	24	1.45e-06	trans
miR-4777-5p	rs72723687	G	C	-0.3597	0.0711	26	5.412e-07	trans
miR-4777-5p	rs112203743	G	A	-0.6373	0.1378	21	4.515e-06	trans
miR-4777-5p	rs4618695	T	G	-0.1266	0.02656	23	2.279e-06	trans
miR-4777-5p	rs2331652	A	G	-0.4906	0.1027	23	2.147e-06	trans
miR-5003-3p	rs78016663	G	C	-0.3645	0.07074	27	3.397e-07	trans
miR-5003-3p	rs17622678	A	C	0.1394	0.02758	26	5.576e-07	trans
miR-5003-3p	rs17026433	T	C	-0.4916	0.08842	31	3.845e-08	trans
miR-5003-3p	rs76324720	A	G	0.1716	0.03705	21	4.341e-06	trans
miR-5003-3p	rs40488	T	C	-0.1349	0.02932	21	4.967e-06	trans
miR-5003-3p	rs6923724	A	C	-0.433	0.09365	21	4.519e-06	trans
miR-4736	rs78505818	T	C	0.7813	0.139	32	2.747e-08	trans
miR-4736	rs72747158	C	T	0.545	0.1117	24	1.331e-06	trans
miR-4736	rs57882117	G	A	0.6956	0.1499	22	4.19e-06	trans
miR-4736	rs112651569	T	C	0.6989	0.1437	24	1.43e-06	trans
miR-4736	rs2403570	C	T	0.9889	0.1573	40	5.846e-10	trans
miR-4736	rs61734215	T	C	0.6957	0.1478	22	3.07e-06	trans
miR-4736	rs12582991	G	T	0.8044	0.143	32	2.667e-08	trans
miR-4736	rs16944306	G	A	0.7212	0.148	24	1.376e-06	trans
miR-4736	rs73108672	C	T	0.7113	0.1424	25	7.53e-07	trans
miR-4736	rs61940378	T	G	0.3281	0.07087	21	4.39e-06	trans
miR-4736	rs142409906	C	G	0.5193	0.1125	21	4.695e-06	trans
miR-4736	rs9560887	A	T	0.6254	0.1357	21	4.843e-06	trans
miR-4736	rs11639137	T	C	0.7055	0.1437	24	1.15e-06	trans
miR-4736	rs12441941	T	C	0.4363	0.09065	23	1.825e-06	trans
miR-4736	rs77802691	C	G	0.7592	0.1637	22	4.2e-06	trans
miR-4736	rs77519742	A	C	0.7923	0.1563	26	5.184e-07	trans
miR-4736	rs112088518	C	T	0.4019	0.08624	22	3.805e-06	trans
miR-4736	rs113015055	C	A	0.7317	0.1501	24	1.36e-06	trans
miR-4736	rs9807357	C	T	0.1782	0.03792	22	3.147e-06	trans
miR-4736	rs77228989	T	G	0.6987	0.1373	26	4.716e-07	trans
miR-4736	rs72958198	G	A	0.2849	0.0554	26	3.559e-07	trans
miR-4736	rs60845875	C	G	0.9751	0.1752	31	3.733e-08	trans
miR-4736	rs146075657	A	C	0.2491	0.05403	21	4.789e-06	trans
miR-4736	rs296376	A	G	-0.2329	0.04853	23	1.954e-06	trans
miR-4736	rs10173577	T	C	0.2501	0.05205	23	1.912e-06	trans
miR-4736	rs73103371	G	A	0.7222	0.1326	30	7.134e-08	trans
miR-4736	rs73176194	A	G	0.4821	0.1042	21	4.46e-06	trans
miR-4736	rs2600108	T	G	0.5049	0.09932	26	4.812e-07	trans
miR-4736	rs28535504	G	C	0.9921	0.1828	29	7.877e-08	trans
miR-4736	rs72688660	A	G	0.8285	0.1427	34	9.96e-09	trans
miR-4736	rs187785401	C	T	0.7336	0.1393	28	1.874e-07	trans
miR-4736	rs78165425	G	A	0.5958	0.1187	25	6.621e-07	trans
miR-4736	rs116779303	C	G	0.4157	0.08507	24	1.288e-06	trans
miR-4736	rs189858582	A	T	0.5805	0.09929	34	7.858e-09	trans
miR-4736	rs74562023	T	C	0.6047	0.1209	25	7.182e-07	trans
miR-4736	rs75712571	A	T	0.6785	0.1405	23	1.687e-06	trans
miR-4736	rs553476	G	C	0.6893	0.1366	25	5.842e-07	trans
miR-4736	rs138098537	G	C	0.3945	0.0773	26	4.313e-07	trans
miR-4736	rs75229429	A	C	0.6118	0.1319	22	4.209e-06	trans
miR-4736	rs78504231	T	C	0.5854	0.1203	24	1.418e-06	trans
miR-4736	rs2711854	T	C	0.3263	0.06785	23	1.861e-06	trans
miR-4736	rs144998509	A	T	0.6045	0.1116	29	8.403e-08	trans
miR-4736	rs78264000	A	G	0.7252	0.1318	30	5.386e-08	trans
miR-4736	rs79352868	G	C	0.6392	0.134	23	2.264e-06	trans
miR-4736	rs145917781	T	C	0.778	0.1375	32	2.306e-08	trans
miR-4736	rs55767033	A	G	0.7817	0.1533	26	4.425e-07	trans
miR-4736	rs72740695	G	C	0.5049	0.1088	22	4.127e-06	trans
miR-934	rs2817594	G	T	0.6477	0.1388	22	3.703e-06	trans
miR-934	rs117768029	C	T	-0.2971	0.0629	22	2.817e-06	trans
miR-934	rs7170782	C	T	-0.635	0.1372	21	4.407e-06	trans
miR-934	rs72779414	A	G	-0.4187	0.08607	24	1.425e-06	trans
miR-934	rs28517653	A	G	0.2505	0.04983	25	6.401e-07	trans
miR-6877-5p	rs11590278	C	T	0.302	0.0618	24	1.284e-06	trans
miR-6877-5p	rs140925304	A	G	0.2873	0.06001	23	2.06e-06	trans
miR-6877-5p	rs11540992	A	G	0.2261	0.04297	28	1.912e-07	trans
miR-6877-5p	rs997429	A	G	0.09335	0.02012	22	4.16e-06	trans
miR-6877-5p	rs473900	T	C	0.09507	0.01939	24	1.186e-06	trans
miR-6877-5p	rs73157596	A	C	0.2393	0.04964	23	1.759e-06	trans
miR-6877-5p	rs11784444	C	G	0.1041	0.02194	23	2.52e-06	trans
miR-6877-5p	rs145703152	A	G	0.2682	0.05813	21	4.72e-06	trans
miR-1299	rs4571967	G	T	0.08734	0.01877	22	3.893e-06	trans
miR-1299	rs12126772	C	T	-0.1044	0.02205	22	2.678e-06	trans
miR-1299	rs76040429	A	C	0.1587	0.03447	21	4.933e-06	trans
miR-1299	rs10847663	G	A	-0.07967	0.01707	22	3.699e-06	trans
miR-1299	rs140837785	T	C	0.3111	0.05734	29	8.048e-08	trans
miR-1299	rs9833584	A	G	0.3234	0.06835	22	2.719e-06	trans
miR-1299	rs6791751	T	C	-0.1096	0.02239	24	1.22e-06	trans
miR-1299	rs73419011	C	A	0.3154	0.06629	23	2.392e-06	trans
miR-8061	rs4839472	A	T	-0.136	0.02803	24	1.513e-06	trans
miR-8061	rs147969041	T	C	-0.4729	0.09799	23	1.719e-06	trans
miR-8061	rs6582616	C	T	0.1245	0.02654	22	3.26e-06	trans
miR-8061	rs112899510	A	G	-0.3912	0.08308	22	3.025e-06	trans
miR-8061	rs79814148	T	A	-0.5991	0.1131	28	1.574e-07	trans
miR-8061	rs77901092	C	T	-0.2358	0.0507	22	3.98e-06	trans
miR-8061	rs190037391	T	C	-0.5039	0.1094	21	4.917e-06	trans
miR-8061	rs117723264	T	C	-0.5707	0.1137	25	6.686e-07	trans
miR-8061	rs74529701	C	T	-0.476	0.103	21	4.566e-06	trans
miR-4705	rs6666101	G	A	-0.1498	0.03119	23	1.92e-06	trans
miR-4705	rs2799571	A	G	-0.2109	0.04452	22	2.64e-06	trans
miR-4705	rs60737045	A	T	-0.1883	0.03973	22	2.618e-06	trans
miR-4705	rs152458	A	C	-0.2393	0.04903	24	1.318e-06	trans
miR-4705	rs6126612	T	C	-0.1983	0.03865	26	3.8e-07	trans
miR-4705	rs117280616	A	G	-0.5367	0.1099	24	1.314e-06	trans
miR-4705	rs62543158	C	A	-0.396	0.07828	26	5.411e-07	trans
miR-222-3p	rs1935829	T	C	-0.06512	0.01385	22	3.093e-06	trans
miR-222-3p	rs11591571	A	G	0.05058	0.01014	25	7.785e-07	trans
miR-222-3p	rs7125350	A	G	-0.1701	0.03614	22	3.054e-06	trans
miR-222-3p	rs16969491	T	A	-0.1069	0.01237	75	3.745e-17	trans
miR-3978	rs7534937	A	G	-1.099	0.1813	37	2.243e-09	trans
miR-3978	rs117216281	T	G	-0.6081	0.1278	23	2.369e-06	trans
miR-3978	rs7074480	T	C	0.1444	0.03095	22	3.696e-06	trans
miR-3978	rs78473175	C	G	-0.2935	0.06351	21	4.555e-06	trans
miR-3978	rs58303134	T	A	-0.1509	0.03087	24	1.275e-06	trans
miR-3978	rs8066667	A	C	-0.1155	0.02482	22	3.942e-06	trans
miR-3978	rs117519384	G	A	-0.5777	0.1145	25	5.781e-07	trans
miR-3978	rs72855230	G	C	-0.6158	0.109	32	2.39e-08	trans
miR-3978	rs78869799	T	C	-0.3969	0.08048	24	1.026e-06	trans
miR-3978	rs147714697	G	C	-0.477	0.09501	25	6.615e-07	trans
miR-3978	rs1567563	G	A	-0.3669	0.07877	22	3.832e-06	trans
miR-3978	rs117810451	T	C	-0.4847	0.09912	24	1.261e-06	trans
miR-5088-3p	rs77661943	A	G	-0.2412	0.04864	25	8.939e-07	trans
miR-5088-3p	rs9961892	A	G	-0.2669	0.05667	22	3.005e-06	trans
miR-5088-3p	rs7584850	C	T	-0.1282	0.02776	21	4.628e-06	trans
miR-5088-3p	rs1589130	C	A	-0.12	0.02606	21	4.926e-06	trans
miR-4318	rs6670894	C	T	-0.5307	0.104	26	4.359e-07	trans
miR-4318	rs55720928	A	T	-0.1538	0.0289	28	1.39e-07	trans
miR-4318	rs4371187	A	G	-0.3101	0.05807	29	1.274e-07	trans
miR-4318	rs17714467	C	T	-0.3442	0.07339	22	3.297e-06	trans
miR-4318	rs13424483	G	A	-0.1282	0.02623	24	1.281e-06	trans
miR-4318	rs143477754	T	C	-0.4785	0.1021	22	3.351e-06	trans
miR-4318	rs6840228	T	A	0.1364	0.02905	22	3.21e-06	trans
miR-4318	rs78154613	T	G	-0.293	0.05699	26	3.553e-07	trans
miR-5701	rs140977378	A	G	-0.6426	0.1349	23	2.305e-06	trans
miR-5701	rs6593376	T	C	0.1751	0.03662	23	2.137e-06	trans
miR-5701	rs6432219	C	T	-0.2951	0.05981	24	1.025e-06	trans
miR-5701	rs112337602	A	G	-0.5806	0.1053	30	4.999e-08	trans
miR-5701	rs139888872	A	T	-0.6027	0.1175	26	3.788e-07	trans
miR-5701	rs12530245	C	T	-0.6232	0.1261	24	9.852e-07	trans
miR-5701	rs12210618	A	G	-0.1505	0.03228	22	3.769e-06	trans
miR-5701	rs112349307	T	C	-0.6593	0.1403	22	3.14e-06	trans
miR-5701	rs2685399	G	T	-0.1797	0.03619	25	8.692e-07	trans
miR-302c-5p	rs2246315	A	G	-0.1421	0.02823	25	6.09e-07	trans
miR-302c-5p	rs66535932	T	C	-0.1739	0.03759	21	4.441e-06	trans
miR-302c-5p	rs72785077	G	A	-0.5353	0.1081	25	9.267e-07	trans
miR-302c-5p	rs78903711	G	A	-0.4397	0.09389	22	3.428e-06	trans
miR-4266	rs17875969	A	G	-0.1206	0.02586	22	3.719e-06	trans
miR-4266	rs138894426	T	A	-0.458	0.08692	28	1.835e-07	trans
miR-4266	rs114088701	T	C	-0.3809	0.08155	22	3.601e-06	trans
miR-4266	rs6898040	G	A	-0.1087	0.0234	22	4.055e-06	trans
miR-4266	rs2514551	T	C	-0.1139	0.02156	28	1.727e-07	trans
miR-215-5p	rs72693599	C	G	-0.3743	0.07986	22	3.373e-06	trans
miR-215-5p	rs76695010	G	A	0.5749	0.1118	26	3.53e-07	trans
miR-215-5p	rs62084899	A	C	0.138	0.02986	21	4.607e-06	trans
miR-215-5p	rs2359430	C	T	-0.1169	0.02496	22	3.4e-06	trans
miR-215-5p	rs724806	C	T	0.1435	0.027	28	1.444e-07	trans
miR-215-5p	rs183272810	C	T	0.5973	0.1261	22	2.656e-06	trans
miR-215-5p	rs9377112	C	T	0.1475	0.03149	22	3.433e-06	trans
miR-215-5p	rs73115786	C	T	0.4471	0.09466	22	2.808e-06	trans
miR-215-5p	rs1990344	A	G	0.1424	0.03042	22	3.446e-06	trans
miR-150-3p	rs114623271	G	A	-0.3719	0.08052	21	4.624e-06	trans
miR-150-3p	rs4936639	C	T	-0.09655	0.0204	22	2.723e-06	trans
miR-150-3p	rs2514478	T	C	0.1166	0.02528	21	4.801e-06	trans
miR-150-3p	rs11181632	G	A	-0.1166	0.02301	26	5.138e-07	trans
miR-150-3p	rs112722618	A	G	-0.4603	0.09903	22	4.004e-06	trans
miR-150-3p	rs73083336	T	C	-0.2999	0.06302	23	2.38e-06	trans
miR-372-3p	rs7549770	G	A	0.1044	0.02019	27	3.086e-07	trans
miR-372-3p	rs115544525	T	G	0.4023	0.08499	22	2.679e-06	trans
miR-372-3p	rs35327519	T	A	-0.1757	0.03804	21	4.656e-06	trans
miR-372-3p	rs2879918	A	T	0.0971	0.01944	25	7.508e-07	trans
miR-646	rs1891556	A	G	0.1118	0.02421	21	4.712e-06	trans
miR-646	rs9971570	A	G	-0.3544	0.06919	26	3.917e-07	trans
miR-646	rs894976	G	A	-0.1218	0.02541	23	2.009e-06	trans
miR-646	rs116737093	T	C	-0.62	0.1097	32	2.294e-08	trans
miR-646	rs2528468	A	G	0.2528	0.051	25	9.041e-07	trans
miR-4721	rs114317036	T	G	-0.3916	0.08261	22	2.614e-06	trans
miR-4721	rs12784139	T	C	-0.08641	0.01868	21	4.439e-06	trans
miR-4721	rs115676681	A	G	-0.442	0.08725	26	5.216e-07	trans
miR-4721	rs11130070	T	C	-0.1591	0.03168	25	6.474e-07	trans
miR-4721	rs155241	T	C	-0.4376	0.09002	24	1.447e-06	trans
miR-4721	rs10940611	T	C	0.09769	0.02014	24	1.534e-06	trans
miR-4721	rs141763434	A	C	-0.3386	0.06417	28	1.774e-07	trans
miR-4643	rs36053974	G	A	-0.4406	0.09089	23	1.547e-06	trans
miR-4643	rs78292198	G	T	-0.4264	0.09149	22	3.791e-06	trans
miR-4643	rs55749167	G	A	-0.4437	0.09188	23	1.695e-06	trans
miR-4643	rs74482392	T	A	-0.3349	0.0643	27	2.532e-07	trans
miR-4643	rs78730289	G	A	-0.5555	0.1149	23	1.643e-06	trans
miR-4643	rs114774555	A	G	-0.4496	0.09654	22	3.868e-06	trans
miR-4643	rs188879412	T	G	-0.495	0.09989	25	9.121e-07	trans
miR-452-5p	rs61836834	A	C	0.3731	0.07727	23	1.688e-06	trans
miR-452-5p	rs10437064	C	A	0.1676	0.03613	22	4.197e-06	trans
miR-452-5p	rs9592482	T	C	0.2567	0.05578	21	4.995e-06	trans
miR-452-5p	rs7636750	T	A	0.1172	0.02482	22	2.846e-06	trans
miR-452-5p	rs58373193	C	A	-0.1205	0.02537	23	2.47e-06	trans
miR-452-5p	rs12207718	G	T	0.3004	0.06523	21	4.909e-06	trans
miR-452-5p	rs6904964	A	G	0.1356	0.02731	25	8.645e-07	trans
miR-452-5p	rs17141722	G	A	-0.2047	0.04385	22	3.681e-06	trans
miR-452-5p	rs34052332	T	C	0.4723	0.09936	23	2.443e-06	trans
miR-4664-5p	rs113822793	C	A	-0.2549	0.05383	22	2.667e-06	trans
miR-4664-5p	rs11042591	G	A	-0.5943	0.1201	24	9.391e-07	trans
miR-4664-5p	rs139571175	C	T	-0.4391	0.09098	23	1.711e-06	trans
miR-4664-5p	rs142397170	T	C	-0.2916	0.05947	24	1.175e-06	trans
miR-4664-5p	rs149493046	G	A	-0.6595	0.1178	31	3.189e-08	trans
miR-4664-5p	rs16917159	C	T	-0.4165	0.08284	25	6.338e-07	trans
miR-301b	rs6662635	G	A	-0.482	0.09782	24	1.041e-06	trans
miR-301b	rs839147	T	A	-0.1244	0.02702	21	4.93e-06	trans
miR-301b	rs206504	T	C	-0.09434	0.02008	22	3.172e-06	trans
miR-301b	rs12970005	T	C	-0.45	0.0894	25	6.137e-07	trans
miR-301b	rs78514119	T	C	-0.3967	0.07874	25	6.044e-07	trans
miR-301b	rs73147470	A	G	-0.1774	0.03578	25	8.9e-07	trans
miR-301b	rs139250023	G	A	-0.4038	0.07927	26	4.586e-07	trans
miR-5704	rs61807013	G	A	-0.5293	0.1111	23	2.303e-06	trans
miR-5704	rs2866832	A	G	0.1227	0.02641	22	4.035e-06	trans
miR-5704	rs4969065	C	T	-0.1336	0.02834	22	2.95e-06	trans
miR-5704	rs72897977	A	G	-0.5862	0.1273	21	4.908e-06	trans
miR-5704	rs10460566	G	A	0.1375	0.02964	22	4.202e-06	trans
miR-5704	rs4701085	G	A	0.1354	0.02843	23	2.312e-06	trans
miR-216a-5p	rs77843773	A	G	-0.4377	0.09459	21	4.425e-06	trans
miR-216a-5p	rs1698177	T	A	-0.2957	0.05239	32	2.422e-08	trans
miR-216a-5p	rs7112453	T	C	0.1108	0.02387	22	4.165e-06	trans
miR-216a-5p	rs1450546	G	A	-0.1052	0.02256	22	3.774e-06	trans
miR-216a-5p	rs9615158	T	C	-0.375	0.08027	22	3.596e-06	trans
miR-216a-5p	rs73149515	T	C	-0.3857	0.07013	30	5.348e-08	trans
miR-216a-5p	rs1456922	A	G	-0.5024	0.09717	27	3.088e-07	trans
miR-216a-5p	rs116797439	A	T	-0.4239	0.09197	21	4.838e-06	trans
miR-216a-5p	rs75070553	T	G	0.2506	0.05338	22	3.242e-06	trans
miR-216a-5p	rs11776685	C	T	-0.4884	0.1032	22	2.71e-06	trans
miR-548ad	rs17258278	G	A	-0.1467	0.03164	21	4.276e-06	trans
miR-548ad	rs11676898	T	C	0.2032	0.04362	22	3.812e-06	trans
miR-548ad	rs4863776	G	C	-0.5866	0.1134	27	3.049e-07	trans
miR-548ad	rs2925162	C	T	-0.289	0.06073	23	2.373e-06	trans
miR-548ad	rs4074083	G	A	0.118	0.02553	21	4.502e-06	trans
miR-548ad	rs10760885	T	A	-0.105	0.02129	24	1.033e-06	trans
miR-100-3p	rs72691170	C	G	-0.3269	0.06763	23	1.665e-06	trans
miR-100-3p	rs116938619	T	C	-0.5603	0.1204	22	3.942e-06	trans
miR-100-3p	rs17230678	A	G	-0.2646	0.05664	22	3.603e-06	trans
miR-100-3p	rs7793283	A	G	-0.1315	0.02582	26	4.554e-07	trans
miR-100-3p	rs2897534	C	T	-0.6209	0.121	26	3.739e-07	trans
miR-100-3p	rs1819284	T	C	-0.2015	0.04184	23	1.808e-06	trans
miR-138-2-3p	rs11121941	T	C	-0.1825	0.03759	24	1.489e-06	trans
miR-138-2-3p	rs743666	C	T	-0.1976	0.04221	22	3.424e-06	trans
miR-138-2-3p	rs146213459	C	A	-0.5343	0.1051	26	4.758e-07	trans
miR-138-2-3p	rs146832775	A	G	-0.4997	0.1007	25	8.913e-07	trans
miR-138-2-3p	rs16940461	G	A	-0.1524	0.03233	22	2.939e-06	trans
miR-138-2-3p	rs7501601	G	A	-0.1306	0.02681	24	1.371e-06	trans
miR-138-2-3p	rs55944123	C	T	-0.2859	0.05867	24	1.358e-06	trans
miR-138-2-3p	rs144399531	C	T	0.5331	0.1157	21	4.877e-06	trans
miR-138-2-3p	rs9917515	T	C	-0.3277	0.06833	23	1.988e-06	trans
miR-138-2-3p	rs59224052	T	C	-0.2407	0.04639	27	2.795e-07	trans
miR-138-2-3p	rs12504129	T	G	-0.1255	0.02668	22	3.109e-06	trans
miR-138-2-3p	rs56353209	C	T	-0.4501	0.09045	25	8.189e-07	trans
miR-939-5p	rs11121960	A	G	-0.2148	0.04423	24	1.472e-06	trans
miR-939-5p	rs1099864	G	A	-0.16	0.03443	22	4.04e-06	trans
miR-939-5p	rs12132747	A	G	0.1274	0.02742	22	4.06e-06	trans
miR-939-5p	rs4056123	G	A	0.1003	0.02136	22	3.245e-06	trans
miR-939-5p	rs1819409	G	A	-0.1552	0.03183	24	1.336e-06	trans
miR-939-5p	rs197477	C	G	0.1184	0.02241	28	1.726e-07	trans
miR-569	rs3000920	A	C	-0.2332	0.04832	23	1.72e-06	trans
miR-569	rs12023345	T	C	-0.2086	0.04346	23	1.962e-06	trans
miR-569	rs2437432	T	G	-0.681	0.1345	26	5.33e-07	trans
miR-569	rs10502548	G	C	-0.3517	0.07551	22	3.843e-06	trans
miR-569	rs116032785	A	C	-0.5022	0.1082	22	4.151e-06	trans
miR-569	rs12386854	G	A	-0.1346	0.029	22	4.169e-06	trans
miR-4781-3p	rs2999876	G	A	-0.4182	0.08514	24	1.127e-06	trans
miR-4781-3p	rs1998697	A	G	-0.1572	0.03334	22	2.93e-06	trans
miR-4781-3p	rs7171895	T	C	0.1375	0.02855	23	1.805e-06	trans
miR-4781-3p	rs1025942	G	A	0.1714	0.03561	23	1.818e-06	trans
miR-4781-3p	rs624035	A	G	-0.1506	0.03132	23	1.868e-06	trans
miR-4781-3p	rs55868416	T	C	-0.1419	0.02945	23	1.783e-06	trans
miR-4781-3p	rs62434795	T	C	-0.4423	0.09606	21	4.944e-06	trans
miR-2117	rs2940316	C	T	-0.3805	0.07693	24	9.492e-07	trans
miR-2117	rs2012869	A	C	0.1252	0.02719	21	4.933e-06	trans
miR-2117	rs78402553	A	G	-0.5722	0.1215	22	3.028e-06	trans
miR-2117	rs7602703	G	A	-0.1362	0.02734	25	7.953e-07	trans
miR-2117	rs2883367	A	G	-0.1373	0.02829	24	1.504e-06	trans
miR-2117	rs10078256	G	A	-0.2819	0.05837	23	1.688e-06	trans
miR-2117	rs140272543	G	A	-0.4304	0.08884	23	1.567e-06	trans
miR-2117	rs12536476	C	A	-0.1234	0.02508	24	1.086e-06	trans
miR-4419a	rs80328077	C	A	-0.3155	0.06816	21	4.401e-06	trans
miR-4419a	rs10506491	A	G	0.2115	0.04444	23	2.364e-06	trans
miR-4419a	rs7997186	T	C	-0.08907	0.01931	21	4.72e-06	trans
miR-4419a	rs77344357	T	C	-0.3196	0.06497	24	1.096e-06	trans
miR-4419a	rs72977925	T	G	-0.2316	0.04824	23	1.93e-06	trans
miR-4419a	rs36100888	T	G	-0.1084	0.02054	28	1.741e-07	trans
miR-4419a	rs13169765	G	C	0.1665	0.03315	25	6.547e-07	trans
miR-6811-5p	rs11004373	T	G	-0.3157	0.06179	26	4.23e-07	trans
miR-6811-5p	rs74439711	T	C	-0.5518	0.1162	23	2.481e-06	trans
miR-6811-5p	rs78339560	A	G	-0.5864	0.1271	21	4.748e-06	trans
miR-6811-5p	rs118057221	A	G	-0.4712	0.1018	21	4.413e-06	trans
miR-6811-5p	rs74018180	A	G	-0.5124	0.1003	26	4.144e-07	trans
miR-6811-5p	rs2569489	G	A	-0.1129	0.02371	23	2.384e-06	trans
miR-6811-5p	rs7743014	G	A	-0.114	0.02473	21	4.853e-06	trans
miR-6811-5p	rs73063450	T	A	-0.5858	0.1211	23	1.619e-06	trans
miR-6811-5p	rs7805596	G	T	-0.5638	0.1166	23	1.631e-06	trans
miR-6859-3p	rs4662100	T	A	-0.2351	0.05004	22	3.156e-06	trans
miR-6859-3p	rs76545353	T	C	-0.5992	0.1153	27	2.654e-07	trans
miR-6859-3p	rs6753020	C	T	-0.1429	0.02859	25	7.325e-07	trans
miR-6859-3p	rs2062992	G	A	-0.1096	0.02321	22	2.83e-06	trans
miR-6859-3p	rs970324	G	C	0.1236	0.02541	24	1.414e-06	trans
miR-6859-3p	rs4712825	T	C	-0.1172	0.02439	23	1.914e-06	trans
miR-5680	rs6699505	C	T	-0.1119	0.02367	22	2.775e-06	trans
miR-5680	rs685173	G	A	-0.2932	0.05862	25	7.285e-07	trans
miR-5680	rs145478727	T	C	-0.2125	0.04608	21	4.753e-06	trans
miR-5680	rs140526390	A	G	-0.3871	0.08363	21	4.4e-06	trans
miR-5680	rs2633062	G	T	-0.2627	0.05695	21	4.748e-06	trans
miR-607	rs4662131	T	A	0.1791	0.03792	22	2.825e-06	trans
miR-607	rs35960994	A	C	-0.3491	0.07543	21	4.43e-06	trans
miR-607	rs1933337	A	C	0.1495	0.02916	26	3.798e-07	trans
miR-607	rs57381996	A	G	-0.2934	0.06238	22	3.099e-06	trans
miR-607	rs594933	G	A	-0.1497	0.03085	24	1.516e-06	trans
miR-607	rs77909419	G	T	-0.6049	0.119	26	4.733e-07	trans
miR-607	rs1520241	G	A	-0.1207	0.02615	21	4.629e-06	trans
miR-607	rs112178780	C	T	-0.5369	0.1082	25	8.808e-07	trans
miR-607	rs56276862	G	A	-0.6419	0.137	22	3.359e-06	trans
miR-607	rs1999121	T	C	-0.153	0.032	23	2.119e-06	trans
miR-4789-5p	rs10047061	T	G	-0.2174	0.04627	22	3.161e-06	trans
miR-4789-5p	rs10895322	G	A	-0.2244	0.04568	24	1.12e-06	trans
miR-4789-5p	rs150502761	A	G	-0.3415	0.07247	22	2.954e-06	trans
miR-4789-5p	rs71415273	A	T	-0.5239	0.1022	26	3.929e-07	trans
miR-4789-5p	rs10992007	A	G	-0.4195	0.09056	21	4.35e-06	trans
miR-323a-3p	rs113410786	C	A	-0.3286	0.07088	21	4.247e-06	trans
miR-323a-3p	rs11055353	G	A	0.09532	0.0206	21	4.436e-06	trans
miR-323a-3p	rs11851809	A	G	-0.2457	0.05205	22	2.853e-06	trans
miR-323a-3p	rs113809777	G	A	-0.2534	0.05349	22	2.634e-06	trans
miR-331-5p	rs12568762	C	T	-0.375	0.07802	23	1.896e-06	trans
miR-331-5p	rs6682357	A	G	0.1114	0.02114	28	1.845e-07	trans
miR-331-5p	rs117056177	G	T	-0.2988	0.05999	25	8.018e-07	trans
miR-331-5p	rs111908763	T	C	-0.1228	0.02589	22	2.569e-06	trans
miR-331-5p	rs1346798	T	A	0.09874	0.02116	22	3.682e-06	trans
miR-331-5p	rs151151	C	T	-0.1003	0.02168	21	4.441e-06	trans
miR-331-5p	rs12663898	G	A	-0.1082	0.02327	22	4.01e-06	trans
miR-645	rs12142021	G	A	-0.3859	0.08378	21	4.887e-06	trans
miR-645	rs11808052	T	C	-0.3754	0.0718	27	2.271e-07	trans
miR-645	rs73276761	G	A	-0.4047	0.07692	28	1.911e-07	trans
miR-645	rs11231942	A	G	-0.1561	0.03064	26	4.508e-07	trans
miR-645	rs3771435	T	C	-0.1446	0.03091	22	3.475e-06	trans
miR-645	rs73845725	A	G	-0.6551	0.1279	26	3.912e-07	trans
miR-645	rs80216572	T	C	-0.5828	0.1146	26	4.783e-07	trans
miR-409-5p	rs72706472	T	G	-0.2516	0.05242	23	1.96e-06	trans
miR-409-5p	rs11194873	G	A	0.1312	0.02741	23	2.062e-06	trans
miR-409-5p	rs2484204	G	A	-0.1035	0.01797	33	1.257e-08	trans
miR-409-5p	rs12949000	C	T	0.1191	0.02163	30	5.201e-08	trans
miR-409-5p	rs10191609	A	G	-0.08897	0.01825	24	1.342e-06	trans
miR-409-5p	rs77120012	A	G	-0.3301	0.0704	22	3.3e-06	trans
miR-409-5p	rs185585316	A	G	-0.3611	0.07737	22	3.683e-06	trans
miR-3162-5p	rs914999	G	C	-0.185	0.03721	25	8.373e-07	trans
miR-3162-5p	rs2255662	T	C	0.1185	0.0241	24	1.094e-06	trans
miR-3162-5p	rs7438389	G	C	0.3499	0.06609	28	1.624e-07	trans
miR-3915	rs1417279	A	G	0.161	0.03468	22	4.166e-06	trans
miR-3915	rs12069967	C	T	-0.6467	0.1182	30	6.224e-08	trans
miR-3915	rs143502407	A	C	-0.413	0.08935	21	4.549e-06	trans
miR-3915	rs45559432	G	A	-0.5159	0.09928	27	2.693e-07	trans
miR-3915	rs471994	A	G	-0.1225	0.0262	22	3.526e-06	trans
miR-3915	rs115555391	T	C	-0.4489	0.09117	24	1.058e-06	trans
miR-3915	rs34089921	T	C	0.1971	0.03645	29	9.023e-08	trans
miR-3915	rs112977762	C	T	-0.4826	0.09157	28	1.834e-07	trans
miR-3915	rs151045338	T	C	-0.4988	0.1059	22	3.034e-06	trans
miR-3915	rs71616778	G	A	0.12	0.02582	22	4.013e-06	trans
miR-3915	rs6884677	G	C	0.1791	0.03858	22	4.127e-06	trans
miR-3915	rs76704148	C	T	-0.5135	0.09725	28	1.743e-07	trans
miR-3915	rs60607412	A	G	-0.2509	0.04509	31	3.772e-08	trans
miR-3915	rs3016884	C	T	-0.5223	0.1029	26	4.944e-07	trans
miR-3915	rs10979737	T	A	-0.4224	0.09031	22	3.524e-06	trans
miR-3915	rs2382089	C	T	0.1344	0.02764	24	1.441e-06	trans
miR-6761-3p	rs2232187	A	G	-0.5326	0.1058	25	6.125e-07	trans
miR-6761-3p	rs1623712	G	A	0.1975	0.04193	22	3e-06	trans
miR-6761-3p	rs6712566	T	C	-0.1234	0.0268	21	4.954e-06	trans
miR-6761-3p	rs6131084	C	T	0.1031	0.0217	23	2.49e-06	trans
miR-548x-3p	rs114373075	A	C	-0.5073	0.1058	23	1.997e-06	trans
miR-548x-3p	rs2130780	G	T	-0.5338	0.1132	22	2.933e-06	trans
miR-548x-3p	rs6502210	C	T	0.1309	0.02798	22	3.481e-06	trans
miR-548x-3p	rs11662822	A	G	0.1296	0.02745	22	2.83e-06	trans
miR-548x-3p	rs67060232	A	G	-0.1827	0.03808	23	1.974e-06	trans
miR-548x-3p	rs12643730	A	G	-0.5557	0.1156	23	1.9e-06	trans
miR-548x-3p	rs10477081	A	G	-0.1934	0.0407	23	2.461e-06	trans
miR-548x-3p	rs761587	C	T	-0.1428	0.0296	23	1.731e-06	trans
miR-4275	rs17160718	G	C	-0.5397	0.1112	24	1.51e-06	trans
miR-4275	rs74125007	T	C	-0.3163	0.0672	22	3.046e-06	trans
miR-4275	rs9576062	C	G	-0.2986	0.06408	22	3.816e-06	trans
miR-4275	rs16859414	T	C	-0.2641	0.05428	24	1.412e-06	trans
miR-4275	rs10510340	G	A	-0.7253	0.1457	25	8.079e-07	trans
miR-4275	rs1998323	A	G	0.134	0.02889	22	4.196e-06	trans
miR-4275	rs10255598	A	G	0.2791	0.05993	22	3.842e-06	trans
miR-6759-5p	rs72895993	C	T	-0.4	0.07929	25	5.821e-07	trans
miR-6759-5p	rs630880	C	T	0.1173	0.02264	27	2.93e-07	trans
miR-6759-5p	rs149274455	C	A	-0.3617	0.06986	27	2.96e-07	trans
miR-6759-5p	rs138762186	T	C	-0.4122	0.08564	23	1.823e-06	trans
miR-6759-5p	rs11621531	A	G	-0.271	0.05807	22	3.699e-06	trans
miR-6759-5p	rs3742541	T	C	-0.172	0.03667	22	3.305e-06	trans
miR-6759-5p	rs1378533	T	G	-0.1057	0.02277	22	4.163e-06	trans
miR-6759-5p	rs1320930	C	G	0.1102	0.02369	22	3.949e-06	trans
miR-584-3p	rs12027008	C	T	-0.1653	0.03433	23	1.791e-06	trans
miR-584-3p	rs71644719	A	G	-0.5703	0.1091	27	2.331e-07	trans
miR-584-3p	rs4342958	T	G	-0.5831	0.1156	25	5.841e-07	trans
miR-584-3p	rs55891318	A	G	-0.1413	0.02771	26	4.447e-07	trans
miR-584-3p	rs150587163	A	G	-0.5636	0.1199	22	3.142e-06	trans
miR-584-3p	rs7960300	T	C	-0.1386	0.03	21	4.549e-06	trans
miR-584-3p	rs17334872	C	T	-0.5346	0.1033	27	2.979e-07	trans
miR-584-3p	rs75196255	A	G	-0.4345	0.09237	22	3.078e-06	trans
miR-584-3p	rs73418498	C	A	-0.3286	0.06317	27	2.594e-07	trans
miR-584-3p	rs11952041	T	C	0.1289	0.02599	25	8.903e-07	trans
miR-584-3p	rs17188978	C	T	-0.3681	0.07416	25	8.753e-07	trans
miR-584-3p	rs78738675	A	T	-0.2234	0.04736	22	2.899e-06	trans
miR-376a-5p	rs3811406	T	C	-0.1264	0.02718	22	3.971e-06	trans
miR-376a-5p	rs7271179	T	C	0.1088	0.02335	22	3.826e-06	trans
miR-376a-5p	rs11733050	A	G	-0.1189	0.02557	22	4.021e-06	trans
miR-376a-5p	rs75088721	G	A	0.3727	0.08013	22	3.984e-06	trans
miR-376a-5p	rs7743210	A	G	0.1025	0.02133	23	1.924e-06	trans
miR-376a-5p	rs7831502	A	G	-0.2504	0.05387	22	4.017e-06	trans
miR-376a-5p	rs117154828	C	T	-0.4258	0.08754	24	1.433e-06	trans
miR-376a-5p	rs2993165	C	T	-0.6135	0.1224	25	6.968e-07	trans
miR-652-3p	rs6683478	C	T	-0.05502	0.0115	23	2.085e-06	trans
miR-652-3p	rs139939903	A	G	-0.09045	0.01734	27	2.425e-07	trans
miR-652-3p	rs56049135	G	C	-0.1179	0.02444	23	1.739e-06	trans
miR-652-3p	rs12458424	C	G	-0.08993	0.01783	25	5.89e-07	trans
miR-652-3p	rs4952620	A	C	-0.0298	0.006094	24	1.263e-06	trans
miR-652-3p	rs111669851	A	G	-0.06213	0.01313	22	2.678e-06	trans
miR-652-3p	rs3778878	G	A	0.03043	0.00615	24	9.404e-07	trans
miR-4800-3p	rs35943179	G	A	-0.2263	0.04868	22	3.999e-06	trans
miR-4800-3p	rs78792034	T	C	0.2701	0.05388	25	6.791e-07	trans
miR-4800-3p	rs2306474	G	A	0.2821	0.05596	25	5.948e-07	trans
miR-4800-3p	rs7108689	T	G	0.3825	0.08242	22	4.15e-06	trans
miR-4800-3p	rs62086625	A	G	0.1739	0.03581	24	1.479e-06	trans
miR-4800-3p	rs3817579	C	T	0.2728	0.05869	22	4.025e-06	trans
miR-4800-3p	rs74544926	G	A	0.4062	0.07529	29	9.473e-08	trans
miR-4800-3p	rs6814610	G	A	0.2876	0.05754	25	7.311e-07	trans
miR-4800-3p	rs73277127	G	A	0.2243	0.04846	21	4.398e-06	trans
miR-4800-3p	rs114347745	A	G	0.2453	0.05077	23	1.681e-06	trans
miR-4800-3p	rs9393648	G	T	-0.1085	0.02226	24	1.355e-06	trans
miR-4800-3p	rs2738143	G	A	0.07437	0.01572	22	2.74e-06	trans
miR-148b-3p	rs139529513	T	C	-0.1428	0.02893	24	1.014e-06	trans
miR-148b-3p	rs1937438	C	T	-0.03858	0.008037	23	1.945e-06	trans
miR-148b-3p	rs73055364	T	C	-0.1289	0.02791	21	4.603e-06	trans
miR-148b-3p	rs141343449	A	G	-0.07488	0.01626	21	4.952e-06	trans
miR-148b-3p	rs12617621	C	T	-0.04387	0.0094	22	3.666e-06	trans
miR-616-5p	rs6664817	G	T	-0.3736	0.07248	27	3.336e-07	trans
miR-616-5p	rs72748324	C	A	-0.3295	0.071	22	4.151e-06	trans
miR-616-5p	rs2277830	C	A	0.2712	0.05213	27	2.622e-07	trans
miR-616-5p	rs144394132	G	C	-0.5264	0.1036	26	4.782e-07	trans
miR-616-5p	rs73696560	A	G	-0.4072	0.08012	26	4.801e-07	trans
miR-616-5p	rs2576588	G	A	0.1205	0.02542	22	2.588e-06	trans
miR-133a-5p	rs8847	T	C	0.08983	0.01944	21	4.571e-06	trans
miR-133a-5p	rs7959509	C	A	-0.08242	0.01781	21	4.433e-06	trans
miR-133a-5p	rs4470256	G	C	-0.09235	0.01953	22	2.757e-06	trans
miR-133a-5p	rs77942151	T	C	-0.2074	0.04068	26	4.4e-07	trans
miR-3616-5p	rs117903281	T	C	-0.3851	0.08014	23	1.895e-06	trans
miR-3616-5p	rs34229938	T	C	-0.4315	0.08614	25	6.999e-07	trans
miR-3616-5p	rs80324343	A	G	-0.137	0.02745	25	7.611e-07	trans
miR-3616-5p	rs144831363	A	G	-0.424	0.0886	23	2.102e-06	trans
miR-3616-5p	rs76851977	G	A	-0.1345	0.0283	23	2.454e-06	trans
miR-3616-5p	rs10975450	T	A	0.1123	0.02336	23	1.875e-06	trans
miR-605-3p	rs2500114	A	T	-0.1458	0.03126	22	3.729e-06	trans
miR-605-3p	rs67565529	G	A	-0.1278	0.0276	21	4.358e-06	trans
miR-605-3p	rs11872654	A	G	-0.1197	0.02518	23	2.44e-06	trans
miR-605-3p	rs13391477	G	A	0.1611	0.03247	25	8.862e-07	trans
miR-605-3p	rs6831068	T	C	-0.1333	0.02875	21	4.217e-06	trans
miR-605-3p	rs4945844	A	T	0.1205	0.0237	26	4.741e-07	trans
miR-605-3p	rs62637614	T	C	-0.4228	0.08927	22	2.664e-06	trans
miR-605-3p	rs13255030	G	A	-0.1215	0.02424	25	6.915e-07	trans
miR-8063	rs151257075	A	C	-0.4602	0.09997	21	4.962e-06	trans
miR-8063	rs143369578	T	C	0.3189	0.06783	22	3.119e-06	trans
miR-8063	rs11072814	C	T	-0.2698	0.05629	23	2.009e-06	trans
miR-8063	rs61409403	G	T	0.1478	0.03117	22	2.564e-06	trans
miR-8063	rs377461	G	C	-0.5644	0.09312	37	2.217e-09	trans
miR-8063	rs2065059	T	C	-0.1425	0.02985	23	2.209e-06	trans
miR-8063	rs4686952	A	G	-0.1162	0.02475	22	3.218e-06	trans
miR-8063	rs115900203	A	G	-0.4314	0.0911	22	2.658e-06	trans
miR-8063	rs114909098	G	T	-0.4894	0.1031	23	2.527e-06	trans
miR-92a-2-5p	rs149541919	A	G	-0.5252	0.1008	27	2.509e-07	trans
miR-92a-2-5p	rs151208575	A	C	-0.4708	0.09993	22	2.989e-06	trans
miR-92a-2-5p	rs146281680	A	G	-0.434	0.09347	22	4.108e-06	trans
miR-92a-2-5p	rs16985330	T	C	0.1696	0.03651	22	4.08e-06	trans
miR-92a-2-5p	rs73044487	A	G	-0.2168	0.04364	25	8.542e-07	trans
miR-92a-2-5p	rs75786302	G	C	-0.176	0.03801	21	4.379e-06	trans
miR-92a-2-5p	rs4383843	C	T	0.1272	0.02665	23	2.216e-06	trans
miR-92a-2-5p	rs117770391	A	G	-0.557	0.108	27	3.303e-07	trans
miR-1914-3p	rs10882591	T	C	0.2201	0.04115	29	1.21e-07	trans
miR-1914-3p	rs1231062	G	A	0.1074	0.02331	21	4.863e-06	trans
miR-1914-3p	rs143532774	G	A	0.3788	0.07827	23	1.617e-06	trans
miR-1914-3p	rs117413500	G	A	0.4215	0.08263	26	4.413e-07	trans
miR-1914-3p	rs80108006	G	A	0.4782	0.1011	22	2.712e-06	trans
miR-1914-3p	rs148987789	G	A	0.6578	0.1212	29	7.921e-08	trans
miR-1914-3p	rs140909712	C	G	0.4425	0.09247	23	2.088e-06	trans
miR-1914-3p	rs7584398	A	G	-0.2041	0.04197	24	1.426e-06	trans
miR-1914-3p	rs7579263	A	G	-0.1539	0.03295	22	3.635e-06	trans
miR-1914-3p	rs7262820	T	C	0.4093	0.08851	21	4.486e-06	trans
miR-1914-3p	rs56333186	A	G	0.194	0.04211	21	4.881e-06	trans
miR-1914-3p	rs115957717	A	G	0.4741	0.1016	22	3.7e-06	trans
miR-1914-3p	rs116912004	T	C	0.3466	0.07148	24	1.551e-06	trans
miR-1914-3p	rs117906415	A	G	0.2596	0.05315	24	1.289e-06	trans
miR-1914-3p	rs111612743	C	T	0.5226	0.104	25	6.363e-07	trans
miR-1914-3p	rs139546733	G	T	0.4279	0.08473	26	5.696e-07	trans
miR-1914-3p	rs7859211	A	G	0.2952	0.0625	22	2.839e-06	trans
miR-671-3p	rs4661214	C	T	-0.3842	0.07855	24	1.253e-06	trans
miR-671-3p	rs61871530	G	C	-0.1763	0.03731	22	2.819e-06	trans
miR-671-3p	rs11190916	A	G	-0.07404	0.01549	23	2.15e-06	trans
miR-671-3p	rs11043094	C	T	0.1189	0.0244	24	1.369e-06	trans
miR-671-3p	rs17123235	T	A	-0.1675	0.03465	23	1.637e-06	trans
miR-671-3p	rs73179473	A	G	-0.2373	0.05	23	2.54e-06	trans
miR-671-3p	rs78595381	A	G	-0.3689	0.07506	24	1.119e-06	trans
miR-671-3p	rs3115378	C	T	0.07575	0.01619	22	3.441e-06	trans
miR-671-3p	rs1065071	C	T	-0.09018	0.01917	22	3.087e-06	trans
miR-4793-3p	rs61813800	T	C	-0.3563	0.07465	23	2.233e-06	trans
miR-4793-3p	rs12426552	T	C	-0.2327	0.04927	22	2.822e-06	trans
miR-4793-3p	rs4575663	A	C	0.1162	0.02494	22	3.836e-06	trans
miR-4793-3p	rs73351726	C	A	-0.2702	0.05855	21	4.684e-06	trans
miR-552-3p	rs77411404	C	T	-0.3357	0.06739	25	8.073e-07	trans
miR-552-3p	rs4074961	T	C	-0.1147	0.02442	22	3.214e-06	trans
miR-552-3p	rs3812676	A	G	0.1227	0.02631	22	3.765e-06	trans
miR-552-3p	rs2196213	G	T	0.1891	0.03826	24	9.714e-07	trans
miR-552-3p	rs149381062	T	C	-0.621	0.1112	31	3.333e-08	trans
miR-552-3p	rs79240721	T	C	-0.3044	0.06164	24	9.955e-07	trans
miR-552-3p	rs2292405	C	T	-0.2082	0.04481	22	4.05e-06	trans
miR-552-3p	rs13206015	T	C	-0.2529	0.05323	23	2.465e-06	trans
miR-552-3p	rs111829392	C	T	-0.4518	0.09518	23	2.51e-06	trans
miR-552-3p	rs145470752	G	A	-0.4148	0.08351	25	8.626e-07	trans
miR-1263	rs2093922	A	T	-0.2214	0.04745	22	3.7e-06	trans
miR-1263	rs1040258	G	A	0.1531	0.03274	22	3.537e-06	trans
miR-1263	rs6458092	G	A	-0.2084	0.04454	22	3.467e-06	trans
miR-6130	rs12140480	T	G	0.4431	0.09522	22	3.922e-06	trans
miR-6130	rs61874040	G	T	-0.4945	0.1014	24	1.337e-06	trans
miR-6130	rs56966047	C	A	-0.5334	0.104	26	3.849e-07	trans
miR-6130	rs75522906	C	T	-0.4409	0.09557	21	4.751e-06	trans
miR-6130	rs2412628	A	C	-0.1797	0.03784	23	2.478e-06	trans
miR-6130	rs142555591	T	C	-0.5401	0.1138	23	2.549e-06	trans
miR-6130	rs76682494	G	A	-0.2525	0.04833	27	2.326e-07	trans
miR-6130	rs79889339	G	A	-0.6929	0.1461	22	2.567e-06	trans
miR-5585-3p	rs12731331	C	A	0.1451	0.02311	39	6.062e-10	trans
miR-5585-3p	rs115076617	A	G	0.151	0.03185	22	2.589e-06	trans
miR-5585-3p	rs72716085	A	C	0.1116	0.02286	24	1.308e-06	trans
miR-5585-3p	rs7513758	A	G	0.1581	0.02741	33	1.229e-08	trans
miR-5585-3p	rs76567350	T	C	0.1591	0.03292	23	1.665e-06	trans
miR-5585-3p	rs74620716	T	G	0.1814	0.03502	27	2.919e-07	trans
miR-5585-3p	rs34170716	G	A	0.1598	0.03339	23	2.083e-06	trans
miR-5585-3p	rs11000116	G	A	-0.03653	0.007795	22	3.361e-06	trans
miR-5585-3p	rs11002563	A	T	0.04489	0.009527	22	2.982e-06	trans
miR-5585-3p	rs2017290	T	G	0.05031	0.01053	23	2.178e-06	trans
miR-5585-3p	rs141811427	G	C	0.08485	0.01771	23	2.043e-06	trans
miR-5585-3p	rs11625383	C	T	0.1227	0.02608	22	3.113e-06	trans
miR-5585-3p	rs10137244	T	C	0.08199	0.01673	24	1.189e-06	trans
miR-5585-3p	rs9323391	T	G	0.1027	0.02001	26	3.713e-07	trans
miR-5585-3p	rs56281618	A	G	0.1395	0.03031	21	4.961e-06	trans
miR-5585-3p	rs117039691	A	G	0.1643	0.031	28	1.584e-07	trans
miR-5585-3p	rs76247464	T	C	0.08979	0.0183	24	1.154e-06	trans
miR-5585-3p	rs112159161	T	C	0.1583	0.03189	25	8.715e-07	trans
miR-5585-3p	rs60228257	A	G	0.1331	0.02727	24	1.329e-06	trans
miR-5585-3p	rs75653614	T	C	0.1215	0.02432	25	7.468e-07	trans
miR-5585-3p	rs62187045	A	G	0.1127	0.02272	25	8.939e-07	trans
miR-5585-3p	rs149656220	G	A	0.1637	0.02985	30	5.916e-08	trans
miR-5585-3p	rs79301196	T	C	0.1194	0.02589	21	4.734e-06	trans
miR-5585-3p	rs189267552	A	T	0.1647	0.03092	28	1.384e-07	trans
miR-5585-3p	rs114149221	G	C	0.1873	0.02999	39	7.487e-10	trans
miR-5585-3p	rs75106831	C	T	0.1848	0.0317	34	8.558e-09	trans
miR-5585-3p	rs75522249	A	G	0.1652	0.03103	28	1.376e-07	trans
miR-5585-3p	rs73555436	G	A	0.0754	0.01638	21	4.926e-06	trans
miR-5585-3p	rs12202666	A	G	0.1163	0.02428	23	2.058e-06	trans
miR-5585-3p	rs76956494	C	G	0.1301	0.0265	24	1.148e-06	trans
miR-5585-3p	rs138065935	G	A	0.1385	0.02804	24	9.805e-07	trans
miR-5585-3p	rs7776776	G	C	0.05576	0.01143	24	1.346e-06	trans
miR-5585-3p	rs116974618	G	C	0.1591	0.0291	30	6.491e-08	trans
miR-5585-3p	rs142936964	C	T	0.1872	0.03049	38	1.398e-09	trans
miR-5585-3p	rs117718482	T	C	0.1127	0.0229	24	1.08e-06	trans
miR-5585-3p	rs34753915	A	G	0.1603	0.03044	28	1.875e-07	trans
miR-5585-3p	rs138367270	T	C	0.1902	0.03158	36	2.791e-09	trans
miR-1236-5p	rs113174450	A	C	-0.3013	0.06402	22	3.052e-06	trans
miR-1236-5p	rs79305072	C	T	-0.4962	0.1024	23	1.55e-06	trans
miR-1236-5p	rs11833406	G	A	-0.4537	0.09124	25	8.33e-07	trans
miR-1236-5p	rs2251666	A	G	0.1128	0.02324	24	1.511e-06	trans
miR-1236-5p	rs145057964	T	C	-0.3455	0.06759	26	4.159e-07	trans
miR-1236-5p	rs72673279	T	G	-0.3518	0.07479	22	3.081e-06	trans
miR-1236-5p	rs7851133	T	C	-0.126	0.02496	25	5.723e-07	trans
miR-338-3p	rs77307808	A	C	-0.1596	0.03384	22	2.923e-06	trans
miR-338-3p	rs72635932	T	C	-0.1802	0.03651	24	1.001e-06	trans
miR-338-3p	rs76392114	C	A	-0.2492	0.05327	22	3.5e-06	trans
miR-338-3p	rs651945	A	G	-0.0918	0.01885	24	1.377e-06	trans
miR-338-3p	rs117374598	G	A	-0.2934	0.06284	22	3.652e-06	trans
miR-338-3p	rs4969384	T	C	-0.08559	0.01551	30	4.936e-08	trans
miR-338-3p	rs906187	T	C	0.09051	0.0144	40	5.915e-10	trans
miR-338-3p	rs2659046	A	G	-0.151	0.01831	68	8.883e-16	trans
miR-338-3p	rs73917540	A	G	-0.132	0.02865	21	4.812e-06	trans
miR-338-3p	rs76732414	A	T	-0.2527	0.05296	23	2.25e-06	trans
miR-338-3p	rs17597712	C	T	-0.2851	0.05851	24	1.372e-06	trans
miR-212-3p	rs35150375	A	C	-0.1371	0.0272	25	5.954e-07	trans
miR-212-3p	rs11624324	G	A	-0.09111	0.01887	23	1.707e-06	trans
miR-212-3p	rs183162634	C	G	-0.2143	0.04619	22	4.18e-06	trans
miR-212-3p	rs2754823	G	A	0.08497	0.01667	26	4.425e-07	trans
miR-3616-3p	rs55696845	T	A	-0.4791	0.0925	27	2.93e-07	trans
miR-3616-3p	rs11584104	A	C	-0.2598	0.05558	22	3.575e-06	trans
miR-3616-3p	rs147962376	T	C	-0.4838	0.1012	23	2.149e-06	trans
miR-3616-3p	rs111279468	T	G	-0.3842	0.07702	25	7.746e-07	trans
miR-3616-3p	rs111631759	T	C	-0.2191	0.04591	23	2.216e-06	trans
miR-3616-3p	rs16903735	A	C	-0.7164	0.1527	22	3.246e-06	trans
miR-4695-5p	rs1615480	C	T	0.3162	0.06678	22	2.664e-06	trans
miR-4695-5p	rs142908192	A	T	0.4192	0.0843	25	8.377e-07	trans
miR-4695-5p	rs149803654	C	T	0.2562	0.05561	21	4.861e-06	trans
miR-4695-5p	rs148283036	T	C	0.4076	0.07777	27	2.141e-07	trans
miR-4695-5p	rs17793337	G	C	0.2778	0.05545	25	6.924e-07	trans
miR-4695-5p	rs61947310	C	T	0.3596	0.06978	27	3.375e-07	trans
miR-4695-5p	rs55952953	A	C	0.2993	0.05786	27	3.029e-07	trans
miR-4695-5p	rs140829960	T	C	0.3339	0.06126	30	6.969e-08	trans
miR-4695-5p	rs75513137	A	G	0.3442	0.06896	25	7.663e-07	trans
miR-4695-5p	rs113712374	G	A	0.27	0.05501	24	1.149e-06	trans
miR-4695-5p	rs76221616	A	T	0.4803	0.08681	31	4.516e-08	trans
miR-4695-5p	rs1509098	T	C	0.1342	0.02706	25	8.797e-07	trans
miR-4695-5p	rs148836646	A	G	0.3657	0.06879	28	1.441e-07	trans
miR-4695-5p	rs73087768	A	G	0.4131	0.08657	23	2.232e-06	trans
miR-4695-5p	rs62200665	T	G	0.3063	0.06492	22	2.886e-06	trans
miR-4695-5p	rs56836738	G	A	0.4954	0.08902	31	3.771e-08	trans
miR-4695-5p	rs141099994	A	G	0.4489	0.08737	26	3.654e-07	trans
miR-4695-5p	rs115980275	A	G	0.4041	0.0741	30	6.899e-08	trans
miR-4695-5p	rs78029614	T	C	0.4401	0.08005	30	5.468e-08	trans
miR-4695-5p	rs192358555	A	G	0.3385	0.07015	23	1.729e-06	trans
miR-4695-5p	rs73104817	C	T	0.4374	0.08337	28	2.078e-07	trans
miR-4695-5p	rs76820185	A	G	0.3657	0.06812	29	1.1e-07	trans
miR-4695-5p	rs74949787	C	T	0.4433	0.08677	26	4.2e-07	trans
miR-130b-3p	rs72713661	T	G	0.1336	0.02887	21	4.403e-06	trans
miR-130b-3p	rs7233393	A	G	0.05571	0.01179	22	2.785e-06	trans
miR-130b-3p	rs4675422	T	C	-0.2725	0.05845	22	3.776e-06	trans
miR-130b-3p	rs447001	T	C	-0.1546	0.008831	306	3.845e-57	trans
miR-130b-3p	rs861825	T	C	0.1275	0.01312	94	5.093e-21	trans
miR-130b-3p	rs11714666	T	G	0.05367	0.01056	26	4.853e-07	trans
miR-130b-3p	rs7811109	A	C	0.05062	0.01082	22	3.491e-06	trans
miR-190b	rs75781805	C	G	-0.6091	0.1066	33	1.658e-08	trans
miR-190b	rs117170235	C	T	-0.2631	0.05566	22	2.772e-06	trans
miR-190b	rs148836954	A	G	-0.4125	0.08884	22	4.123e-06	trans
miR-190b	rs17112806	A	G	-0.271	0.05726	22	2.687e-06	trans
miR-190b	rs75649512	C	A	-0.5609	0.1133	25	9.433e-07	trans
miR-190b	rs71606285	T	G	0.2809	0.06044	22	4.036e-06	trans
miR-190b	rs222010	T	C	0.2641	0.05695	22	4.236e-06	trans
miR-190b	rs140073914	G	A	-0.5384	0.1133	23	2.446e-06	trans
miR-190b	rs117128065	A	G	-0.3949	0.08408	22	3.206e-06	trans
miR-190b	rs10117464	A	G	0.2149	0.0464	21	4.348e-06	trans
miR-190b	rs73607753	G	A	-0.4558	0.09539	23	2.166e-06	trans
miR-190b	rs77832379	G	A	-0.4502	0.09714	21	4.273e-06	trans
miR-510-3p	rs12406590	G	A	-0.2053	0.04458	21	4.915e-06	trans
miR-510-3p	rs2454772	T	C	-0.6311	0.1181	29	1.232e-07	trans
miR-510-3p	rs6602164	T	G	0.1856	0.03943	22	3.045e-06	trans
miR-510-3p	rs112386385	C	T	-0.2873	0.06042	23	2.415e-06	trans
miR-510-3p	rs1170115	C	T	-0.3967	0.0856	21	4.286e-06	trans
miR-510-3p	rs8118700	T	C	-0.1692	0.03634	22	3.849e-06	trans
miR-510-3p	rs78888104	C	T	-0.4434	0.0947	22	3.435e-06	trans
miR-548j-3p	rs2501312	A	G	0.08381	0.01802	22	3.963e-06	trans
miR-548j-3p	rs146244953	G	A	-0.2709	0.05586	24	1.535e-06	trans
miR-548j-3p	rs9549075	A	G	0.1587	0.0321	24	9.633e-07	trans
miR-548j-3p	rs9925391	C	G	0.08729	0.01814	23	1.825e-06	trans
miR-548j-3p	rs56309851	C	T	0.1547	0.03296	22	3.231e-06	trans
miR-548j-3p	rs6040234	T	C	-0.4384	0.08652	26	5.215e-07	trans
miR-548j-3p	rs191410679	A	G	-0.386	0.08304	22	4.018e-06	trans
miR-548j-3p	rs80214207	G	T	-0.3065	0.06168	25	8.443e-07	trans
miR-548j-3p	rs281872	A	G	0.07902	0.01691	22	3.598e-06	trans
miR-548j-3p	rs1729130	A	G	0.3363	0.07088	23	2.555e-06	trans
miR-127-3p	rs16831840	C	T	-0.1436	0.03055	22	3.12e-06	trans
miR-127-3p	rs1952527	C	T	0.061	0.01288	22	2.659e-06	trans
miR-127-3p	rs35874937	T	C	-0.2833	0.05865	23	1.685e-06	trans
miR-127-3p	rs61846204	G	A	-0.1228	0.02486	24	9.963e-07	trans
miR-127-3p	rs180431	A	G	-0.2717	0.05788	22	3.247e-06	trans
miR-127-3p	rs10146962	C	T	-0.06677	0.01334	25	7.021e-07	trans
miR-127-3p	rs117354011	C	A	-0.2775	0.05402	26	3.63e-07	trans
miR-127-3p	rs150283379	T	C	-0.3081	0.04719	43	1.285e-10	trans
miR-127-3p	rs9400047	A	C	-0.355	0.06613	29	1.091e-07	trans
miR-127-3p	rs11156096	C	T	-0.07429	0.01564	23	2.48e-06	trans
miR-127-3p	rs73163082	A	G	-0.1143	0.02414	22	2.677e-06	trans
miR-127-3p	rs150046801	T	C	-0.2816	0.05113	30	5.165e-08	trans
miR-127-3p	rs117215582	C	A	-0.2729	0.04687	34	8.921e-09	trans
miR-4664-3p	rs11265378	A	G	0.1357	0.02728	25	8.246e-07	trans
miR-4664-3p	rs12061092	A	T	-0.09282	0.0194	23	2.091e-06	trans
miR-4664-3p	rs9831170	T	C	-0.08813	0.01883	22	3.446e-06	trans
miR-4664-3p	rs7731875	T	C	0.2122	0.04519	22	3.211e-06	trans
miR-4664-3p	rs117661345	T	C	-0.4112	0.08527	23	1.757e-06	trans
miR-4303	rs116237651	C	T	-0.5	0.1044	23	2.065e-06	trans
miR-4303	rs6486108	A	G	0.1486	0.03182	22	3.61e-06	trans
miR-4303	rs138347480	G	C	-0.2139	0.04618	21	4.318e-06	trans
miR-452-3p	rs4656285	A	C	-0.163	0.03083	28	1.677e-07	trans
miR-452-3p	rs188167615	A	G	-0.6152	0.1289	23	2.217e-06	trans
miR-452-3p	rs2648789	G	A	-0.1486	0.03067	23	1.565e-06	trans
miR-452-3p	rs757219	G	A	-0.1845	0.03894	22	2.611e-06	trans
miR-452-3p	rs7854319	A	G	0.1362	0.02858	23	2.309e-06	trans
miR-452-3p	rs138333946	G	A	-0.3801	0.073	27	2.534e-07	trans
miR-452-3p	rs7020392	A	G	-0.1272	0.02574	24	9.778e-07	trans
miR-3937	rs4589131	T	G	-0.04774	0.01032	21	4.441e-06	trans
miR-3937	rs6710665	A	G	-0.05377	0.01121	23	2.006e-06	trans
miR-3937	rs5749976	T	C	-0.05448	0.0118	21	4.66e-06	trans
miR-3937	rs79287159	G	C	-0.2031	0.04083	25	8.284e-07	trans
miR-3937	rs150441148	G	T	-0.211	0.04258	25	9.043e-07	trans
miR-3937	rs10811719	G	A	-0.05683	0.01204	22	2.857e-06	trans
miR-147b	rs1954172	C	T	0.1604	0.03408	22	3.063e-06	trans
miR-147b	rs118182921	G	C	-0.4227	0.08799	23	1.92e-06	trans
miR-147b	rs10850657	T	C	0.1078	0.02296	22	3.252e-06	trans
miR-147b	rs6064811	A	G	-0.2397	0.05189	21	4.608e-06	trans
miR-147b	rs62272613	A	C	-0.3739	0.08019	22	3.748e-06	trans
miR-147b	rs207714	T	C	-0.1326	0.02775	23	2.166e-06	trans
miR-147b	rs115450781	G	A	-0.4912	0.09631	26	4.414e-07	trans
miR-147b	rs150003495	A	G	-0.5054	0.1053	23	1.938e-06	trans
miR-548ab	rs17414989	T	C	-0.2939	0.06112	23	1.877e-06	trans
miR-548ab	rs12405664	A	G	0.1253	0.02653	22	2.829e-06	trans
miR-548ab	rs111617190	A	G	-0.5389	0.1031	27	2.282e-07	trans
miR-548ab	rs4349100	A	G	-0.1302	0.02741	23	2.495e-06	trans
miR-548ab	rs1039895	T	C	-0.3325	0.07207	21	4.706e-06	trans
miR-548ab	rs2852534	G	T	-0.1238	0.02551	24	1.514e-06	trans
miR-548ab	rs138635687	C	T	-0.4916	0.1011	24	1.427e-06	trans
miR-2115-5p	rs2490441	G	A	0.05665	0.01218	22	4.002e-06	trans
miR-2115-5p	rs10926226	G	C	-0.1061	0.02279	22	3.904e-06	trans
miR-2115-5p	rs61883503	T	G	0.06756	0.01445	22	3.523e-06	trans
miR-2115-5p	rs1833257	T	C	0.1267	0.02618	23	1.613e-06	trans
miR-2115-5p	rs138593934	T	G	-0.1739	0.0373	22	3.773e-06	trans
miR-2115-5p	rs17166082	A	G	0.1385	0.03007	21	4.888e-06	trans
miR-937-3p	rs10918762	G	A	0.07709	0.01673	21	4.804e-06	trans
miR-937-3p	rs148856484	G	A	0.2604	0.05647	21	4.8e-06	trans
miR-937-3p	rs1453947	T	C	-0.08872	0.0191	22	4.096e-06	trans
miR-937-3p	rs36025882	G	A	-0.2387	0.04478	28	1.33e-07	trans
miR-1277-5p	rs6670809	C	T	-0.1607	0.03465	22	4.189e-06	trans
miR-1277-5p	rs1317573	C	T	0.1255	0.02657	22	2.784e-06	trans
miR-1277-5p	rs16914525	A	G	-0.4091	0.07787	28	2.002e-07	trans
miR-6834-5p	rs6702253	T	A	0.1229	0.02582	23	2.347e-06	trans
miR-6834-5p	rs10430525	T	G	-0.1868	0.03967	22	3.017e-06	trans
miR-6834-5p	rs73629836	A	G	-0.3756	0.08135	21	4.66e-06	trans
miR-6834-5p	rs12597801	G	C	-0.3406	0.06899	24	9.965e-07	trans
miR-6834-5p	rs12507959	G	A	-0.2299	0.04876	22	2.916e-06	trans
miR-6834-5p	rs75367756	G	A	-0.156	0.02867	30	7.408e-08	trans
miR-1307-3p	rs12743325	G	A	0.05332	0.009693	30	5.312e-08	trans
miR-1307-3p	rs4795063	C	T	0.1126	0.02374	22	2.546e-06	trans
miR-1307-3p	rs113333577	A	G	-0.1399	0.02801	25	7.507e-07	trans
miR-6875-5p	rs72693966	G	A	0.4716	0.09648	24	1.274e-06	trans
miR-6875-5p	rs112862261	C	G	0.4702	0.08352	32	2.663e-08	trans
miR-6875-5p	rs12405267	C	T	0.1459	0.03109	22	3.242e-06	trans
miR-6875-5p	rs76430515	A	G	0.5313	0.1119	23	2.512e-06	trans
miR-6875-5p	rs10736957	A	T	0.2717	0.04849	31	3.08e-08	trans
miR-6875-5p	rs76339559	C	G	0.4894	0.09697	25	5.75e-07	trans
miR-6875-5p	rs12363803	C	A	0.438	0.09425	22	4.057e-06	trans
miR-6875-5p	rs75488130	C	T	0.3354	0.06644	25	5.721e-07	trans
miR-6875-5p	rs12224672	T	C	0.1184	0.0255	22	4.142e-06	trans
miR-6875-5p	rs76874675	C	G	0.3766	0.07497	25	6.461e-07	trans
miR-6875-5p	rs113547035	G	A	0.3175	0.06838	22	4.124e-06	trans
miR-6875-5p	rs113092518	A	G	0.3849	0.08083	23	2.363e-06	trans
miR-6875-5p	rs79336867	A	G	0.5821	0.1057	30	5.167e-08	trans
miR-6875-5p	rs118030504	T	C	0.2572	0.05583	21	4.851e-06	trans
miR-6875-5p	rs57185255	T	A	0.517	0.0987	27	2.162e-07	trans
miR-6875-5p	rs75743048	G	T	0.4744	0.08374	32	2.172e-08	trans
miR-6875-5p	rs74805103	T	C	0.3372	0.06967	23	1.611e-06	trans
miR-6875-5p	rs117575536	T	A	0.6464	0.1111	34	9.22e-09	trans
miR-6875-5p	rs2903612	C	T	-0.1021	0.0216	22	2.757e-06	trans
miR-6875-5p	rs117787934	T	C	0.5264	0.1051	25	6.993e-07	trans
miR-6875-5p	rs79952694	C	T	0.6192	0.1157	29	1.178e-07	trans
miR-6875-5p	rs71361155	T	C	0.5559	0.09849	32	2.429e-08	trans
miR-6875-5p	rs4808578	A	G	0.1714	0.03235	28	1.579e-07	trans
miR-6875-5p	rs2279007	A	G	0.1513	0.02771	30	6.796e-08	trans
miR-6875-5p	rs8106913	G	A	0.4233	0.08152	27	2.745e-07	trans
miR-6875-5p	rs73525613	G	T	0.5179	0.08917	34	9.631e-09	trans
miR-6875-5p	rs143042509	G	C	0.5418	0.09697	31	3.35e-08	trans
miR-6875-5p	rs146881261	T	G	0.529	0.111	23	2.325e-06	trans
miR-6875-5p	rs12467630	C	T	0.375	0.07882	23	2.389e-06	trans
miR-6875-5p	rs68186716	A	G	0.1624	0.03438	22	2.817e-06	trans
miR-6875-5p	rs41283586	T	C	0.3118	0.0666	22	3.454e-06	trans
miR-6875-5p	rs73179173	A	G	0.4599	0.09737	22	2.812e-06	trans
miR-6875-5p	rs138344256	T	C	0.546	0.1173	22	3.859e-06	trans
miR-6875-5p	rs78821115	T	C	0.4531	0.09688	22	3.504e-06	trans
miR-6875-5p	rs113866978	C	G	0.4475	0.07891	32	2.083e-08	trans
miR-6875-5p	rs7658486	T	C	0.334	0.05921	32	2.463e-08	trans
miR-6875-5p	rs11729973	G	A	0.4223	0.08651	24	1.312e-06	trans
miR-6875-5p	rs11931447	C	T	0.4432	0.09121	24	1.46e-06	trans
miR-6875-5p	rs190751478	A	T	0.4262	0.08286	26	3.516e-07	trans
miR-6875-5p	rs36049225	C	G	0.1908	0.04024	22	2.589e-06	trans
miR-6875-5p	rs10514977	T	G	0.5881	0.1204	24	1.278e-06	trans
miR-6875-5p	rs139423870	C	G	0.4357	0.09146	23	2.323e-06	trans
miR-6875-5p	rs7767946	G	C	0.1687	0.03615	22	3.661e-06	trans
miR-6875-5p	rs118151927	C	T	0.3508	0.07156	24	1.177e-06	trans
miR-6875-5p	rs56325747	C	G	0.2935	0.06154	23	2.27e-06	trans
miR-6875-5p	rs17163759	C	T	0.2481	0.05037	24	1.063e-06	trans
miR-6875-5p	rs60431437	T	C	0.5812	0.1229	22	2.764e-06	trans
miR-6875-5p	rs72741946	C	G	0.4886	0.1018	23	1.967e-06	trans
miR-6813-5p	rs12129065	A	G	0.1236	0.02646	22	3.584e-06	trans
miR-6813-5p	rs79164089	C	T	-0.284	0.06093	22	3.777e-06	trans
miR-6813-5p	rs4071	T	C	-0.1263	0.02652	23	2.299e-06	trans
miR-6813-5p	rs10809921	T	G	-0.4801	0.09832	24	1.31e-06	trans
miR-3977	rs1934506	A	G	-0.1379	0.02865	23	1.841e-06	trans
miR-3977	rs4451910	T	C	0.1985	0.0403	24	1.051e-06	trans
miR-3977	rs7283540	A	C	0.1052	0.02259	22	3.825e-06	trans
miR-450a-2-3p	rs12407847	G	A	-0.2108	0.04185	25	6.032e-07	trans
miR-450a-2-3p	rs61886631	C	T	-0.2323	0.04737	24	1.175e-06	trans
miR-450a-2-3p	rs61970068	A	G	-0.4981	0.1062	22	3.293e-06	trans
miR-450a-2-3p	rs1078129	T	C	0.1248	0.02636	22	2.677e-06	trans
miR-450a-2-3p	rs78083835	A	C	-0.2037	0.04422	21	4.847e-06	trans
miR-450a-2-3p	rs3808122	C	T	-0.1388	0.02966	22	3.458e-06	trans
miR-450a-2-3p	rs10820381	C	T	0.1933	0.03895	25	8.751e-07	trans
miR-3912-5p	rs7547582	A	T	-0.07668	0.01594	23	1.834e-06	trans
miR-3912-5p	rs115145960	A	G	-0.2822	0.06009	22	3.226e-06	trans
miR-3912-5p	rs62486674	A	G	-0.06081	0.01289	22	2.868e-06	trans
miR-3912-5p	rs77026736	C	G	-0.2296	0.04969	21	4.589e-06	trans
miR-1287-5p	rs260912	C	G	-0.05458	0.01182	21	4.669e-06	trans
miR-1287-5p	rs12084966	C	T	0.1926	0.04009	23	1.897e-06	trans
miR-1287-5p	rs77346280	T	C	0.1015	0.02142	22	2.614e-06	trans
miR-1287-5p	rs186198	C	A	0.03671	0.007919	21	4.258e-06	trans
miR-1287-5p	rs73579152	C	G	0.1948	0.04154	22	3.292e-06	trans
miR-1287-5p	rs75306317	C	T	0.1025	0.02168	22	2.777e-06	trans
miR-1287-5p	rs3936100	T	G	0.03792	0.008152	22	3.948e-06	trans
miR-1287-5p	rs13125087	T	A	0.05324	0.01067	25	7.589e-07	trans
miR-1287-5p	rs12515575	A	G	-0.04641	0.01004	21	4.506e-06	trans
miR-1287-5p	rs849646	A	C	-0.03737	0.008012	22	3.716e-06	trans
miR-1287-5p	rs17150949	C	T	-0.08542	0.01701	25	6.535e-07	trans
miR-616-3p	rs12722820	C	T	-0.1275	0.02757	21	4.49e-06	trans
miR-616-3p	rs12300977	A	G	-0.09628	0.02067	22	3.812e-06	trans
miR-616-3p	rs1261094	G	A	-0.2082	0.04338	23	1.944e-06	trans
miR-616-3p	rs78727125	C	T	-0.1678	0.03469	23	1.62e-06	trans
miR-616-3p	rs1028983	G	A	-0.2206	0.0466	22	2.66e-06	trans
miR-616-3p	rs7616450	T	C	-0.1045	0.0205	26	4.387e-07	trans
miR-616-3p	rs10937895	A	G	0.107	0.02216	23	1.692e-06	trans
miR-616-3p	rs114364846	A	G	-0.5067	0.1097	21	4.628e-06	trans
miR-616-3p	rs62571403	T	C	-0.4029	0.08244	24	1.279e-06	trans
miR-412-3p	rs60489630	C	T	-0.3178	0.06593	23	1.76e-06	trans
miR-412-3p	rs9515389	T	G	0.119	0.02476	23	1.881e-06	trans
miR-412-3p	rs117368415	A	G	-0.317	0.06364	25	8.021e-07	trans
miR-412-3p	rs111284824	C	G	-0.276	0.05923	22	3.793e-06	trans
miR-412-3p	rs28552587	G	A	0.119	0.02501	23	2.374e-06	trans
miR-412-3p	rs3098212	C	T	-0.1389	0.02945	22	2.931e-06	trans
miR-4761-3p	rs1620861	G	A	0.122	0.02586	22	2.875e-06	trans
miR-4761-3p	rs117846724	T	C	-0.3153	0.06779	22	3.941e-06	trans
miR-4761-3p	rs34503591	A	T	-0.5472	0.1189	21	4.972e-06	trans
miR-4761-3p	rs140066949	A	G	-0.4023	0.08687	21	4.359e-06	trans
miR-4761-3p	rs17032192	G	T	0.238	0.04903	24	1.505e-06	trans
miR-4761-3p	rs61474720	C	G	-0.1859	0.03577	27	2.696e-07	trans
miR-4761-3p	rs10169649	T	A	0.1465	0.02864	26	4.04e-07	trans
miR-4761-3p	rs4146264	C	T	-0.5867	0.1124	27	2.41e-07	trans
miR-4761-3p	rs10276782	T	C	-0.1802	0.03642	24	9.438e-07	trans
miR-4761-3p	rs73423004	C	T	-0.5275	0.1117	22	2.801e-06	trans
miR-3928-5p	rs7523045	A	G	0.1115	0.0234	23	2.284e-06	trans
miR-3928-5p	rs72822398	A	G	0.2112	0.04187	25	5.881e-07	trans
miR-3928-5p	rs12621237	C	T	-0.1184	0.02572	21	4.892e-06	trans
miR-4759	rs12741950	G	A	-0.1469	0.03051	23	1.821e-06	trans
miR-4759	rs114711064	T	C	-0.5611	0.1183	22	2.571e-06	trans
miR-4759	rs150490813	A	G	-0.4882	0.1025	23	2.317e-06	trans
miR-4759	rs7121089	C	T	-0.2497	0.05316	22	3.195e-06	trans
miR-4759	rs148813381	T	C	-0.5639	0.1183	23	2.274e-06	trans
miR-4759	rs117068983	T	G	-0.3498	0.0712	24	1.127e-06	trans
miR-4759	rs117921586	T	C	-0.3859	0.08232	22	3.347e-06	trans
miR-4759	rs60257838	A	G	-0.256	0.05524	21	4.271e-06	trans
miR-4759	rs192301082	A	G	-0.5369	0.1095	24	1.173e-06	trans
miR-608	rs57465355	G	T	-0.4673	0.1005	22	4e-06	trans
miR-608	rs187126206	A	G	-0.4311	0.08957	23	1.832e-06	trans
miR-92a-3p	rs72700489	T	G	-0.03396	0.007151	23	2.478e-06	trans
miR-92a-3p	rs12599985	C	G	0.09506	0.0206	21	4.722e-06	trans
miR-92a-3p	rs77641881	G	T	0.09543	0.01974	23	1.661e-06	trans
miR-92a-3p	rs2063027	A	G	-0.1324	0.02863	21	4.508e-06	trans
miR-208b-3p	rs35479059	A	T	-0.1319	0.02851	21	4.426e-06	trans
miR-208b-3p	rs12430091	T	C	0.1316	0.02838	22	4.265e-06	trans
miR-208b-3p	rs78382897	A	T	-0.4802	0.09837	24	1.312e-06	trans
miR-208b-3p	rs17207763	C	A	-0.262	0.0557	22	3.082e-06	trans
miR-208b-3p	rs11686980	C	G	-0.1501	0.03042	24	1.006e-06	trans
miR-208b-3p	rs115301846	T	C	-0.4778	0.1026	22	3.833e-06	trans
miR-208b-3p	rs11917528	C	T	-0.6038	0.1297	22	3.852e-06	trans
miR-208b-3p	rs75945022	T	A	-0.5092	0.1075	22	2.649e-06	trans
miR-208b-3p	rs17393459	T	A	0.2951	0.06045	24	1.317e-06	trans
miR-6888-3p	rs34458079	C	T	-0.1898	0.03872	24	1.186e-06	trans
miR-6888-3p	rs189875393	T	C	-0.3755	0.08078	22	4.025e-06	trans
miR-6888-3p	rs77632794	A	C	-0.4502	0.08976	25	6.753e-07	trans
miR-6888-3p	rs71601314	T	C	-0.3596	0.07799	21	4.812e-06	trans
miR-6888-3p	rs117881869	A	G	-0.5222	0.113	21	4.592e-06	trans
miR-642a-5p	rs1833030	C	T	-0.1106	0.02376	22	3.87e-06	trans
miR-642a-5p	rs6757388	T	A	-0.5808	0.1238	22	3.306e-06	trans
miR-642a-5p	rs114080727	C	T	-0.3168	0.06675	23	2.528e-06	trans
miR-642a-5p	rs9369459	A	G	-0.1948	0.03903	25	7.662e-07	trans
miR-642a-5p	rs2454013	G	T	0.125	0.02338	29	1.218e-07	trans
miR-642a-5p	rs75864605	A	G	-0.3465	0.0619	31	3.149e-08	trans
miR-654-5p	rs73021053	C	T	0.318	0.06862	21	4.3e-06	trans
miR-654-5p	rs3024508	C	A	0.3835	0.07947	23	1.735e-06	trans
miR-654-5p	rs114285515	A	G	0.3211	0.0649	24	9.51e-07	trans
miR-654-5p	rs4439444	T	C	0.587	0.1187	24	9.675e-07	trans
miR-654-5p	rs2508491	A	G	0.3861	0.07266	28	1.449e-07	trans
miR-654-5p	rs147405469	G	A	0.4268	0.07453	33	1.532e-08	trans
miR-654-5p	rs138494833	G	A	0.3576	0.07635	22	3.405e-06	trans
miR-654-5p	rs77918049	C	G	0.3382	0.06778	25	7.681e-07	trans
miR-654-5p	rs138210777	G	A	0.2331	0.04778	24	1.323e-06	trans
miR-654-5p	rs60830996	C	T	0.2646	0.04944	29	1.185e-07	trans
miR-654-5p	rs77056298	T	A	0.281	0.05933	22	2.663e-06	trans
miR-654-5p	rs75119307	T	C	0.2413	0.05105	22	2.773e-06	trans
miR-654-5p	rs13417891	T	C	0.2371	0.05131	21	4.553e-06	trans
miR-654-5p	rs4547518	T	C	0.0811	0.01761	21	4.909e-06	trans
miR-654-5p	rs13110123	G	C	0.4123	0.07697	29	1.154e-07	trans
miR-654-5p	rs111464750	G	C	0.2349	0.04998	22	3.171e-06	trans
miR-654-5p	rs4241605	T	C	0.2965	0.06195	23	2.083e-06	trans
miR-654-5p	rs197123	A	C	-0.08587	0.01824	22	3.051e-06	trans
miR-654-5p	rs112579439	T	G	0.4217	0.07223	34	8.103e-09	trans
miR-4280	rs4656462	A	G	0.1405	0.02825	25	8.375e-07	trans
miR-4280	rs12288277	C	G	-0.1483	0.03038	24	1.325e-06	trans
miR-4280	rs10744527	T	C	0.135	0.02774	24	1.431e-06	trans
miR-4280	rs77631654	A	G	-0.2518	0.0538	22	3.47e-06	trans
miR-4280	rs10743204	C	T	0.1218	0.02636	21	4.562e-06	trans
miR-4280	rs118174930	C	A	-0.3496	0.07574	21	4.686e-06	trans
miR-4280	rs113957282	T	C	-0.5825	0.1241	22	3.259e-06	trans
miR-4280	rs190051166	T	C	-0.5458	0.1141	23	2.122e-06	trans
miR-4280	rs4909831	T	C	-0.1466	0.03115	22	3.081e-06	trans
miR-4280	rs147178697	C	T	-0.4963	0.1059	22	3.361e-06	trans
miR-4511	rs12734151	C	T	-0.1271	0.02589	24	1.14e-06	trans
miR-4511	rs115265561	A	C	-0.5254	0.11	23	2.161e-06	trans
miR-4511	rs71636790	G	A	-0.1846	0.0359	26	3.558e-07	trans
miR-4511	rs113133160	C	A	-0.3734	0.07849	23	2.404e-06	trans
miR-4511	rs4963588	C	T	-0.5378	0.09893	30	7.632e-08	trans
miR-4511	rs111498032	A	G	-0.3005	0.05896	26	4.479e-07	trans
miR-4511	rs74849864	T	C	-0.2822	0.05977	22	2.829e-06	trans
miR-4511	rs4408713	G	A	0.1256	0.02631	23	2.205e-06	trans
miR-4511	rs142222457	G	A	-0.5866	0.1224	23	2.015e-06	trans
miR-4511	rs75986555	T	C	-0.2659	0.05441	24	1.28e-06	trans
miR-4511	rs12520841	T	C	-0.2151	0.04211	26	4.227e-07	trans
miR-4511	rs114779052	G	A	-0.4521	0.0976	21	4.336e-06	trans
miR-4511	rs139967102	A	G	-0.5684	0.1232	21	4.76e-06	trans
miR-4511	rs13241714	G	T	-0.225	0.0486	21	4.388e-06	trans
miR-4511	rs72652136	T	A	-0.4131	0.08405	24	1.112e-06	trans
miR-4511	rs142369857	A	G	-0.51	0.1098	22	4.102e-06	trans
miR-574-3p	rs35892750	G	A	-0.1923	0.03896	24	1.003e-06	trans
miR-574-3p	rs61865977	T	C	-0.09522	0.02001	23	2.385e-06	trans
miR-574-3p	rs7644101	A	C	0.06322	0.01293	24	1.252e-06	trans
miR-574-3p	rs9881258	A	G	-0.04953	0.009801	26	5.56e-07	trans
miR-574-3p	rs140549675	A	G	0.189	0.03835	24	1.039e-06	trans
miR-574-3p	rs7694333	G	A	-0.06611	0.00973	46	2.327e-11	trans
miR-574-3p	rs1438692	A	G	-0.04848	0.01039	22	3.693e-06	trans
miR-574-3p	rs35329679	T	C	-0.1207	0.02362	26	4.165e-07	trans
miR-574-3p	rs140356477	A	G	0.176	0.03789	22	4.085e-06	trans
miR-4751	rs12046268	A	G	-0.5469	0.1053	27	2.697e-07	trans
miR-4751	rs2136269	T	C	0.1759	0.03648	23	1.745e-06	trans
miR-4751	rs16955316	G	A	-0.1565	0.03394	21	4.783e-06	trans
miR-4751	rs62356544	A	G	0.1057	0.0229	21	4.724e-06	trans
miR-6878-3p	rs10918612	C	G	0.1686	0.03526	23	2.147e-06	trans
miR-6878-3p	rs61782868	G	A	0.1813	0.03773	23	1.912e-06	trans
miR-6878-3p	rs117895745	A	G	0.2773	0.05903	22	3.188e-06	trans
miR-6878-3p	rs12501188	C	T	-0.1621	0.02928	31	4.324e-08	trans
miR-6878-3p	rs79705372	C	T	-0.4862	0.1027	22	2.654e-06	trans
miR-6878-3p	rs12211618	A	G	-0.1244	0.02626	22	2.646e-06	trans
miR-6878-3p	rs34849113	G	A	-0.138	0.02765	25	7.56e-07	trans
miR-6878-3p	rs11770650	G	C	-0.148	0.03048	24	1.502e-06	trans
miR-6878-3p	rs113677981	T	C	-0.5564	0.1155	23	1.788e-06	trans
miR-6878-3p	rs2519818	G	A	-0.2255	0.04892	21	4.854e-06	trans
miR-578	rs12725965	A	G	0.1997	0.04245	22	3.091e-06	trans
miR-578	rs7313958	A	G	0.1467	0.03124	22	3.234e-06	trans
miR-578	rs56377482	G	A	0.2355	0.05	22	2.995e-06	trans
miR-578	rs4264909	G	A	-0.1397	0.03026	21	4.67e-06	trans
miR-578	rs150034073	A	G	-0.5919	0.123	23	1.853e-06	trans
miR-27a-5p	rs858495	G	A	-0.2872	0.05873	24	1.254e-06	trans
miR-27a-5p	rs116827493	T	C	0.3009	0.06436	22	3.532e-06	trans
miR-27a-5p	rs145364878	T	C	-0.491	0.1017	23	1.701e-06	trans
miR-27a-5p	rs117846052	T	C	-0.4292	0.08848	24	1.528e-06	trans
miR-27a-5p	rs8014183	C	T	-0.3335	0.07109	22	3.259e-06	trans
miR-27a-5p	rs2919356	C	G	-0.1614	0.03289	24	1.154e-06	trans
miR-27a-5p	rs115328220	G	C	-0.4382	0.09496	21	4.715e-06	trans
miR-27a-5p	rs11975857	C	T	-0.1251	0.02665	22	3.233e-06	trans
miR-27a-5p	rs61191462	T	C	-0.1468	0.03086	23	2.375e-06	trans
miR-103a-3p	rs57928671	C	T	-0.02558	0.005133	25	7.924e-07	trans
miR-103a-3p	rs4935538	G	A	0.04887	0.0102	23	2.026e-06	trans
miR-103a-3p	rs10766493	A	C	0.02851	0.00606	22	3.083e-06	trans
miR-103a-3p	rs4906234	G	C	0.02656	0.005713	22	4.005e-06	trans
miR-103a-3p	rs72831122	A	G	0.06995	0.01499	22	3.687e-06	trans
miR-103a-3p	rs6037702	G	A	-0.0314	0.006208	26	5.444e-07	trans
miR-103a-3p	rs1478101	G	A	0.03463	0.007358	22	3.04e-06	trans
miR-103a-3p	rs6991009	C	A	-0.02556	0.005422	22	2.932e-06	trans
miR-103a-3p	rs11137735	A	G	-0.0336	0.006337	28	1.552e-07	trans
let-7c-5p	rs71632327	A	G	-0.09403	0.01717	30	6.146e-08	trans
let-7c-5p	rs72939972	G	T	-0.07718	0.01664	22	4.217e-06	trans
let-7c-5p	rs7938930	A	G	0.04496	0.009531	22	2.911e-06	trans
let-7c-5p	rs185811	T	C	-0.1266	0.02661	23	2.398e-06	trans
let-7c-5p	rs11774387	A	G	-0.04144	0.008777	22	2.829e-06	trans
miR-4799-5p	rs72697788	T	G	-0.3276	0.0684	23	2.041e-06	trans
miR-4799-5p	rs478296	C	T	0.1333	0.0278	23	2.017e-06	trans
miR-4799-5p	rs12327233	T	C	-0.3673	0.07231	26	4.893e-07	trans
miR-1182	rs1933099	T	C	0.1172	0.02438	23	1.876e-06	trans
miR-1182	rs71380209	C	T	-0.4568	0.09315	24	1.177e-06	trans
miR-1182	rs74438149	A	G	-0.2065	0.04227	24	1.291e-06	trans
miR-5700	rs80213581	G	A	-0.4369	0.09479	21	4.839e-06	trans
miR-5700	rs61885524	T	G	-0.5315	0.1113	23	2.203e-06	trans
miR-5700	rs8025643	G	C	0.1516	0.03164	23	2.018e-06	trans
miR-5700	rs62098295	A	G	-0.5924	0.1259	22	3.064e-06	trans
miR-5700	rs76341800	T	C	-0.5124	0.1077	23	2.364e-06	trans
miR-5700	rs11709015	T	C	-0.6221	0.1298	23	2.043e-06	trans
miR-5700	rs34608268	G	T	0.1447	0.02808	27	3.357e-07	trans
miR-5700	rs34685649	T	C	-0.4711	0.09792	23	1.847e-06	trans
miR-548y	rs10800381	T	C	-0.1594	0.03237	24	1.07e-06	trans
miR-548y	rs12285095	G	T	-0.2413	0.05137	22	3.175e-06	trans
miR-548y	rs116299261	G	A	-0.5459	0.1186	21	4.97e-06	trans
miR-548y	rs34890058	C	G	-0.5021	0.1054	23	2.354e-06	trans
miR-128-3p	rs78738039	A	G	-0.1999	0.04296	22	3.942e-06	trans
miR-128-3p	rs34503349	G	A	-0.09204	0.01956	22	3.051e-06	trans
miR-128-3p	rs77367824	C	T	-0.2595	0.05257	24	1.003e-06	trans
miR-128-3p	rs413976	G	T	-0.1698	0.03643	22	3.81e-06	trans
miR-128-3p	rs139177598	A	G	-0.1893	0.03546	28	1.265e-07	trans
miR-128-3p	rs10142515	C	T	-0.0464	0.009889	22	3.249e-06	trans
miR-128-3p	rs1317376	A	G	-0.1954	0.03955	24	9.883e-07	trans
miR-128-3p	rs6021991	A	G	-0.08979	0.01841	24	1.334e-06	trans
miR-128-3p	rs1202050	G	C	-0.173	0.03644	23	2.523e-06	trans
miR-128-3p	rs7635763	C	T	-0.08362	0.017	24	1.106e-06	trans
miR-128-3p	rs12651004	G	A	-0.05197	0.01074	23	1.611e-06	trans
miR-128-3p	rs114243336	A	T	-0.1966	0.04142	23	2.512e-06	trans
miR-128-3p	rs72738108	C	G	-0.1467	0.02993	24	1.199e-06	trans
miR-128-3p	rs142218190	T	C	-0.155	0.03304	22	3.277e-06	trans
miR-128-3p	rs35434953	A	T	-0.1647	0.03225	26	4.25e-07	trans
miR-128-3p	rs75048131	C	T	-0.2148	0.04647	21	4.574e-06	trans
miR-128-3p	rs62571854	C	T	-0.1354	0.02925	21	4.356e-06	trans
miR-520f-3p	rs7544924	T	G	-0.1167	0.02497	22	3.584e-06	trans
miR-520f-3p	rs9518148	A	G	0.2112	0.04344	24	1.439e-06	trans
miR-520f-3p	rs11927067	C	T	0.1535	0.0332	21	4.563e-06	trans
miR-520f-3p	rs148284824	C	T	-0.568	0.1177	23	1.712e-06	trans
miR-520f-3p	rs28896909	T	C	0.1371	0.02548	29	1.016e-07	trans
miR-5047	rs7541615	T	C	-0.1385	0.02884	23	1.918e-06	trans
miR-5047	rs146968757	A	G	-0.5326	0.1113	23	2.098e-06	trans
miR-5047	rs12927082	T	A	-0.3867	0.07929	24	1.339e-06	trans
miR-5047	rs9900074	C	G	-0.2067	0.04434	22	3.741e-06	trans
miR-5047	rs76551103	A	G	-0.5054	0.1037	24	1.378e-06	trans
miR-5047	rs75759245	A	T	-0.4176	0.08602	24	1.5e-06	trans
miR-5047	rs7661325	A	G	-0.1198	0.02594	21	4.599e-06	trans
miR-5047	rs4740576	A	T	-0.1539	0.0322	23	2.147e-06	trans
miR-7850-5p	rs145163454	C	T	-0.4899	0.09529	26	3.571e-07	trans
miR-7850-5p	rs11595576	T	C	-0.124	0.02442	26	4.939e-07	trans
miR-7850-5p	rs117369744	T	C	-0.4092	0.08264	25	9.31e-07	trans
miR-7850-5p	rs7282207	G	A	0.4472	0.09577	22	3.631e-06	trans
miR-7850-5p	rs75725823	C	G	-0.3225	0.06889	22	3.442e-06	trans
miR-7850-5p	rs7707433	G	A	-0.1148	0.02451	22	3.405e-06	trans
miR-7850-5p	rs2397417	T	C	-0.1568	0.03374	22	4.046e-06	trans
miR-7850-5p	rs771440	T	C	-0.1153	0.02422	23	2.35e-06	trans
miR-7850-5p	rs145017813	T	C	-0.3522	0.07647	21	4.89e-06	trans
miR-331-3p	rs6679086	G	A	-0.07001	0.0145	23	1.709e-06	trans
miR-331-3p	rs7311617	G	A	-0.1932	0.0408	22	2.655e-06	trans
miR-331-3p	rs7959849	C	T	0.04555	0.009389	24	1.517e-06	trans
miR-331-3p	rs12447679	G	A	0.04769	0.00966	24	9.949e-07	trans
miR-331-3p	rs62449687	A	G	-0.06226	0.013	23	2.049e-06	trans
miR-6822-3p	rs7553	T	G	0.1119	0.02432	21	4.986e-06	trans
miR-6822-3p	rs61902246	C	G	-0.6225	0.1173	28	1.499e-07	trans
miR-6822-3p	rs11044055	A	G	-0.1556	0.03144	24	9.43e-07	trans
miR-6822-3p	rs684944	G	A	-0.2668	0.05415	24	1.046e-06	trans
miR-6822-3p	rs10503111	C	T	-0.3493	0.07379	22	2.688e-06	trans
miR-6822-3p	rs2162486	T	C	0.1421	0.02898	24	1.178e-06	trans
miR-6822-3p	rs436590	G	A	-0.1195	0.02503	23	2.224e-06	trans
miR-6822-3p	rs73089489	C	A	0.1558	0.03341	22	3.742e-06	trans
miR-6822-3p	rs16870225	T	C	-0.5461	0.1138	23	1.982e-06	trans
miR-6822-3p	rs116741758	G	T	-0.528	0.113	22	3.567e-06	trans
miR-614	rs524877	C	G	-0.1377	0.02832	24	1.426e-06	trans
miR-614	rs3931597	A	G	-0.234	0.05036	22	4.06e-06	trans
miR-614	rs61369477	G	C	-0.5996	0.1228	24	1.31e-06	trans
miR-614	rs10762213	G	A	0.136	0.02912	22	3.594e-06	trans
miR-614	rs11650043	A	G	-0.2391	0.05162	21	4.32e-06	trans
miR-614	rs355588	G	A	0.2971	0.05991	25	8.953e-07	trans
miR-614	rs111262872	C	A	-0.4903	0.1041	22	3.028e-06	trans
miR-614	rs10983423	G	A	-0.3658	0.07597	23	1.818e-06	trans
miR-1184	rs10733057	G	C	0.1271	0.02647	23	1.936e-06	trans
miR-1184	rs7073572	A	G	-0.1641	0.03553	21	4.615e-06	trans
miR-1184	rs2255092	A	G	0.1203	0.02553	22	2.968e-06	trans
miR-1184	rs117222710	A	G	-0.4687	0.09432	25	8.519e-07	trans
miR-1184	rs963001	A	G	-0.1225	0.02444	25	6.927e-07	trans
miR-1184	rs117865973	T	C	-0.5192	0.112	21	4.233e-06	trans
miR-1184	rs78838511	T	G	-0.3699	0.07663	23	1.699e-06	trans
miR-1184	rs12967908	G	A	-0.1123	0.02416	22	3.949e-06	trans
miR-1184	rs16863380	C	T	-0.4649	0.0945	24	1.084e-06	trans
miR-1184	rs9868442	A	G	-0.2035	0.0425	23	2.054e-06	trans
miR-1184	rs183310029	A	G	-0.5038	0.1053	23	2.114e-06	trans
miR-892c-3p	rs61814301	A	G	-0.2879	0.05379	29	1.187e-07	trans
miR-892c-3p	rs66506358	A	G	-0.5379	0.1153	22	3.714e-06	trans
miR-892c-3p	rs4883864	A	G	0.1555	0.03352	22	4.152e-06	trans
miR-892c-3p	rs4281887	C	T	-0.2391	0.05148	22	4.094e-06	trans
miR-892c-3p	rs10155964	G	A	-0.3221	0.06492	25	8.892e-07	trans
miR-889-5p	rs45505700	C	T	-0.5415	0.117	21	4.381e-06	trans
miR-889-5p	rs185085995	A	G	-0.5272	0.1125	22	3.345e-06	trans
miR-889-5p	rs139679201	C	T	-0.62	0.1233	25	6.365e-07	trans
miR-889-5p	rs78819350	C	G	-0.5672	0.1103	26	3.506e-07	trans
miR-889-5p	rs62318142	C	T	-0.2294	0.04945	22	4.197e-06	trans
miR-889-5p	rs6851633	C	T	0.1328	0.02867	21	4.382e-06	trans
miR-889-5p	rs73206645	T	C	-0.4971	0.1057	22	3.099e-06	trans
miR-889-5p	rs56076622	C	T	-0.2524	0.05149	24	1.184e-06	trans
miR-6864-3p	rs4369259	G	A	0.109	0.02216	24	1.087e-06	trans
miR-6864-3p	rs4592351	C	T	-0.1138	0.02267	25	6.598e-07	trans
miR-6864-3p	rs7931064	T	G	-0.1504	0.02675	32	2.77e-08	trans
miR-6864-3p	rs17759760	T	C	0.1761	0.03711	23	2.537e-06	trans
miR-6864-3p	rs9565672	A	C	-0.1336	0.02875	22	4.041e-06	trans
miR-6864-3p	rs74032116	C	A	0.1513	0.03236	22	3.535e-06	trans
miR-6864-3p	rs4988462	T	C	0.1008	0.02072	24	1.417e-06	trans
miR-6864-3p	rs114598457	T	C	-0.4119	0.08443	24	1.325e-06	trans
miR-6864-3p	rs6983851	C	A	-0.1151	0.02424	23	2.523e-06	trans
miR-3666	rs2223894	C	G	0.1204	0.02566	22	3.288e-06	trans
miR-3666	rs114169947	A	G	-0.4742	0.09975	23	2.444e-06	trans
miR-3666	rs10893057	T	C	-0.1401	0.02973	22	2.974e-06	trans
miR-3666	rs17421718	T	C	-0.1664	0.03455	23	1.808e-06	trans
miR-3666	rs12999684	T	C	-0.4636	0.09898	22	3.379e-06	trans
miR-3666	rs146489861	A	T	-0.606	0.1276	23	2.496e-06	trans
miR-3666	rs6439441	A	G	-0.1236	0.02428	26	4.628e-07	trans
miR-3666	rs78325774	T	C	-0.5432	0.1166	22	3.875e-06	trans
miR-3666	rs71558894	T	C	-0.5061	0.1037	24	1.312e-06	trans
miR-3666	rs7029792	C	G	-0.2197	0.04607	23	2.27e-06	trans
miR-634	rs75730762	A	G	-0.2786	0.06024	21	4.475e-06	trans
miR-634	rs6486387	A	G	-0.2119	0.04251	25	7.877e-07	trans
miR-634	rs11849521	T	C	-0.1213	0.0247	24	1.146e-06	trans
miR-634	rs143581894	C	T	-0.4231	0.0813	27	2.592e-07	trans
miR-634	rs13142335	T	G	-0.3973	0.08419	22	2.874e-06	trans
miR-634	rs1671342	G	C	-0.1844	0.03896	22	2.688e-06	trans
miR-634	rs56105537	G	C	-0.171	0.0306	31	3.354e-08	trans
miR-3907	rs116790778	G	A	-0.2665	0.0548	24	1.437e-06	trans
miR-3907	rs141341700	A	G	-0.2763	0.05839	22	2.704e-06	trans
miR-3907	rs150252502	A	C	-0.2481	0.05221	23	2.477e-06	trans
miR-3907	rs56036594	T	C	-0.07519	0.01614	22	3.824e-06	trans
miR-3907	rs77759013	A	G	-0.1659	0.03338	25	8.466e-07	trans
miR-3907	rs56200719	C	A	-0.3689	0.07868	22	3.33e-06	trans
miR-302f	rs12117623	A	C	-0.1401	0.03039	21	4.851e-06	trans
miR-302f	rs114708924	T	C	-0.3458	0.07405	22	3.646e-06	trans
miR-302f	rs76415953	C	T	-0.193	0.03941	24	1.223e-06	trans
miR-302f	rs117007183	C	T	-0.4227	0.09154	21	4.631e-06	trans
miR-302f	rs75938840	C	T	-0.2742	0.05898	22	3.996e-06	trans
miR-302f	rs75669387	T	C	-0.5826	0.1158	25	6.243e-07	trans
miR-302f	rs9379168	A	G	-0.3348	0.06264	29	1.228e-07	trans
miR-302f	rs114627636	T	C	-0.1769	0.03543	25	7.531e-07	trans
miR-3652	rs80205790	A	T	-0.245	0.05106	23	1.968e-06	trans
miR-3652	rs150173998	T	G	-0.4942	0.07963	39	9.353e-10	trans
miR-3652	rs2522507	C	T	-0.1278	0.02702	22	2.729e-06	trans
miR-3177-3p	rs9787394	C	T	-0.2553	0.04871	27	2.125e-07	trans
miR-3177-3p	rs61870178	A	G	-0.1927	0.03904	24	9.995e-07	trans
miR-3177-3p	rs1317722	G	T	-0.1118	0.0227	24	1.07e-06	trans
miR-4463	rs79438552	G	A	0.2255	0.04227	28	1.307e-07	trans
miR-4463	rs143934704	T	C	0.343	0.0639	29	1.085e-07	trans
miR-4463	rs190702501	A	G	0.4197	0.08995	22	3.692e-06	trans
miR-4463	rs115438646	A	G	0.3234	0.06109	28	1.614e-07	trans
miR-4463	rs56401231	G	A	0.3828	0.06809	32	2.743e-08	trans
miR-4463	rs11192968	G	A	0.3716	0.07717	23	1.812e-06	trans
miR-4463	rs17273472	G	C	0.2157	0.04682	21	4.911e-06	trans
miR-4463	rs9422969	A	G	0.1039	0.02143	24	1.561e-06	trans
miR-4463	rs1469847	C	A	0.2009	0.04309	22	3.774e-06	trans
miR-4463	rs72849038	A	G	0.258	0.05366	23	1.871e-06	trans
miR-4463	rs12101148	G	T	0.09629	0.02006	23	1.957e-06	trans
miR-4463	rs117839328	A	C	0.4116	0.0877	22	3.252e-06	trans
miR-4463	rs17802516	G	A	0.4904	0.09439	27	2.708e-07	trans
miR-4463	rs1823328	G	A	-0.1048	0.01868	31	2.933e-08	trans
miR-4463	rs111870344	T	C	0.4817	0.08987	29	1.136e-07	trans
miR-4463	rs556366	A	G	0.4039	0.08676	22	3.887e-06	trans
miR-4463	rs5755525	G	A	0.3457	0.06702	27	3.259e-07	trans
miR-4463	rs144004372	A	G	0.3876	0.07687	25	5.875e-07	trans
miR-4463	rs76002852	T	C	0.4007	0.08532	22	3.216e-06	trans
miR-4463	rs141002251	C	T	0.4249	0.0905	22	3.209e-06	trans
miR-4463	rs35263968	A	G	0.1102	0.02331	22	2.784e-06	trans
miR-4463	rs73120114	T	C	0.3863	0.08299	22	3.893e-06	trans
miR-4463	rs61175673	T	G	0.4127	0.0849	24	1.446e-06	trans
miR-4463	rs145456215	T	C	0.4533	0.08355	29	8.005e-08	trans
miR-4463	rs112606204	A	G	0.4035	0.07894	26	4.146e-07	trans
miR-4463	rs112136164	G	T	0.2873	0.05902	24	1.412e-06	trans
miR-4463	rs13238974	A	G	0.3989	0.07259	30	5.513e-08	trans
miR-4463	rs74737471	C	T	0.3632	0.06906	28	1.948e-07	trans
miR-4259	rs73067883	C	A	-0.453	0.09367	23	1.627e-06	trans
miR-4259	rs116960677	G	A	-0.4792	0.1033	22	4.207e-06	trans
miR-4259	rs17259549	T	C	-0.3808	0.07735	24	1.067e-06	trans
miR-4259	rs148337016	A	G	-0.5738	0.1058	29	8.171e-08	trans
miR-4259	rs147626896	T	C	-0.5127	0.1091	22	3.168e-06	trans
miR-4259	rs73221790	C	T	-0.3763	0.0673	31	3.234e-08	trans
miR-4259	rs115255079	C	T	-0.1954	0.04126	22	2.651e-06	trans
miR-4259	rs13280340	T	C	0.1219	0.02467	24	9.786e-07	trans
miR-6774-5p	rs73046851	T	C	0.2083	0.04449	22	3.437e-06	trans
miR-6774-5p	rs2142967	C	T	-0.2607	0.05521	22	2.844e-06	trans
miR-6774-5p	rs80303776	C	T	-0.522	0.111	22	3.107e-06	trans
miR-6774-5p	rs4306626	C	A	0.2349	0.04751	24	9.582e-07	trans
miR-6774-5p	rs28505457	T	C	0.1078	0.02299	22	3.297e-06	trans
miR-6774-5p	rs35949974	A	T	0.1646	0.03382	24	1.409e-06	trans
miR-6774-5p	rs117583685	T	C	-0.2826	0.0614	21	4.994e-06	trans
miR-493-3p	rs6656400	A	G	-0.09613	0.01918	25	6.88e-07	trans
miR-493-3p	rs72610800	T	A	-0.1457	0.02969	24	1.164e-06	trans
miR-6740-5p	rs6424956	A	G	-0.1179	0.02437	23	1.601e-06	trans
miR-6740-5p	rs2015742	C	T	-0.4497	0.09162	24	1.147e-06	trans
miR-6740-5p	rs72771689	C	T	-0.2889	0.06115	22	2.809e-06	trans
miR-6740-5p	rs74879521	C	G	-0.3988	0.08569	22	3.932e-06	trans
miR-6740-5p	rs6804718	C	T	-0.7207	0.1187	37	2.114e-09	trans
miR-6740-5p	rs78225170	C	T	-0.3574	0.07433	23	1.883e-06	trans
miR-6740-5p	rs9885582	A	G	0.1051	0.02198	23	2.147e-06	trans
miR-3941	rs12088638	T	C	-0.1352	0.02715	25	8.01e-07	trans
miR-3941	rs16846593	G	C	-0.2311	0.04983	22	4.229e-06	trans
miR-3941	rs116958675	T	C	-0.4106	0.07968	27	3.374e-07	trans
miR-3941	rs973905	C	T	0.1432	0.02797	26	3.937e-07	trans
miR-3941	rs72733798	T	C	-0.5875	0.1199	24	1.2e-06	trans
miR-3941	rs115273162	A	G	-0.4995	0.1076	22	4.146e-06	trans
miR-3941	rs192557940	T	C	-0.4992	0.107	22	3.704e-06	trans
miR-3941	rs117042027	G	A	-0.3604	0.07824	21	4.883e-06	trans
miR-431-5p	rs41514049	A	G	-0.06301	0.01309	23	1.839e-06	trans
miR-431-5p	rs12572941	C	G	-0.2227	0.04729	22	3.01e-06	trans
miR-431-5p	rs12782335	C	G	-0.197	0.04141	23	2.372e-06	trans
miR-431-5p	rs114414050	A	T	-0.1346	0.02769	24	1.446e-06	trans
miR-431-5p	rs35326958	G	T	-0.1172	0.0244	23	1.915e-06	trans
miR-431-5p	rs13270397	T	G	-0.08321	0.01773	22	3.267e-06	trans
miR-3124-5p	rs4920588	C	T	-0.1381	0.02676	27	3.26e-07	trans
miR-3124-5p	rs11212081	A	G	0.1766	0.03827	21	4.706e-06	trans
miR-1304-3p	rs115408146	T	C	-0.248	0.05007	25	9.193e-07	trans
miR-1304-3p	rs118170461	T	A	-0.2815	0.05868	23	1.962e-06	trans
miR-1304-3p	rs112470799	A	G	-0.3869	0.06825	32	2.106e-08	trans
miR-1304-3p	rs1783008	G	T	-0.3193	0.06558	24	1.394e-06	trans
miR-1304-3p	rs78094030	G	C	-0.3597	0.0666	29	9.218e-08	trans
miR-1304-3p	rs31901	C	A	-0.08189	0.01745	22	3.242e-06	trans
miR-1304-3p	rs4870175	T	G	-0.2619	0.0563	22	3.97e-06	trans
miR-1304-3p	rs16938395	T	C	-0.1397	0.02964	22	2.981e-06	trans
miR-1304-3p	rs112234592	T	C	-0.2832	0.06025	22	3.127e-06	trans
miR-3123	rs3754509	T	C	-0.1241	0.02673	22	4.13e-06	trans
miR-3123	rs75324441	G	T	-0.4928	0.09612	26	3.828e-07	trans
miR-3123	rs35943346	T	G	-0.5769	0.1115	27	3.003e-07	trans
miR-3123	rs10002528	T	A	0.1229	0.02539	23	1.61e-06	trans
miR-3123	rs73247410	A	G	-0.5416	0.1154	22	3.262e-06	trans
miR-3123	rs13267830	A	G	-0.1408	0.03053	21	4.777e-06	trans
miR-3123	rs7039242	G	A	0.1364	0.02933	22	4.004e-06	trans
miR-6071	rs7523938	C	T	-0.1302	0.02562	26	4.821e-07	trans
miR-6071	rs500052	C	T	-0.1595	0.03397	22	3.22e-06	trans
miR-6071	rs113959911	G	A	-0.5774	0.1221	22	2.77e-06	trans
miR-6071	rs3893677	T	G	-0.1212	0.02598	22	3.741e-06	trans
miR-6071	rs140235624	A	G	-0.3644	0.07708	22	2.756e-06	trans
miR-6071	rs74373245	T	C	-0.5003	0.1064	22	3.115e-06	trans
miR-6071	rs10054716	C	T	0.4794	0.09788	24	1.209e-06	trans
miR-205-3p	rs12314696	C	T	-0.2639	0.05441	24	1.526e-06	trans
miR-205-3p	rs79997659	T	A	-0.2575	0.0559	21	4.896e-06	trans
miR-205-3p	rs1347742	G	A	0.1425	0.03048	22	3.525e-06	trans
miR-205-3p	rs79849744	A	G	-0.5314	0.1138	22	3.6e-06	trans
miR-205-3p	rs7861861	G	A	0.1879	0.04082	21	4.958e-06	trans
miR-298	rs35502462	T	C	-0.3347	0.06313	28	1.533e-07	trans
miR-298	rs12879001	C	T	-0.2066	0.04108	25	6.277e-07	trans
miR-298	rs78917111	A	G	-0.3568	0.07284	24	1.208e-06	trans
miR-298	rs7591145	C	T	-0.1427	0.02896	24	1.048e-06	trans
miR-298	rs144569528	T	C	-0.4432	0.09599	21	4.655e-06	trans
miR-298	rs857609	G	C	0.1377	0.02688	26	3.893e-07	trans
[truncated: 11,285 more rows]

## Sheet: S.3
Supplementary Table 3. Mendelian randomization analyses of circulating miRNAs and risk of colorectal cancer using cis IVs.
miRNA	MR_ivw	*MR_ivw_cor	MR_Weighted_Median	MR_Weighted_Mode	MR_Egger	se_ivw	*se_ivw_cor	se_median	se_mode	se_Egger	Fstat	p_ivw	*p_ivw_cor	p_median	p_mode	p_Egger	IVW_pval	num_SNPs	fdr
miR-6810-3p	-0.885					0.148					24.0028	0					1.97318e-09	1	1.53908e-07
miR-1908-5p	-0.365					0.064					148.162	0					1.26504e-08	1	4.93364e-07
miR-4707-3p	0.097					0.028					379.491	0.001					0.000610365	1	0.0158695
miR-146a-5p	0.397					0.127					48.913	0.002					0.00173869	1	0.0339045
miR-6891-3p	0.205	0.202		0.166		0.075	0.066		0.067		24.1701	0.006	0.002		0.244		0.00242502	2	0.0378303
miR-21-5p	0.466					0.177					41.5189	0.008					0.0082978	1	0.107871
miR-3667-3p	-0.205					0.088					23.0022	0.02					0.0196307	1	0.218742
miR-339-5p	0.146	0.14	0.189	0.213	0.178	0.08	0.071	0.082	0.11	0.288	37.4166	0.067	0.049	0.021	0.124	0.536	0.0492305	5	0.479997
miR-152-3p	0.13	0.126	0.097	0.088	0.064	0.053	0.068	0.065	0.093	0.244	25.0387	0.014	0.064	0.136	0.413	0.794	0.0643811	4	0.55797
miR-3689a-3p	0.114					0.064					40.7459	0.077					0.0769905	1	0.600526
miR-29c-3p	0.434					0.254					24.3262	0.087					0.0870317	1	0.617134
miR-1307-5p	-0.204					0.137					48.9522	0.138					0.137843	1	0.632457
miR-136-5p	0.171					0.114					36.0074	0.135					0.134785	1	0.632457
miR-151a-3p	-0.227					0.149					110.77	0.128					0.127827	1	0.632457
miR-2355-3p	0.139					0.09					28.0739	0.121					0.121338	1	0.632457
miR-26b-5p	0.181					0.116					143.19	0.121					0.121007	1	0.632457
miR-3667-5p	-0.161					0.099					25.0767	0.103					0.103341	1	0.632457
let-7g-5p	-0.526					0.384					22.2655	0.171					0.17137	1	0.655879
miR-197-3p	-0.192					0.142					52.3715	0.177					0.176583	1	0.655879
miR-27b-3p	0.096	0.101	0.101	0.106	0.114	0.061	0.072	0.069	0.072	0.108	68.5859	0.115	0.164	0.14	0.241	0.29	0.164493	4	0.655879
miR-625-5p	-0.018	-0.02	-0.021	-0.022	-0.023	0.012	0.014	0.013	0.014	0.028	409.224	0.141	0.156	0.105	0.191	0.398	0.156186	5	0.655879
miR-204-5p	-0.069					0.053					44.5414	0.193					0.193484	1	0.65656
miR-671-3p	0.159					0.122					22.1297	0.194					0.193601	1	0.65656
miR-146a-3p	0.127					0.101					22.1045	0.206					0.205762	1	0.668725
miR-326	0.284					0.234					21.5869	0.225					0.224945	1	0.701829
miR-133a-3p	0.028	0.028		0.028		0.023	0.025		0.025		75.3513	0.225	0.272		0.457		0.272015	2	0.80231
miR-199a-5p	0.154					0.145					36.2301	0.288					0.288009	1	0.80231
miR-335-5p	-0.107					0.099					53.2421	0.28					0.280345	1	0.80231
miR-584-5p	-0.028	-0.032	-0.043	-0.047	-0.028	0.035	0.035	0.034	0.036	0.106	117.574	0.422	0.352	0.201	0.284	0.796	0.351831	4	0.946304
let-7d-5p	-0.249					0.289					32.473	0.389					0.388851	1	0.9784
miR-27a-3p	0.283					0.324					23.9247	0.383					0.383023	1	0.9784
let-7a-5p	-0.109					0.353					29.8375	0.758					0.757694	1	0.991328
let-7e-5p	0.065	0.07		0.092		0.085	0.094		0.088		30.1099	0.443	0.455		0.485		0.455481	2	0.991328
let-7i-5p	0.069					0.217					47.4896	0.75					0.750347	1	0.991328
miR-101-3p	-0.069	-0.069		-0.071		0.119	0.128		0.121		23.6215	0.561	0.588		0.664		0.587501	2	0.991328
miR-103a-3p	-0.073					0.315					25.5833	0.816					0.816287	1	0.991328
miR-125a-5p	0.034					0.087					57.0324	0.698					0.698197	1	0.991328
miR-127-3p	-0.001					0.138					25.0525	0.991					0.991328	1	0.991328
miR-130a-3p	-0.015	-0.006	-0.014	0	0.074	0.028	0.032	0.03	0.034	0.073	220.365	0.59	0.86	0.637	0.992	0.308	0.86043	5	0.991328
miR-130b-3p	-0.033	-0.032		-0.031		0.049	0.055		0.052		163.255	0.502	0.557		0.659		0.557178	2	0.991328
miR-130b-5p	-0.047					0.089					56.3176	0.597					0.597437	1	0.991328
miR-139-3p	-0.019	-0.014	-0.038	-0.055	-0.053	0.037	0.042	0.044	0.061	0.109	25.9324	0.614	0.731	0.39	0.418	0.624	0.731263	5	0.991328
miR-139-5p	-0.002	0.004	-0.023	-0.048	-0.06	0.049	0.049	0.057	0.075	0.127	39.705	0.969	0.935	0.686	0.565	0.635	0.935166	4	0.991328
miR-140-5p	0.044					0.129					47.0718	0.736					0.735907	1	0.991328
miR-143-3p	0.011	0.011		-0.005		0.038	0.035		0.038		35.2367	0.765	0.75		0.91		0.750119	2	0.991328
miR-145-5p	0.01	0.01		0.003		0.052	0.054		0.056		27.4318	0.85	0.86		0.966		0.860034	2	0.991328
miR-148a-3p	0.007					0.126					27.5606	0.956					0.956182	1	0.991328
miR-181a-3p	0.012	0.016		0.019		0.041	0.045		0.041		49.3285	0.777	0.719		0.717		0.718913	2	0.991328
miR-181a-5p	0.004	0.005	0.003	0	-0.063	0.029	0.028	0.026	0.027	0.074	107.53	0.878	0.871	0.898	0.997	0.397	0.870527	7	0.991328
miR-181b-5p	-0.063	-0.036	-0.032	-0.01	-0.092	0.056	0.065	0.063	0.065	0.426	35.545	0.256	0.585	0.612	0.896	0.828	0.584821	3	0.991328
miR-182-5p	0.034					0.075					36.9659	0.655					0.655013	1	0.991328
miR-185-5p	-0.021					0.19					52.7164	0.912					0.912497	1	0.991328
miR-199a-3p	-0.018	0.016		0.089		0.23	0.119		0.118		28.8391	0.936	0.896		0.589		0.896167	2	0.991328
miR-2110	-0.024					0.148					22.0912	0.868					0.868437	1	0.991328
miR-2355-5p	0.051					0.08					34.2106	0.522					0.521945	1	0.991328
miR-23b-3p	0.291					0.355					28.5753	0.413					0.412584	1	0.991328
miR-26a-5p	0.034					0.401					24.8217	0.933					0.932889	1	0.991328
miR-30b-5p	0.035	-0.028	-0.021	-0.056	-0.199	0.098	0.12	0.11	0.117	0.195	52.8104	0.716	0.815	0.85	0.664	0.308	0.815146	4	0.991328
miR-30d-5p	0.059	0.007		-0.004		0.187	0.129		0.117		87.5779	0.752	0.959		0.978		0.959175	2	0.991328
miR-3130-3p	-0.019					0.066					29.863	0.777					0.777034	1	0.991328
miR-3144-3p	-0.047					0.084					21.5151	0.578					0.577956	1	0.991328
miR-323b-3p	0.024					0.043					125.553	0.576					0.576463	1	0.991328
miR-329-3p	0.025					0.118					22.609	0.831					0.83095	1	0.991328
miR-331-3p	0.138					0.204					23.5363	0.498					0.49814	1	0.991328
miR-338-3p	0.002	0.004	-0.005	-0.012	-0.018	0.057	0.062	0.068	0.08	0.277	39.6354	0.966	0.943	0.946	0.897	0.947	0.942577	3	0.991328
miR-33a-5p	-0.004					0.159					30.141	0.982					0.981868	1	0.991328
miR-342-3p	0.02	0.018	0.032	-0.032	0.026	0.04	0.044	0.048	0.063	0.203	46.1389	0.615	0.685	0.509	0.649	0.9	0.685121	4	0.991328
miR-345-5p	-0.06					0.092					82.1242	0.513					0.513456	1	0.991328
miR-4326	-0.018					0.054					39.4648	0.736					0.736058	1	0.991328
miR-4433b-5p	-0.017	-0.017	-0.018	-0.017	-0.073	0.026	0.028	0.027	0.03	0.127	69.3903	0.514	0.533	0.509	0.6	0.564	0.532523	5	0.991328
miR-451a	-0.021					0.095					35.7485	0.824					0.824141	1	0.991328
miR-490-5p	-0.031					0.073					24.5816	0.671					0.670837	1	0.991328
miR-574-3p	0.015					0.135					46.1646	0.911					0.910538	1	0.991328
miR-574-5p	0.024					0.21					21.4387	0.911					0.910538	1	0.991328
miR-6760-5p	0.007					0.043					22.7573	0.871					0.8714	1	0.991328
miR-744-5p	-0.004					0.102					71.99	0.969					0.968718	1	0.991328
miR-941	-0.011					0.067					45.0349	0.865					0.865159	1	0.991328
miR-99b-5p	0.072	0.071	0.08	0.101	-1.911	0.084	0.102	0.103	0.123	2.215	16.7763	0.394	0.486	0.436	0.499	0.388	0.48586	3	0.991328
*corrected to account for the weak LD among SNPs

## Sheet: S.4
Supplementary Table 4. Mendelian randomization alyses of circulating miRs and risk of colorectal cancer using trans IVs.
mirnas	MR_ivw	MR_IVW_cor	MR_Weighted_Median	MR_Weighted_Mode	MR_Egger	se_ivw	se_ivwC	se_median	se_mode	se_Egger	p_ivw	p_ivwC	p_median	p_mode	p_Egger	IVW_pval	num_SNPs	fdr
miR-1908-5p	-0.325	-0.325		-0.354		0.088	0.059		0.066		0	0		0.118		2.72975e-08	2	5.66697e-05
miR-495-5p	0.076	0.082	0.088	0.107	0.087	0.026	0.022	0.032	0.06	0.051	0.004	0	0.006	0.106	0.084	0.000168158	10	0.174548
miR-5196-3p	0.105	0.105	0.132	0.164	0.12	0.06	0.031	0.051	0.074	0.129	0.079	0.001	0.01	0.062	0.352	0.000612409	8	0.423787
miR-6506-5p	0.137	0.135	0.134	0.116	-0.627	0.042	0.041	0.061	0.075	0.442	0.001	0.001	0.028	0.262	0.156	0.00103164	3	0.429674
miR-93-5p	-0.359	-0.353	-0.465	-0.527	-0.566	0.111	0.108	0.158	0.262	0.207	0.001	0.001	0.003	0.091	0.006	0.00107532	7	0.429674
miR-6507-5p	0.083	0.083	0.059	0.035	0.016	0.034	0.026	0.037	0.05	0.061	0.015	0.001	0.113	0.515	0.786	0.00124183	6	0.429674
miR-548j-3p	0.093	0.096	0.043	0.022	0.15	0.038	0.032	0.047	0.081	0.07	0.015	0.002	0.36	0.792	0.031	0.00247673	10	0.472557
miR-6735-5p	0.079	0.08	0.043	0.043	-0.102	0.054	0.026	0.039	0.053	0.118	0.14	0.003	0.275	0.435	0.386	0.00256937	10	0.472557
miR-450b-3p	0.06	0.058	0.017	-0.012	-0.165	0.056	0.02	0.031	0.039	0.085	0.282	0.003	0.574	0.771	0.053	0.00278169	10	0.472557
miR-760	0.14	0.136	0.137	0.087	0.199	0.045	0.046	0.06	0.095	0.104	0.002	0.003	0.022	0.41	0.055	0.00283381	5	0.472557
miR-146a-5p	0.116	0.137	0.012	-0.031	-0.361	0.098	0.046	0.08	0.102	0.203	0.236	0.003	0.882	0.767	0.076	0.00308865	11	0.472557
miR-502-5p	-0.133	-0.13	-0.127	-0.111	0.03	0.044	0.044	0.057	0.071	0.178	0.002	0.003	0.025	0.196	0.864	0.0033198	5	0.472557
miR-197-3p	-0.218	-0.222	-0.203	-0.208	-0.031	0.079	0.076	0.103	0.132	0.224	0.006	0.003	0.048	0.166	0.89	0.00335762	7	0.472557
miR-675-5p	0.116	0.117	0.127	0.14	0.149	0.039	0.04	0.053	0.065	0.165	0.003	0.003	0.016	0.165	0.365	0.00337111	3	0.472557
miR-605-3p	-0.08	-0.082	-0.076	-0.016	-0.17	0.032	0.028	0.037	0.068	0.122	0.012	0.004	0.044	0.82	0.163	0.00359114	8	0.472557
miR-6810-3p	-0.156	-0.161	-0.11	-0.096	0.022	0.13	0.055	0.079	0.087	0.298	0.23	0.004	0.163	0.315	0.942	0.00364206	7	0.472557
miR-1289	-0.127	-0.127	-0.118	-0.113	-0.145	0.045	0.046	0.057	0.059	0.086	0.005	0.005	0.038	0.195	0.09	0.005268	3	0.55705
miR-6760-5p	-0.053	-0.054	-0.062	-0.065	-0.087	0.02	0.02	0.026	0.043	0.033	0.007	0.005	0.02	0.154	0.009	0.00544514	12	0.55705
miR-1911-5p	0.106	0.108	0.051	0.041	0.001	0.04	0.039	0.059	0.06	0.156	0.008	0.005	0.386	0.563	0.994	0.00548059	3	0.55705
miR-6770-5p	-0.089	-0.088	-0.071	0.004	-0.213	0.058	0.032	0.053	0.073	0.123	0.122	0.006	0.182	0.956	0.083	0.0057971	4	0.55705
miR-873-3p	0.047	0.055	0.034	-0.005	0.051	0.025	0.02	0.029	0.054	0.049	0.061	0.006	0.245	0.926	0.292	0.0059575	11	0.55705
miR-3191-3p	0.102	0.101	0.088	0.064	0.107	0.038	0.037	0.052	0.07	0.089	0.007	0.006	0.09	0.412	0.229	0.00609494	5	0.55705
miR-8067	0.119	0.119		0.114		0.041	0.044		0.048		0.004	0.006		0.255		0.00635332	2	0.55705
miR-4707-3p	0.062	0.061	0.075	0.093	0.092	0.024	0.022	0.027	0.029	0.052	0.011	0.007	0.005	0.018	0.076	0.00662002	7	0.55705
miR-4680-3p	0.175					0.065					0.007					0.00701777	1	0.55705
miR-4475	-0.056	-0.055	-0.055	-0.037	-0.068	0.022	0.02	0.028	0.041	0.039	0.01	0.007	0.048	0.398	0.078	0.00711156	7	0.55705
miR-519a-3p	0.091	0.091	0.092	0.092	0.022	0.033	0.034	0.042	0.062	0.067	0.006	0.007	0.03	0.197	0.738	0.00729188	6	0.55705
miR-5089-3p	-0.093	-0.086	-0.028	-0.015	-0.291	0.061	0.032	0.048	0.049	0.188	0.129	0.008	0.567	0.776	0.121	0.00804469	4	0.55705
miR-1247-3p	-0.186	-0.19	-0.195	-0.234	-0.085	0.069	0.072	0.092	0.121	0.149	0.007	0.008	0.034	0.126	0.571	0.00806372	5	0.55705
miR-4765	-0.081	-0.081	-0.104	-0.107	-0.071	0.029	0.031	0.037	0.056	0.081	0.006	0.009	0.005	0.114	0.379	0.00880771	6	0.55705
miR-2116-3p	0.111	0.113	0.135	0.148	0.043	0.043	0.043	0.059	0.089	0.127	0.01	0.009	0.023	0.149	0.733	0.00893892	7	0.55705
miR-4440	0.13	0.129	0.179	0.216	0.483	0.049	0.049	0.076	0.114	0.37	0.008	0.009	0.019	0.199	0.192	0.009095	3	0.55705
miR-6776-5p	-0.081	-0.084	-0.05	-0.049	0.095	0.054	0.032	0.046	0.05	0.066	0.131	0.009	0.278	0.387	0.149	0.00936837	5	0.55705
miR-6733-5p	-0.043	-0.048	-0.062	-0.066	-0.019	0.021	0.018	0.026	0.043	0.043	0.04	0.009	0.018	0.156	0.651	0.00940118	12	0.55705
miR-4458	0.09	0.092	0.12	0.129	0.171	0.038	0.036	0.048	0.069	0.081	0.018	0.01	0.012	0.16	0.035	0.00996056	4	0.55705
miR-4330	0.052	0.048	0.035	0.016	0.041	0.018	0.019	0.025	0.038	0.03	0.005	0.01	0.161	0.673	0.168	0.0100825	11	0.55705
miR-3912-3p	-0.216	-0.22	-0.157	-0.114	-0.258	0.099	0.086	0.121	0.171	0.498	0.03	0.01	0.194	0.54	0.605	0.0101109	5	0.55705
miR-5000-5p	0.1	0.1	0.101	0.102	0.109	0.04	0.039	0.049	0.056	0.101	0.013	0.01	0.039	0.208	0.28	0.0101965	3	0.55705
miR-7844-5p	-0.056	-0.057	-0.057	-0.064	-0.002	0.022	0.022	0.03	0.054	0.04	0.013	0.011	0.058	0.273	0.951	0.0106226	8	0.56545
miR-6752-5p	0.035	0.032	0.021	0.016	0.053	0.013	0.013	0.02	0.037	0.032	0.009	0.012	0.279	0.656	0.1	0.0124338	50	0.642494
miR-548h-5p	-0.133	-0.133		-0.114		0.055	0.053		0.062		0.015	0.013		0.316		0.012689	2	0.642494
miR-601	0.081	0.081	0.088	0.107	-0.009	0.041	0.033	0.046	0.08	0.126	0.046	0.013	0.057	0.254	0.941	0.0133038	5	0.64538
miR-4795-3p	-0.114	-0.11	-0.169	-0.192	0.109	0.057	0.044	0.062	0.091	0.119	0.046	0.013	0.006	0.104	0.361	0.0134401	5	0.64538
miR-3193	-0.059	-0.059	-0.049	-0.048	-0.028	0.024	0.024	0.031	0.039	0.042	0.015	0.014	0.115	0.271	0.514	0.0139874	7	0.64538
miR-6767-3p	0.087	0.09	0.099	0.113	0.017	0.039	0.037	0.052	0.069	0.082	0.024	0.014	0.055	0.179	0.837	0.0142707	5	0.64538
miR-6079	0.063	0.063	0.067	0.067	0.023	0.042	0.026	0.038	0.061	0.109	0.133	0.014	0.076	0.303	0.833	0.0143003	8	0.64538
miR-7154-3p	0.071	0.068	0.07	0.069	0.088	0.029	0.028	0.037	0.046	0.054	0.013	0.015	0.06	0.194	0.104	0.0151166	6	0.652123
miR-22-5p	0.201	0.198	0.22	0.208	0.178	0.112	0.082	0.113	0.19	0.281	0.072	0.015	0.052	0.324	0.527	0.0154974	6	0.652123
miR-6126	-0.18	-0.182	-0.175	-0.169	-0.185	0.076	0.075	0.093	0.117	0.163	0.018	0.016	0.061	0.243	0.256	0.0157142	4	0.652123
miR-1271-5p	-0.145	-0.144	-0.163	-0.185	-0.458	0.058	0.06	0.079	0.096	0.297	0.013	0.016	0.039	0.193	0.123	0.0162181	3	0.652123
miR-4426	-0.092	-0.092	-0.1	-0.108	-0.107	0.038	0.038	0.046	0.063	0.093	0.015	0.016	0.031	0.188	0.247	0.0162372	4	0.652123
miR-8071	0.141	0.141		0.085		0.101	0.059		0.069		0.161	0.017		0.434		0.0166178	2	0.652123
miR-105-3p	0.072	0.077	0.069	0.025	0.125	0.038	0.032	0.043	0.071	0.091	0.059	0.017	0.106	0.729	0.171	0.0168577	8	0.652123
miR-3670	0.067	0.07	0.075	0.068	0.017	0.031	0.029	0.043	0.061	0.086	0.033	0.017	0.083	0.304	0.844	0.0169627	7	0.652123
miR-5692b	-0.058	-0.055	-0.064	-0.074	-0.021	0.023	0.023	0.03	0.048	0.058	0.013	0.017	0.035	0.168	0.713	0.017308	8	0.653299
miR-1229-5p	-0.085	-0.083	-0.09	-0.095	-0.083	0.036	0.035	0.046	0.066	0.166	0.018	0.018	0.051	0.201	0.617	0.0180188	7	0.656372
miR-6514-5p	-0.193					0.082					0.018					0.0183494	1	0.656372
miR-1288-3p	-0.038	-0.037	-0.031	-0.046	-0.009	0.023	0.016	0.024	0.039	0.045	0.098	0.019	0.194	0.264	0.841	0.0185621	16	0.656372
miR-2117	0.056	0.057	0.054	0.044	-0.065	0.039	0.024	0.033	0.044	0.068	0.157	0.019	0.106	0.347	0.338	0.0186541	8	0.656372
miR-3612	0.053	0.055	0.062	0.074	0.044	0.023	0.023	0.029	0.043	0.047	0.022	0.019	0.034	0.128	0.347	0.019472	9	0.673731
miR-4753-5p	0.12	0.122	0.111	0.094	-0.115	0.058	0.052	0.069	0.093	0.27	0.038	0.02	0.108	0.386	0.669	0.020094	4	0.678327
miR-3170	0.099	0.1	0.102	0.045	-0.022	0.043	0.043	0.053	0.075	0.094	0.021	0.021	0.052	0.593	0.813	0.0206009	4	0.678327
miR-7153-5p	-0.092	-0.088	-0.093	-0.084	0.072	0.039	0.038	0.05	0.07	0.12	0.019	0.021	0.062	0.312	0.547	0.0207024	4	0.678327
miR-769-3p	0.049	0.047	0.037	0.015	0.1	0.02	0.02	0.028	0.041	0.041	0.013	0.021	0.184	0.714	0.015	0.0210603	13	0.678327
miR-362-3p	0.075	0.075	0.073	0.026	-0.086	0.038	0.033	0.047	0.073	0.101	0.052	0.021	0.124	0.731	0.395	0.0214396	10	0.678327
miR-6741-3p	-0.143	-0.143	-0.129	-0.121	-0.092	0.064	0.062	0.077	0.091	0.135	0.026	0.022	0.095	0.314	0.494	0.0220735	3	0.678327
miR-1910-5p	0.074	0.077	0.041	0.03	0.014	0.044	0.034	0.046	0.051	0.104	0.09	0.022	0.377	0.583	0.889	0.0224661	6	0.678327
miR-4687-3p	-0.072	-0.075	-0.074	-0.085	-0.104	0.033	0.033	0.044	0.063	0.098	0.028	0.023	0.093	0.231	0.288	0.0227257	7	0.678327
miR-1227-3p	0.102	0.099	0.121	0.135	0.115	0.043	0.043	0.057	0.076	0.117	0.017	0.023	0.033	0.152	0.324	0.0229569	5	0.678327
miR-6773-5p	-0.081	-0.083	-0.078	-0.05	-0.118	0.05	0.037	0.049	0.073	0.121	0.105	0.023	0.107	0.541	0.332	0.0229986	4	0.678327
miR-301a-3p	-0.201	-0.2	-0.174	-0.119	-0.504	0.086	0.088	0.112	0.138	0.46	0.019	0.023	0.119	0.479	0.274	0.0234385	3	0.678327
miR-7-5p	-0.112	-0.11	-0.046	0.017	-0.201	0.076	0.049	0.071	0.106	0.192	0.138	0.025	0.516	0.879	0.297	0.0250393	5	0.678327
miR-6779-5p	0.101	0.1	0.115	0.13	0.094	0.045	0.045	0.057	0.07	0.091	0.026	0.025	0.043	0.205	0.304	0.0251206	3	0.678327
miR-4802-5p	0.068	0.068	0.037	0.026	-0.026	0.031	0.03	0.044	0.058	0.085	0.031	0.025	0.398	0.678	0.762	0.0252639	5	0.678327
miR-3913-5p	-0.06	-0.06	-0.042	-0.031	-0.118	0.027	0.027	0.037	0.061	0.053	0.029	0.026	0.259	0.629	0.026	0.0256811	7	0.678327
miR-7108-5p	0.053	0.051	0.055	0.091	0.046	0.023	0.023	0.033	0.064	0.042	0.021	0.026	0.095	0.173	0.267	0.0257983	18	0.678327
miR-27b-3p	0.118	0.14	0.116	0.111	0.06	0.056	0.063	0.067	0.072	0.095	0.035	0.026	0.085	0.182	0.528	0.0257986	6	0.678327
miR-7974	0.043	0.043	0.058	0.086	-0.018	0.028	0.019	0.03	0.059	0.05	0.122	0.026	0.055	0.173	0.722	0.0260318	11	0.678327
miR-31-5p	-0.077	-0.08	-0.034	-0.03	-0.047	0.045	0.036	0.049	0.065	0.113	0.086	0.026	0.482	0.66	0.675	0.0264139	6	0.678327
miR-4502	0.105	0.104	0.008	0.001	-0.114	0.047	0.047	0.068	0.06	0.284	0.024	0.026	0.909	0.985	0.687	0.0264165	3	0.678327
miR-6842-5p	0.056	0.055	0.066	0.079	0.14	0.026	0.025	0.034	0.059	0.063	0.029	0.027	0.052	0.218	0.027	0.0267358	8	0.678327
miR-6775-3p	0.158	0.159	0.151	0.138	-0.18	0.117	0.072	0.1	0.14	0.588	0.176	0.027	0.13	0.395	0.759	0.0267933	4	0.678327
miR-4760-5p	0.063	0.061	0.079	0.083	0.07	0.029	0.028	0.036	0.05	0.071	0.028	0.027	0.026	0.149	0.321	0.0273128	7	0.683148
miR-153-3p	-0.085	-0.085	-0.08	-0.063	0.032	0.062	0.039	0.06	0.087	0.219	0.168	0.028	0.179	0.507	0.886	0.0277971	5	0.686985
miR-208b-5p	0.075	0.074	0.083	0.097	-0.036	0.044	0.034	0.048	0.064	0.12	0.09	0.029	0.084	0.201	0.764	0.0288171	5	0.703816
miR-6891-3p	0.112	0.1	0.089	0.037	0.258	0.066	0.046	0.056	0.082	0.414	0.091	0.029	0.111	0.684	0.533	0.0294644	4	0.711258
miR-1228-3p	0.135	0.134	0.182	0.207	1.035	0.067	0.062	0.08	0.128	0.757	0.045	0.03	0.023	0.205	0.171	0.0303587	4	0.723275
miR-298	-0.06	-0.061	-0.061	-0.061	-0.085	0.027	0.028	0.035	0.054	0.064	0.027	0.031	0.081	0.311	0.186	0.030659	6	0.723275
miR-3157-3p	-0.101	-0.103	-0.082	-0.037	-0.171	0.049	0.048	0.063	0.09	0.092	0.039	0.032	0.196	0.703	0.062	0.0323678	5	0.731615
miR-105-5p	-0.058	-0.058	-0.07	-0.075	-0.071	0.027	0.027	0.034	0.041	0.055	0.031	0.032	0.044	0.121	0.195	0.0324173	7	0.731615
miR-1193	0.045	0.044	0.049	0.041	0.054	0.023	0.021	0.029	0.042	0.051	0.053	0.033	0.089	0.363	0.292	0.0327347	8	0.731615
miR-409-5p	-0.076	-0.077	-0.087	-0.081	-0.067	0.036	0.036	0.047	0.069	0.089	0.035	0.034	0.066	0.285	0.451	0.0335364	7	0.731615
miR-7114-3p	0.158	0.16	0.163	0.165	0.147	0.074	0.075	0.091	0.119	0.189	0.033	0.034	0.072	0.224	0.438	0.0337077	6	0.731615
miR-514b-5p	-0.07	-0.073	-0.044	-0.017	-0.009	0.044	0.034	0.046	0.059	0.114	0.11	0.034	0.343	0.791	0.935	0.0337789	5	0.731615
miR-3689b-3p	-0.127	-0.127		-0.109		0.06	0.06		0.065		0.035	0.034		0.343		0.0338462	2	0.731615
miR-21-5p	0.294	0.291		0.365		0.225	0.138		0.159		0.192	0.034		0.262		0.0341764	2	0.731615
miR-6071	0.049	0.052	0.07	0.082	0.071	0.03	0.025	0.034	0.04	0.059	0.105	0.035	0.039	0.088	0.229	0.0345196	7	0.731615
miR-3122	0.054	0.056	0.09	0.104	-0.014	0.035	0.027	0.041	0.067	0.091	0.127	0.035	0.029	0.168	0.882	0.0347674	7	0.731615
miR-2682-3p	0.056	0.057	0.061	0.075	0.118	0.029	0.028	0.038	0.061	0.072	0.05	0.037	0.105	0.26	0.104	0.037335	8	0.731615
miR-299-3p	-0.135	-0.135		-0.136		0.064	0.065		0.069		0.035	0.039		0.297		0.0392121	2	0.731615
miR-7856-5p	0.065	0.062	0.052	0.002	0.034	0.042	0.03	0.047	0.065	0.175	0.122	0.04	0.262	0.976	0.844	0.0395276	5	0.731615
miR-519e-5p	0.063	0.065	0.073	0.092	0.11	0.032	0.032	0.039	0.053	0.126	0.048	0.04	0.061	0.18	0.383	0.0397629	4	0.731615
miR-548l	0.072	0.074	0.098	0.111	0.058	0.035	0.036	0.045	0.065	0.08	0.037	0.041	0.028	0.227	0.467	0.0405085	3	0.731615
miR-5006-3p	-0.068	-0.068	-0.076	-0.085	-0.068	0.033	0.033	0.041	0.059	0.069	0.038	0.041	0.063	0.206	0.326	0.0412053	6	0.731615
miR-4464	-0.047	-0.051	-0.045	-0.029	-0.032	0.026	0.025	0.035	0.052	0.057	0.066	0.042	0.2	0.6	0.577	0.0415917	7	0.731615
miR-495-3p	0.161	0.161	0.175	0.191	0.253	0.075	0.079	0.09	0.126	0.183	0.033	0.042	0.052	0.228	0.167	0.0419283	4	0.731615
miR-4772-5p	0.045	0.048	0.02	0.001	0.127	0.026	0.024	0.032	0.044	0.095	0.079	0.042	0.524	0.985	0.178	0.0420855	6	0.731615
miR-6509-5p	0.036	0.036	0.021	-0.01	0.13	0.026	0.018	0.028	0.05	0.057	0.159	0.043	0.458	0.845	0.022	0.0425646	10	0.731615
miR-4789-5p	-0.057	-0.057	-0.09	-0.096	-0.031	0.03	0.028	0.039	0.054	0.098	0.058	0.043	0.021	0.149	0.754	0.0427531	5	0.731615
miR-4262	-0.029	-0.035	-0.026	-0.022	0	0.019	0.017	0.024	0.035	0.039	0.133	0.043	0.282	0.535	0.997	0.0427609	12	0.731615
miR-7160-3p	-0.054	-0.051	-0.063	-0.068	-0.191	0.032	0.025	0.035	0.04	0.116	0.092	0.043	0.076	0.138	0.099	0.0427767	8	0.731615
miR-143-3p	0.036	0.035	0.019	-0.001	0.02	0.018	0.017	0.025	0.035	0.036	0.042	0.043	0.453	0.975	0.584	0.0428064	9	0.731615
miR-455-5p	0.045	0.044	0.056	0.065	0.025	0.029	0.022	0.031	0.05	0.059	0.12	0.043	0.074	0.236	0.674	0.0429697	8	0.731615
miR-6750-5p	-0.072	-0.069	-0.032	-0.023	0.084	0.036	0.034	0.05	0.075	0.125	0.047	0.043	0.515	0.769	0.499	0.0430993	7	0.731615
miR-6864-5p	0.06	0.062	0.018	0.008	-0.054	0.044	0.03	0.048	0.055	0.122	0.178	0.044	0.702	0.893	0.656	0.0436286	5	0.731615
miR-4649-5p	0.061	0.061	0.034	0.022	0.058	0.031	0.03	0.041	0.053	0.087	0.048	0.044	0.413	0.693	0.502	0.043785	7	0.731615
miR-429	-0.055	-0.057	-0.077	-0.077	-0.093	0.027	0.029	0.035	0.051	0.052	0.046	0.044	0.029	0.177	0.076	0.044026	8	0.731615
miR-4632-5p	0.106	0.102	0.135	0.133	0.047	0.05	0.05	0.066	0.087	0.118	0.034	0.044	0.041	0.203	0.689	0.0441871	5	0.731615
miR-151a-3p	-0.184	-0.191	-0.188	-0.191	0.164	0.105	0.095	0.125	0.138	0.327	0.079	0.044	0.133	0.214	0.615	0.0443095	7	0.731615
miR-580-3p	-0.071	-0.071	-0.062	-0.046	-0.237	0.034	0.035	0.043	0.053	0.286	0.041	0.045	0.149	0.452	0.408	0.0446382	4	0.731615
miR-550a-5p	0.116	0.116		0.105		0.059	0.058		0.067		0.05	0.045		0.363		0.0448407	2	0.731615
miR-4718	-0.063	-0.067	-0.044	-0.026	-0.018	0.04	0.033	0.044	0.058	0.104	0.113	0.046	0.327	0.679	0.865	0.0456782	4	0.731615
miR-381-5p	0.049	0.051	0.065	0.073	0.031	0.024	0.025	0.034	0.04	0.04	0.044	0.046	0.056	0.104	0.44	0.0459266	9	0.731615
miR-381-3p	0.152	0.153	0.071	0.036	-0.345	0.079	0.077	0.115	0.126	17.038	0.054	0.046	0.54	0.801	0.984	0.0460551	3	0.731615
miR-4537	0.076	0.078	0.093	0.076	0.048	0.063	0.039	0.062	0.104	0.165	0.229	0.046	0.131	0.49	0.772	0.0462155	8	0.731615
miR-6812-5p	-0.097	-0.099	-0.088	-0.088	-0.112	0.051	0.05	0.064	0.081	0.115	0.056	0.046	0.168	0.34	0.328	0.0463523	5	0.731615
miR-3650	0.057	0.051	0.067	0.092	0.103	0.025	0.026	0.034	0.052	0.049	0.025	0.047	0.05	0.139	0.036	0.0468095	6	0.731615
miR-379-3p	0.098	0.1	0.104	0.121	-0.006	0.047	0.05	0.058	0.069	0.166	0.039	0.048	0.073	0.22	0.972	0.0475161	3	0.731615
miR-5008-5p	-0.059	-0.059	-0.061	-0.063	-0.053	0.03	0.03	0.038	0.053	0.059	0.049	0.048	0.105	0.285	0.366	0.04762	6	0.731615
miR-4513	0.048	0.051	0.057	0.066	0.038	0.027	0.026	0.035	0.043	0.055	0.077	0.048	0.1	0.189	0.491	0.0477057	6	0.731615
miR-4444	-0.093	-0.093	-0.08	-0.069	-0.056	0.048	0.047	0.06	0.07	0.125	0.054	0.048	0.185	0.432	0.655	0.0479404	3	0.731615
miR-6828-5p	-0.08	-0.08		-0.083		0.042	0.04		0.044		0.057	0.048		0.31		0.0479645	2	0.731615
miR-4304	-0.049	-0.045	-0.055	-0.051	-0.009	0.024	0.023	0.032	0.056	0.058	0.04	0.048	0.084	0.388	0.874	0.0482675	10	0.731615
miR-548w	0.06	0.059	0.072	0.073	0.04	0.03	0.03	0.037	0.049	0.062	0.041	0.048	0.05	0.199	0.516	0.0484331	6	0.731615
miR-519c-3p	-0.038	-0.04	-0.045	-0.045	-0.072	0.021	0.02	0.028	0.039	0.036	0.062	0.049	0.107	0.28	0.047	0.0485824	9	0.731615
miR-1911-3p	0.084	0.084	0.083	0.075	-0.12	0.039	0.042	0.047	0.053	0.448	0.031	0.049	0.075	0.294	0.789	0.048589	3	0.731615
miR-6882-5p	-0.079	-0.08	-0.07	-0.043	0.078	0.041	0.041	0.056	0.068	0.095	0.054	0.049	0.215	0.588	0.408	0.0488215	3	0.731615
miR-6744-5p	-0.039	-0.045	0.001	0.006	0.1	0.055	0.023	0.032	0.04	0.108	0.483	0.05	0.968	0.886	0.356	0.0497615	9	0.731615
miR-4705	-0.051	-0.054	-0.036	-0.027	-0.041	0.027	0.028	0.036	0.054	0.081	0.06	0.05	0.328	0.638	0.616	0.0504097	7	0.731615
miR-3927-5p	-0.071	-0.071	-0.031	-0.027	0.016	0.037	0.037	0.05	0.052	0.147	0.052	0.051	0.54	0.656	0.913	0.050583	3	0.731615
miR-6729-3p	0.152	0.153	0.151	0.162	0.153	0.081	0.079	0.096	0.13	0.163	0.059	0.051	0.114	0.3	0.347	0.0510538	4	0.731615
miR-339-5p	0.104	0.094	0.149	0.168	0.208	0.051	0.048	0.066	0.103	0.123	0.04	0.052	0.023	0.129	0.092	0.0521474	14	0.731615
miR-3907	-0.093	-0.095	-0.046	-0.03	-0.094	0.059	0.049	0.068	0.087	0.121	0.119	0.052	0.496	0.74	0.438	0.0524352	6	0.731615
miR-3680-3p	-0.044	-0.042	-0.061	-0.082	-0.055	0.024	0.022	0.032	0.054	0.043	0.071	0.053	0.059	0.18	0.202	0.0525106	7	0.731615
miR-1298-3p	-0.056	-0.052	-0.064	-0.04	0.031	0.032	0.027	0.038	0.053	0.061	0.079	0.053	0.093	0.485	0.618	0.0525529	7	0.731615
miR-4724-3p	-0.046	-0.044	-0.057	0.007	-0.012	0.024	0.023	0.031	0.055	0.057	0.054	0.053	0.068	0.9	0.839	0.0525732	7	0.731615
miR-371b-3p	0.038	0.038	0.037	0.034	0.034	0.02	0.02	0.024	0.033	0.051	0.051	0.053	0.127	0.35	0.51	0.05259	7	0.731615
miR-3680-5p	-0.054	-0.056	-0.012	0.006	-0.032	0.044	0.029	0.039	0.048	0.103	0.221	0.053	0.75	0.911	0.757	0.052617	5	0.731615
miR-513a-5p	0.042	0.041	0.07	0.075	-0.002	0.023	0.021	0.03	0.057	0.039	0.068	0.053	0.018	0.236	0.956	0.0527481	7	0.731615
miR-4764-3p	0.054	0.054	0.051	0.046	0.032	0.027	0.028	0.032	0.044	0.072	0.043	0.053	0.11	0.345	0.661	0.0529925	6	0.731615
miR-3689d	-0.08	-0.082	-0.079	-0.009	-0.167	0.043	0.042	0.055	0.083	0.08	0.065	0.054	0.153	0.913	0.037	0.0537694	7	0.731615
miR-487a-3p	0.081	0.086	0.085	0.072	-0.092	0.046	0.045	0.071	0.099	0.182	0.077	0.055	0.231	0.542	0.611	0.0546426	3	0.731615
miR-3163	-0.051	-0.047	-0.043	-0.015	-0.086	0.026	0.025	0.034	0.052	0.051	0.056	0.055	0.196	0.783	0.093	0.0548055	8	0.731615
miR-6796-5p	0.08	0.079	0.085	0.003	0.037	0.049	0.041	0.052	0.092	0.125	0.104	0.055	0.103	0.979	0.768	0.0548123	4	0.731615
miR-6740-3p	0.038	0.045	0.041	0.034	-0.039	0.028	0.024	0.032	0.046	0.045	0.174	0.055	0.199	0.479	0.384	0.0548265	8	0.731615
miR-655-3p	0.04	0.038	0.037	0.015	0.086	0.021	0.02	0.028	0.044	0.039	0.052	0.055	0.191	0.743	0.028	0.0554967	9	0.731615
miR-132-3p	-0.079	-0.082	-0.073	-0.049	-0.228	0.066	0.043	0.058	0.083	0.111	0.231	0.056	0.205	0.597	0.04	0.0558143	4	0.731615
miR-5700	0.042	0.041	0.05	0.059	0.057	0.022	0.022	0.028	0.041	0.04	0.06	0.056	0.077	0.193	0.152	0.0559226	8	0.731615
miR-4309	0.105	0.113	0.195	0.271	0.044	0.083	0.059	0.087	0.173	0.179	0.207	0.056	0.025	0.168	0.804	0.0562625	7	0.731615
miR-95-3p	-0.085	-0.087	-0.053	0.013	0.143	0.047	0.045	0.077	0.083	0.297	0.07	0.057	0.488	0.893	0.629	0.0565142	3	0.731615
miR-597-5p	-0.053	-0.053	-0.047	-0.044	-0.118	0.028	0.028	0.035	0.047	0.057	0.056	0.057	0.182	0.384	0.039	0.0567389	7	0.731615
miR-507	-0.053	-0.053	-0.062	-0.06	-0.056	0.028	0.028	0.034	0.039	0.053	0.054	0.057	0.066	0.198	0.287	0.0573226	5	0.732509
miR-577	-0.068	-0.07	-0.067	-0.063	-0.369	0.037	0.037	0.044	0.047	1.205	0.064	0.058	0.125	0.312	0.759	0.0576896	3	0.732509
miR-4690-3p	0.081	0.081	0.072	0.051	-0.083	0.062	0.043	0.058	0.087	0.148	0.193	0.058	0.217	0.599	0.573	0.0578668	4	0.732509
miR-1269b	-0.06	-0.059	-0.086	-0.089	0.002	0.043	0.031	0.044	0.082	0.087	0.159	0.06	0.052	0.326	0.984	0.0600752	6	0.738566
miR-92a-1-5p	-0.046	-0.048	-0.048	-0.044	-0.073	0.025	0.025	0.033	0.044	0.048	0.062	0.06	0.146	0.335	0.126	0.0604627	10	0.738566
miR-657	-0.049	-0.051	-0.039	-0.049	-0.183	0.036	0.027	0.038	0.047	0.081	0.174	0.061	0.314	0.342	0.024	0.0605222	7	0.738566
miR-4473	0.059	0.058	0.061	0.051	0.053	0.03	0.031	0.038	0.062	0.071	0.049	0.061	0.11	0.444	0.451	0.0609996	6	0.738566
miR-514b-3p	-0.042	-0.041	-0.039	-0.039	-0.059	0.025	0.022	0.031	0.052	0.057	0.097	0.061	0.213	0.481	0.306	0.0610607	10	0.738566
miR-1258	-0.049	-0.048	-0.046	-0.053	0.046	0.028	0.025	0.035	0.055	0.05	0.087	0.061	0.192	0.365	0.361	0.0613829	8	0.738566
miR-3689a-3p	0.051	0.056	0.099	0.118	-0.237	0.054	0.03	0.043	0.064	0.099	0.345	0.061	0.021	0.123	0.016	0.0614085	6	0.738566
miR-6501-3p	0.054	0.051	0.07	0.095	0.049	0.029	0.027	0.038	0.061	0.059	0.061	0.062	0.068	0.17	0.402	0.0616428	7	0.738566
miR-4669	0.062	0.062	0.056	0.062	0.01	0.035	0.033	0.044	0.064	0.074	0.077	0.062	0.21	0.381	0.894	0.0620874	6	0.738566
miR-708-5p	0.071	0.072	0.088	0.092	0.055	0.039	0.039	0.047	0.065	0.098	0.066	0.062	0.059	0.253	0.574	0.0621003	4	0.738566
miR-569	0.047	0.045	0.026	0.014	0.002	0.025	0.024	0.032	0.045	0.051	0.058	0.062	0.413	0.768	0.976	0.0622587	6	0.738566
miR-1910-3p	-0.066	-0.066	-0.094	-0.105	-0.065	0.034	0.036	0.044	0.06	0.061	0.053	0.064	0.032	0.157	0.29	0.0635081	5	0.744632
miR-770-5p	-0.064	-0.064	-0.053	-0.039	0.048	0.034	0.034	0.042	0.051	0.108	0.058	0.064	0.209	0.492	0.656	0.0639577	4	0.744632
miR-1245b-3p	0.068	0.068	0.072	0.033	0.017	0.038	0.037	0.044	0.055	0.093	0.071	0.064	0.103	0.609	0.855	0.0640044	3	0.744632
miR-6849-3p	-0.085	-0.083	-0.046	-0.036	0.021	0.044	0.045	0.059	0.056	0.136	0.056	0.065	0.437	0.593	0.877	0.0646787	3	0.744632
miR-6885-3p	-0.071	-0.07	-0.074	-0.079	-0.074	0.038	0.038	0.048	0.065	0.088	0.064	0.065	0.121	0.312	0.397	0.0652167	4	0.744632
miR-512-3p	-0.083	-0.083		-0.084		0.047	0.045		0.052		0.077	0.065		0.356		0.0653327	2	0.744632
miR-5571-5p	-0.039	-0.038	-0.01	0.03	-0.137	0.027	0.02	0.031	0.056	0.049	0.155	0.066	0.74	0.6	0.005	0.0656727	9	0.744632
miR-126-3p	0.204	0.211	0.198	0.185	-0.34	0.115	0.115	0.141	0.157	0.454	0.077	0.066	0.159	0.359	0.455	0.0657471	3	0.744632
miR-6888-3p	-0.061	-0.059	-0.031	-0.035	0.083	0.035	0.032	0.041	0.046	0.08	0.083	0.066	0.46	0.487	0.3	0.0660071	5	0.744632
miR-6836-5p	0.078	0.078	0.138	0.162	0.289	0.057	0.043	0.059	0.091	0.089	0.168	0.066	0.02	0.149	0.001	0.0663569	5	0.744632
miR-6807-5p	-0.058	-0.058	-0.034	-0.024	-0.082	0.042	0.031	0.043	0.056	0.092	0.166	0.067	0.427	0.688	0.37	0.0668719	8	0.746377
miR-6129	-0.124					0.068					0.068					0.0678372	1	0.750685
miR-5579-5p	-0.041	-0.038	-0.043	-0.035	0.047	0.02	0.021	0.027	0.043	0.047	0.047	0.068	0.118	0.448	0.319	0.0679811	9	0.750685
miR-874-5p	-0.046	-0.049	-0.05	-0.052	0.039	0.043	0.027	0.038	0.052	0.094	0.281	0.068	0.184	0.359	0.679	0.0683694	6	0.750978
miR-548av-5p	-0.038	-0.036	-0.047	-0.062	-0.044	0.02	0.02	0.026	0.046	0.043	0.055	0.069	0.073	0.201	0.302	0.0687784	11	0.751494
miR-515-5p	0.047	0.052	0.035	0.013	0.162	0.035	0.029	0.041	0.058	0.146	0.178	0.069	0.388	0.835	0.268	0.0692678	5	0.75288
miR-4657	-0.049	-0.053	-0.038	-0.021	-0.009	0.03	0.029	0.04	0.052	0.09	0.107	0.07	0.353	0.706	0.917	0.0698383	7	0.755127
miR-520b	0.036	0.037	0.027	0.017	0.018	0.022	0.02	0.029	0.05	0.049	0.102	0.071	0.347	0.742	0.705	0.0711235	12	0.765038
miR-342-5p	0.101	0.098	0.131	0.154	0.011	0.053	0.054	0.068	0.089	0.129	0.057	0.072	0.052	0.226	0.935	0.0716719	3	0.766963
miR-4534	0.017	0.021	0.011	0.015	0.006	0.015	0.012	0.019	0.047	0.043	0.24	0.072	0.562	0.757	0.889	0.0724314	75	0.769145
miR-6829-5p	0.092	0.09	0.09	0.066	-0.248	0.049	0.05	0.064	0.078	0.414	0.058	0.073	0.161	0.489	0.549	0.0726168	3	0.769145
miR-513c-3p	-0.061	-0.06	-0.077	-0.078	-0.1	0.033	0.033	0.042	0.05	0.057	0.068	0.073	0.064	0.22	0.077	0.0732047	4	0.769344
miR-4447	-0.071	-0.075	-0.077	-0.083	0.057	0.043	0.042	0.057	0.079	0.089	0.102	0.073	0.173	0.327	0.524	0.0733768	8	0.769344
miR-6833-5p	-0.072	-0.073	-0.085	-0.091	-0.098	0.042	0.041	0.05	0.054	0.077	0.089	0.075	0.09	0.237	0.201	0.0747472	3	0.779774
miR-512-5p	0.044	0.044	0.032	0.02	0.014	0.025	0.025	0.031	0.045	0.049	0.077	0.075	0.303	0.68	0.77	0.0752439	6	0.781032
miR-637	0.054	0.058	0.046	0.051	0.013	0.036	0.033	0.046	0.066	0.109	0.131	0.076	0.318	0.483	0.902	0.0761644	5	0.783957
miR-4713-3p	-0.088	-0.087	-0.079	0.008	-0.023	0.052	0.049	0.067	0.104	0.115	0.089	0.077	0.235	0.944	0.845	0.0770637	6	0.783957
miR-4274	0.111	0.111	0.174	0.188	0.261	0.07	0.063	0.085	0.109	0.164	0.111	0.077	0.04	0.184	0.111	0.0774547	4	0.783957
miR-4500	0.04	0.041	0.038	0.054	0.085	0.032	0.023	0.034	0.053	0.084	0.209	0.078	0.264	0.337	0.31	0.0775318	9	0.783957
miR-4671-3p	-0.038	-0.041	-0.019	-0.025	0.023	0.034	0.023	0.034	0.038	0.051	0.271	0.078	0.568	0.54	0.659	0.078318	7	0.783957
miR-4256	0.044	0.047	0.048	0.079	0.041	0.028	0.027	0.035	0.055	0.048	0.113	0.079	0.166	0.208	0.397	0.0787284	6	0.783957
miR-4663	-0.052	-0.049	-0.048	-0.036	-0.174	0.03	0.028	0.039	0.053	0.067	0.083	0.079	0.219	0.523	0.01	0.0787359	7	0.783957
miR-5688	0.041	0.041	0.035	0.018	0.064	0.023	0.023	0.03	0.041	0.048	0.073	0.079	0.24	0.678	0.184	0.0789785	7	0.783957
miR-16-5p	-0.084	-0.085	-0.073	0.014	-0.045	0.051	0.049	0.074	0.148	0.103	0.098	0.08	0.326	0.926	0.664	0.0803504	27	0.783957
miR-671-5p	0.153	0.153		0.127		0.094	0.088		0.097		0.101	0.08		0.414		0.0804894	2	0.783957
miR-551a	-0.087	-0.089	-0.066	-0.023	-0.029	0.051	0.051	0.071	0.091	0.866	0.09	0.081	0.349	0.826	0.973	0.080749	3	0.783957
miR-374b-3p	-0.082	-0.09	-0.057	-0.031	-0.469	0.062	0.052	0.062	0.073	0.189	0.189	0.081	0.359	0.698	0.013	0.0812936	4	0.783957
miR-3165	-0.047	-0.046	-0.029	-0.022	-0.003	0.028	0.026	0.036	0.051	0.061	0.092	0.081	0.426	0.681	0.965	0.0813575	7	0.783957
miR-521	0.044	0.043	0.038	0.001	0.07	0.027	0.025	0.037	0.057	0.065	0.098	0.082	0.298	0.99	0.282	0.0816457	5	0.783957
miR-6802-3p	0.05	0.049	0.05	0.038	0.067	0.028	0.028	0.035	0.051	0.06	0.075	0.082	0.15	0.498	0.259	0.0818909	6	0.783957
miR-7157-3p	-0.039	-0.037	-0.022	-0.022	-0.003	0.026	0.021	0.029	0.035	0.047	0.13	0.082	0.445	0.56	0.952	0.0821393	8	0.783957
miR-372-5p	0.038	0.038	0.046	0.023	0.174	0.027	0.022	0.031	0.046	0.124	0.156	0.082	0.14	0.634	0.162	0.0824323	7	0.783957
miR-3652	0.074	0.076	0.077	0.098	0.114	0.042	0.044	0.049	0.059	0.081	0.08	0.083	0.118	0.239	0.161	0.0826267	3	0.783957
miR-487b-3p	-0.083	-0.088	-0.087	-0.102	-0.007	0.061	0.051	0.066	0.086	0.112	0.173	0.084	0.186	0.299	0.95	0.0839324	5	0.783957
miR-6502-5p	0.036	0.04	0.016	-0.011	-0.073	0.045	0.023	0.034	0.043	0.054	0.431	0.085	0.638	0.809	0.172	0.0845031	7	0.783957
miR-6741-5p	-0.111	-0.102	-0.058	-0.017	-0.163	0.102	0.059	0.079	0.092	0.531	0.277	0.085	0.465	0.862	0.759	0.084548	4	0.783957
miR-4527	-0.044	-0.042	-0.056	-0.057	-0.105	0.035	0.024	0.035	0.039	0.073	0.209	0.086	0.106	0.202	0.153	0.0856061	6	0.783957
miR-191-3p	-0.048	-0.046	-0.048	-0.065	-0.104	0.027	0.027	0.034	0.053	0.054	0.079	0.086	0.16	0.259	0.053	0.0856692	8	0.783957
miR-4471	-0.051	-0.052	-0.076	-0.092	-0.026	0.03	0.03	0.037	0.054	0.084	0.084	0.086	0.04	0.148	0.76	0.0860703	6	0.783957
miR-30c-2-3p	0.054	0.056	0.064	0.068	-0.081	0.034	0.033	0.044	0.067	0.088	0.114	0.086	0.144	0.368	0.358	0.0861235	5	0.783957
miR-4781-3p	-0.046	-0.046	-0.038	-0.028	-0.024	0.026	0.027	0.032	0.042	0.081	0.072	0.086	0.235	0.53	0.767	0.0861858	7	0.783957
let-7f-2-3p	-0.032	-0.032	-0.039	-0.039	0.018	0.019	0.019	0.026	0.039	0.035	0.089	0.087	0.134	0.345	0.609	0.0866944	12	0.783957
miR-375	-0.034	-0.034	-0.026	-0.012	0.099	0.018	0.02	0.024	0.032	0.114	0.062	0.087	0.271	0.716	0.384	0.0867189	7	0.783957
miR-1180-3p	-0.058	-0.059	-0.036	0.008	-0.025	0.043	0.034	0.049	0.076	0.09	0.18	0.087	0.463	0.916	0.782	0.0870981	6	0.783957
miR-452-3p	-0.041	-0.04	-0.049	-0.067	-0.104	0.024	0.023	0.031	0.045	0.053	0.083	0.087	0.107	0.186	0.051	0.087397	7	0.783957
miR-583	0.04	0.039	0.02	-0.006	0.049	0.025	0.023	0.033	0.045	0.063	0.11	0.088	0.533	0.9	0.443	0.0879528	9	0.783957
miR-412-3p	0.059	0.048	0.04	-0.004	0.075	0.043	0.028	0.041	0.066	0.118	0.168	0.088	0.33	0.955	0.527	0.0881578	6	0.783957
miR-6502-3p	0.035	0.035	0.05	0.065	0.07	0.019	0.02	0.027	0.04	0.046	0.068	0.088	0.061	0.144	0.128	0.0881789	10	0.783957
miR-920	0.106	0.105		0.103		0.143	0.062		0.07		0.459	0.088		0.377		0.0884181	2	0.783957
miR-4320	-0.037	-0.039	-0.048	-0.039	-0.086	0.031	0.023	0.034	0.06	0.059	0.238	0.089	0.161	0.536	0.147	0.0890766	10	0.783957
miR-3141	-0.111	-0.105	-0.064	-0.029	-0.02	0.073	0.062	0.088	0.113	0.154	0.13	0.089	0.465	0.803	0.894	0.0894755	9	0.783957
miR-26a-2-3p	-0.045	-0.046	-0.019	0.009	0.07	0.03	0.027	0.037	0.057	0.071	0.13	0.09	0.617	0.885	0.326	0.0896062	7	0.783957
miR-3934-3p	-0.04	-0.043	-0.046	-0.058	-0.072	0.028	0.025	0.037	0.055	0.069	0.154	0.09	0.212	0.327	0.297	0.0898757	8	0.783957
miR-1307-3p	0.172	0.175	0.222	0.234	0.363	0.102	0.104	0.125	0.155	0.247	0.09	0.091	0.074	0.27	0.141	0.0909846	3	0.785945
miR-4455	-0.038	-0.039	-0.053	-0.056	-0.096	0.023	0.023	0.03	0.042	0.044	0.108	0.091	0.082	0.229	0.03	0.0914355	7	0.785945
miR-6840-3p	0.044	0.041	0.046	0.047	0.129	0.031	0.025	0.033	0.039	0.042	0.157	0.092	0.168	0.284	0.002	0.0916484	6	0.785945
miR-2861	-0.047	-0.044	-0.086	-0.116	-0.047	0.031	0.026	0.039	0.071	0.061	0.129	0.092	0.028	0.126	0.443	0.0917045	13	0.785945
miR-4654	0.036	0.04	0.053	0.066	-0.054	0.027	0.024	0.034	0.052	0.071	0.179	0.092	0.12	0.243	0.448	0.0920103	10	0.785945
miR-296-3p	0.048	0.046	0.062	0.072	0.094	0.028	0.027	0.036	0.043	0.06	0.084	0.092	0.087	0.153	0.116	0.092375	6	0.785945
miR-590-5p	-0.284					0.169					0.094					0.0939342	1	0.789017
miR-6744-3p	-0.078	-0.082	-0.077	-0.041	0.05	0.048	0.049	0.058	0.088	0.127	0.1	0.094	0.187	0.674	0.695	0.0943864	4	0.789017
miR-7109-3p	0.046	0.048	0.081	0.082	0.085	0.029	0.029	0.037	0.05	0.055	0.117	0.094	0.028	0.179	0.12	0.0944791	5	0.789017
miR-544a	-0.043	-0.044	-0.036	-0.033	-0.017	0.026	0.026	0.033	0.04	0.044	0.096	0.095	0.272	0.451	0.695	0.0945517	6	0.789017
miR-3922-3p	-0.047	-0.047	-0.034	-0.031	-0.034	0.028	0.028	0.034	0.046	0.053	0.092	0.095	0.314	0.54	0.522	0.0946364	5	0.789017
miR-6765-5p	0.078	0.078	0.042	0.033	-0.011	0.049	0.047	0.061	0.066	0.104	0.112	0.095	0.496	0.664	0.916	0.0951843	3	0.790071
miR-4535	0.088	0.1	0.041	-0.007	0.81	0.063	0.06	0.095	0.097	0.349	0.163	0.096	0.664	0.95	0.02	0.0955487	3	0.790071
miR-4666b	-0.034	-0.03	-0.038	-0.039	-0.108	0.019	0.018	0.026	0.039	0.036	0.075	0.096	0.141	0.342	0.003	0.0960241	14	0.790071
miR-6767-5p	-0.034	-0.032	-0.015	-0.002	0.014	0.023	0.019	0.029	0.037	0.041	0.142	0.096	0.601	0.962	0.723	0.0962852	10	0.790071
miR-346	0.047	0.047	0.069	0.074	0.121	0.03	0.028	0.039	0.057	0.06	0.113	0.097	0.078	0.252	0.044	0.0968395	6	0.791491
miR-6823-3p	-0.035	-0.039	-0.032	-0.042	-0.097	0.025	0.024	0.031	0.044	0.044	0.153	0.099	0.301	0.365	0.027	0.0988822	9	0.794014
miR-3941	0.037	0.039	0.02	0.014	-0.065	0.038	0.024	0.034	0.043	0.064	0.329	0.099	0.566	0.751	0.315	0.0991582	8	0.794014
miR-550a-3-5p	-0.058	-0.059	-0.056	-0.05	0.03	0.042	0.036	0.048	0.06	0.077	0.166	0.099	0.251	0.464	0.694	0.0993601	4	0.794014
miR-542-5p	0.088	0.091	0.093	0.077	0.435	0.055	0.055	0.083	0.108	0.326	0.109	0.1	0.264	0.548	0.182	0.0997743	3	0.794014
let-7g-3p	-0.1	-0.115	-0.023	0.1	0.331	0.205	0.07	0.102	0.111	0.348	0.627	0.101	0.822	0.431	0.342	0.100523	4	0.794014
miR-370-5p	0.039	0.041	0.04	0.046	0.028	0.025	0.025	0.032	0.044	0.053	0.123	0.101	0.21	0.33	0.594	0.100644	7	0.794014
miR-449b-3p	-0.045	-0.049	-0.076	-0.08	0.007	0.031	0.03	0.041	0.064	0.064	0.146	0.101	0.065	0.258	0.919	0.10141	7	0.794014
miR-4439	-0.061	-0.063	-0.023	-0.008	-0.198	0.038	0.039	0.052	0.059	0.23	0.111	0.102	0.65	0.902	0.388	0.101589	3	0.794014
miR-27a-5p	0.046	0.042	0.063	0.078	0.021	0.025	0.026	0.034	0.058	0.053	0.06	0.102	0.068	0.216	0.696	0.102272	9	0.794014
miR-1207-3p	-0.067	-0.067	-0.068	-0.03	0.028	0.042	0.041	0.05	0.052	0.083	0.11	0.102	0.173	0.622	0.731	0.102335	3	0.794014
miR-216a-3p	0.047	0.046	0.057	0.114	0.055	0.043	0.028	0.04	0.047	0.081	0.274	0.102	0.155	0.074	0.499	0.102377	5	0.794014
miR-6871-5p	0.04	0.041	0.029	-0.023	-0.001	0.03	0.025	0.036	0.065	0.074	0.175	0.103	0.41	0.737	0.987	0.102637	8	0.794014
miR-532-3p	0.063	0.063	0.051	0.021	0.083	0.039	0.039	0.054	0.099	0.076	0.106	0.103	0.342	0.838	0.271	0.10301	8	0.794014
miR-6082	-0.034	-0.035	-0.024	-0.02	-0.049	0.021	0.021	0.026	0.037	0.04	0.098	0.103	0.365	0.61	0.229	0.103441	9	0.794014
miR-7702	0.074	0.073		0.081		0.046	0.045		0.051		0.11	0.104		0.361		0.103816	2	0.794014
miR-5691	-0.072	-0.072		0.03		0.166	0.044		0.051		0.664	0.104		0.664		0.104163	2	0.794014
miR-4506	-0.047	-0.045	-0.078	-0.113	-0.006	0.035	0.028	0.039	0.069	0.089	0.184	0.105	0.049	0.151	0.947	0.105119	7	0.794014
miR-6824-5p	-0.053	-0.057	-0.063	-0.072	0.002	0.037	0.035	0.046	0.068	0.077	0.149	0.105	0.179	0.322	0.981	0.105163	9	0.794014
miR-23b-5p	-0.05	-0.051	-0.04	0.002	-0.01	0.031	0.031	0.04	0.061	0.069	0.111	0.105	0.323	0.969	0.879	0.105322	6	0.794014
miR-4736	0.006	0.011	0.008	0.007	0.029	0.008	0.007	0.01	0.023	0.019	0.439	0.106	0.433	0.775	0.12	0.105652	47	0.794014
miR-6809-3p	-0.137					0.085					0.106					0.105969	1	0.794014
miR-3176	0.037	0.04	0.011	0.003	0.101	0.031	0.025	0.037	0.067	0.056	0.24	0.106	0.767	0.963	0.07	0.105985	9	0.794014
miR-6854-3p	-0.039	-0.039	-0.037	-0.092	-0.046	0.031	0.024	0.034	0.055	0.074	0.207	0.106	0.283	0.139	0.532	0.106448	8	0.794014
miR-875-5p	0.032	0.032	0.024	0.025	0.026	0.02	0.02	0.026	0.03	0.035	0.111	0.107	0.37	0.441	0.465	0.106674	7	0.794014
miR-4289	0.033	0.033	0.021	0.02	0.041	0.022	0.02	0.03	0.035	0.045	0.144	0.107	0.479	0.579	0.355	0.107077	8	0.794014
miR-376c-5p	-0.065	-0.067	-0.082	-0.094	0.066	0.044	0.042	0.05	0.075	0.4	0.138	0.107	0.102	0.302	0.868	0.107417	4	0.794014
miR-152-3p	0.109	0.094	0.089	0.087	-0.026	0.049	0.058	0.062	0.087	0.153	0.025	0.107	0.149	0.374	0.865	0.107475	5	0.794014
miR-4486	0.102	0.101	0.021	-0.004	0.02	0.07	0.063	0.087	0.119	0.518	0.144	0.109	0.807	0.972	0.97	0.109177	7	0.803731
miR-1294	-0.046	-0.047	-0.078	-0.088	-0.014	0.037	0.029	0.04	0.055	0.083	0.216	0.11	0.048	0.171	0.868	0.110182	6	0.808264
miR-6852-3p	0.097	0.099	0.129	0.185	0.176	0.066	0.062	0.085	0.138	0.185	0.143	0.111	0.13	0.238	0.34	0.111145	6	0.812451
miR-3146	-0.062	-0.058	-0.061	-0.059	-0.199	0.038	0.037	0.047	0.067	0.093	0.099	0.112	0.196	0.443	0.032	0.111962	4	0.812656
miR-96-3p	0.034	0.036	0.04	0.044	0.058	0.022	0.023	0.029	0.045	0.044	0.127	0.112	0.167	0.348	0.188	0.112288	11	0.812656
miR-4470	-0.032	-0.038	-0.021	0.03	0.008	0.027	0.024	0.034	0.061	0.058	0.237	0.112	0.527	0.639	0.893	0.112369	9	0.812656
miR-4531	0.033	0.037	0.043	-0.019	0.05	0.022	0.023	0.03	0.048	0.04	0.146	0.113	0.159	0.706	0.203	0.112838	9	0.812656
miR-6851-3p	0.068	0.067	0.03	-0.003	-1.642	0.043	0.042	0.066	0.072	3.126	0.117	0.113	0.652	0.972	0.599	0.11313	3	0.812656
miR-6806-5p	-0.067	-0.065	-0.092	-0.163	0.206	0.041	0.041	0.062	0.168	0.08	0.101	0.114	0.135	0.435	0.01	0.114262	3	0.81796
miR-1267	-0.043	-0.046	-0.045	-0.047	-0.045	0.029	0.029	0.037	0.049	0.075	0.138	0.115	0.217	0.376	0.545	0.115053	6	0.819219
miR-361-5p	-0.132	-0.14	-0.073	-0.078	0.371	0.128	0.089	0.13	0.157	0.684	0.301	0.115	0.575	0.645	0.588	0.115341	5	0.819219
miR-4667-5p	0.114	0.114		0.107		0.072	0.072		0.079		0.111	0.116		0.406		0.115622	2	0.819219
miR-486-5p	-0.128	-0.126	-0.068	-0.017	-0.324	0.082	0.08	0.107	0.147	0.197	0.118	0.117	0.528	0.915	0.101	0.116665	4	0.821862
miR-34a-3p	-0.061	-0.062	-0.048	-0.035	-0.12	0.037	0.039	0.045	0.06	0.142	0.097	0.117	0.286	0.6	0.398	0.11748	4	0.821862
miR-5580-3p	-0.029	-0.028	-0.048	-0.059	-0.03	0.026	0.018	0.026	0.039	0.052	0.254	0.118	0.067	0.165	0.566	0.117513	11	0.821862
miR-648	0.074	0.073	0.023	-0.044	0.01	0.056	0.046	0.063	0.102	0.114	0.187	0.118	0.717	0.68	0.932	0.117933	7	0.821862
miR-6857-3p	0.043	0.041	0.011	0.009	-0.085	0.05	0.026	0.036	0.038	0.086	0.391	0.118	0.765	0.821	0.324	0.118225	5	0.821862
miR-6083	0.028	0.032	0.006	-0.006	-0.016	0.023	0.02	0.028	0.045	0.051	0.218	0.119	0.84	0.893	0.755	0.11865	11	0.821862
miR-6817-3p	0.04	0.041	0.021	0.016	0.072	0.026	0.026	0.032	0.048	0.051	0.125	0.119	0.514	0.758	0.155	0.118875	6	0.821862
miR-4460	-0.116					0.075					0.119					0.1192	1	0.821862
miR-449c-3p	-0.074	-0.074		-0.086		0.052	0.047		0.052		0.156	0.12		0.348		0.119598	2	0.821862
miR-323b-3p	-0.045	-0.042	0.017	0.014	0.057	0.037	0.027	0.036	0.04	0.086	0.23	0.12	0.645	0.738	0.506	0.120329	7	0.821862
miR-3164	-0.07	-0.071	-0.022	0.006	0.316	0.046	0.046	0.065	0.076	1.006	0.127	0.12	0.734	0.94	0.753	0.120376	3	0.821862
miR-6845-5p	-0.139	-0.139		-0.13		0.089	0.09		0.094		0.117	0.121		0.399		0.120746	2	0.821862
miR-7851-3p	-0.054	-0.055	-0.029	-0.014	0.021	0.042	0.036	0.046	0.049	0.07	0.192	0.123	0.535	0.793	0.768	0.123195	4	0.835795
miR-339-3p	-0.141	-0.142		-0.09		0.108	0.092		0.1		0.192	0.124		0.532		0.124038	2	0.838535
miR-6890-3p	0.054	0.055	0.045	0.038	0.071	0.036	0.036	0.044	0.054	0.056	0.135	0.125	0.304	0.54	0.204	0.124758	4	0.838535
miR-6757-5p	0.053	0.055	0.04	0.016	-0.015	0.035	0.036	0.045	0.065	0.067	0.126	0.125	0.373	0.813	0.822	0.124896	5	0.838535
miR-567	0.045	0.045	0.038	0.007	0.031	0.03	0.03	0.041	0.058	0.076	0.132	0.125	0.352	0.915	0.678	0.125438	5	0.838535
miR-5585-5p	-0.023	-0.027	-0.013	-0.004	-0.033	0.021	0.018	0.027	0.055	0.045	0.288	0.126	0.636	0.946	0.455	0.125761	13	0.838535
miR-3663-5p	-0.063	-0.061	-0.072	-0.08	-0.112	0.039	0.04	0.048	0.065	0.11	0.105	0.127	0.13	0.285	0.307	0.126545	5	0.838535
miR-1299	0.051	0.058	0.088	0.114	0.035	0.044	0.038	0.048	0.082	0.101	0.245	0.127	0.069	0.207	0.725	0.126864	8	0.838535
miR-6758-3p	0.047	0.048	0.052	0.061	0.083	0.031	0.031	0.039	0.05	0.063	0.135	0.127	0.178	0.285	0.185	0.12717	5	0.838535
miR-1229-3p	-0.124	-0.124		-0.113		0.079	0.081		0.087		0.114	0.127		0.415		0.127234	2	0.838535
miR-889-3p	0.042	0.044	0.029	0.017	0.016	0.029	0.029	0.037	0.049	0.053	0.146	0.128	0.433	0.74	0.767	0.127996	5	0.838716
miR-1200	-0.051	-0.05	-0.079	-0.093	0.042	0.034	0.033	0.044	0.068	0.081	0.135	0.128	0.071	0.267	0.608	0.12807	4	0.838716
miR-4437	0.039	0.041	0.046	0.049	0.029	0.029	0.027	0.035	0.047	0.064	0.172	0.129	0.191	0.345	0.65	0.129248	6	0.843771
miR-604	0.029	0.027	0.018	0.018	-0.023	0.022	0.018	0.027	0.036	0.046	0.191	0.131	0.508	0.626	0.617	0.13069	11	0.844247
miR-4498	0.042	0.038	0.045	0.045	-0.004	0.026	0.025	0.034	0.044	0.06	0.111	0.131	0.182	0.338	0.947	0.130756	9	0.844247
miR-576-3p	0.052	0.055	0.072	0.107	0.094	0.037	0.037	0.049	0.069	0.067	0.164	0.131	0.142	0.18	0.16	0.130924	6	0.844247
miR-7158-3p	0.044	0.044	0.067	0.069	0.056	0.038	0.029	0.04	0.048	0.097	0.241	0.131	0.097	0.22	0.566	0.130948	5	0.844247
miR-619-3p	-0.025	-0.028	-0.027	-0.025	0.01	0.018	0.018	0.025	0.047	0.037	0.159	0.131	0.288	0.602	0.786	0.131371	12	0.84435
miR-4659a-5p	-0.035	-0.037	-0.008	-0.001	-0.128	0.025	0.025	0.033	0.05	0.07	0.166	0.133	0.82	0.982	0.068	0.133157	5	0.846816
miR-5187-3p	0.041	0.042	0.013	-0.007	-0.028	0.034	0.028	0.039	0.047	0.077	0.23	0.133	0.749	0.88	0.717	0.133475	7	0.846816
miR-584-3p	0.025	0.026	0.035	0.033	0.009	0.02	0.017	0.025	0.035	0.038	0.201	0.134	0.171	0.371	0.804	0.133932	12	0.846816
miR-4290	-0.073	-0.073	-0.091	-0.1	-0.127	0.048	0.049	0.059	0.067	0.101	0.133	0.134	0.124	0.276	0.206	0.134163	3	0.846816
miR-3614-5p	0.052	0.051	0.048	0.015	0.068	0.038	0.034	0.043	0.051	0.082	0.173	0.134	0.272	0.789	0.406	0.134235	4	0.846816
miR-302c-3p	-0.03	-0.032	-0.05	-0.054	-0.013	0.025	0.021	0.03	0.041	0.052	0.229	0.135	0.097	0.221	0.8	0.134959	10	0.846816
miR-1282	-0.037	-0.036	-0.048	-0.05	-0.103	0.024	0.024	0.029	0.036	0.06	0.117	0.136	0.101	0.231	0.086	0.135552	5	0.846816
miR-3153	0.087	0.087		0.081		0.057	0.058		0.061		0.125	0.136		0.41		0.135889	2	0.846816
miR-652-5p	0.08	0.08	0.076	0.067	0.038	0.055	0.054	0.065	0.074	0.127	0.142	0.136	0.244	0.458	0.762	0.135932	3	0.846816
miR-361-3p	0.105	0.106	0.098	0.073	0.072	0.07	0.071	0.083	0.11	0.177	0.136	0.137	0.238	0.555	0.685	0.136877	4	0.846816
miR-4303	-0.062	-0.061	-0.096	-0.111	-0.183	0.043	0.041	0.056	0.077	0.106	0.146	0.137	0.086	0.288	0.084	0.13697	3	0.846816
miR-135a-5p	-0.05	-0.051	-0.05	-0.038	0.029	0.034	0.035	0.041	0.056	0.139	0.144	0.137	0.223	0.545	0.836	0.137323	4	0.846816
miR-6780b-3p	-0.072	-0.072	-0.076	-0.085	0.163	0.048	0.048	0.06	0.074	0.202	0.139	0.137	0.206	0.366	0.421	0.137491	3	0.846816
miR-205-3p	0.042	0.043	0.055	0.061	0.035	0.03	0.029	0.037	0.05	0.08	0.157	0.138	0.138	0.291	0.658	0.137836	5	0.846816
miR-1307-5p	-0.073	-0.086	-0.091	-0.083	0.069	0.06	0.058	0.079	0.107	0.133	0.227	0.138	0.248	0.458	0.603	0.138018	9	0.846816
miR-4319	0.056	0.061	0.036	0.037	0.022	0.042	0.041	0.052	0.071	0.09	0.182	0.139	0.487	0.63	0.804	0.139317	6	0.846816
miR-4695-5p	0.024	0.024	0.016	0.019	0.028	0.017	0.016	0.022	0.036	0.05	0.16	0.14	0.465	0.6	0.585	0.139699	23	0.846816
miR-330-5p	-0.075	-0.076		-0.052		0.053	0.052		0.058		0.152	0.14		0.533		0.140242	2	0.846816
miR-1273g-5p	0.088	0.087	0.102	0.113	0.14	0.059	0.059	0.073	0.084	0.153	0.135	0.141	0.162	0.31	0.36	0.140642	3	0.846816
miR-4732-5p	0.045	0.048	0.06	0.096	0.119	0.034	0.033	0.043	0.07	0.098	0.181	0.141	0.162	0.227	0.222	0.140781	6	0.846816
miR-1236-5p	-0.042	-0.043	-0.047	-0.065	0.054	0.033	0.029	0.041	0.055	0.056	0.203	0.141	0.254	0.28	0.341	0.140805	7	0.846816
miR-129-2-3p	0.081					0.055					0.142					0.14177	1	0.846816
miR-411-3p	-0.03	-0.034	-0.026	-0.001	-0.034	0.023	0.023	0.032	0.055	0.043	0.201	0.142	0.422	0.993	0.427	0.141913	12	0.846816
miR-98-3p	0.035	0.037	0.036	0.032	0.08	0.026	0.025	0.034	0.046	0.076	0.173	0.142	0.287	0.531	0.297	0.142225	5	0.846816
miR-6773-3p	0.031	0.032	0.038	0.043	-0.036	0.023	0.022	0.03	0.046	0.084	0.176	0.143	0.208	0.381	0.666	0.142953	8	0.846816
miR-6165	0.172					0.117					0.143					0.143303	1	0.846816
miR-130a-5p	-0.057	-0.055	-0.042	-0.012	-0.05	0.039	0.038	0.047	0.063	0.076	0.139	0.144	0.362	0.861	0.51	0.144093	4	0.846816
miR-509-5p	0.042	0.039	0.048	0.042	0.132	0.027	0.027	0.036	0.056	0.055	0.113	0.144	0.185	0.484	0.017	0.144459	7	0.846816
miR-1269a	-0.033	-0.035	-0.002	0.013	-0.052	0.031	0.024	0.034	0.051	0.074	0.3	0.144	0.964	0.804	0.481	0.144472	9	0.846816
miR-6856-5p	-0.061	-0.055	-0.037	0	0.042	0.051	0.038	0.051	0.065	0.107	0.23	0.145	0.472	0.997	0.694	0.144521	5	0.846816
miR-221-5p	-0.053	-0.053	-0.065	-0.078	-0.111	0.036	0.037	0.047	0.064	0.067	0.145	0.145	0.162	0.279	0.096	0.14495	6	0.846816
miR-4999-5p	-0.03	-0.029	-0.029	-0.026	-0.039	0.022	0.02	0.028	0.046	0.048	0.161	0.145	0.31	0.586	0.414	0.145359	11	0.846816
miR-15a-3p	-0.044	-0.043	-0.031	-0.02	-0.025	0.031	0.03	0.041	0.067	0.06	0.159	0.146	0.451	0.777	0.67	0.146063	11	0.846816
miR-6810-5p	-0.035	-0.036	-0.011	0.038	0.02	0.033	0.025	0.037	0.075	0.099	0.293	0.146	0.759	0.625	0.84	0.146298	9	0.846816
miR-1277-5p	-0.056	-0.057	-0.04	-0.023	-0.063	0.039	0.039	0.052	0.057	0.147	0.152	0.146	0.45	0.725	0.667	0.146346	3	0.846816
miR-454-5p	0.036	0.037	0.016	-0.047	-0.079	0.042	0.025	0.036	0.051	0.094	0.395	0.146	0.655	0.397	0.4	0.146439	7	0.846816
miR-933	0.046	0.048	0.08	0.104	0.225	0.044	0.033	0.046	0.085	0.068	0.291	0.147	0.085	0.268	0.001	0.14725	7	0.8486
miR-4653-5p	-0.054	-0.052	-0.039	-0.005	-0.129	0.037	0.036	0.047	0.068	0.078	0.141	0.148	0.404	0.944	0.099	0.147572	3	0.8486
miR-4661-5p	-0.028	-0.03	-0.058	-0.061	-0.049	0.022	0.021	0.029	0.052	0.038	0.191	0.148	0.05	0.276	0.195	0.147974	8	0.8486
miR-100-3p	-0.041	-0.038	-0.019	0	-0.05	0.033	0.026	0.035	0.044	0.076	0.22	0.149	0.599	0.994	0.511	0.149043	6	0.85083
miR-4539	-0.065	-0.063	0.003	0.027	-0.025	0.07	0.043	0.062	0.075	0.22	0.354	0.149	0.966	0.729	0.91	0.149309	6	0.85083
miR-4510	0.047	0.046	0.029	0.021	-0.02	0.032	0.032	0.04	0.051	0.064	0.141	0.15	0.461	0.708	0.749	0.149828	5	0.85083
miR-4442	-0.044	-0.04	-0.043	-0.02	-0.08	0.027	0.028	0.036	0.056	0.066	0.11	0.151	0.232	0.725	0.225	0.15059	9	0.85083
miR-3667-5p	-0.067	-0.067	-0.06	-0.045	0.009	0.048	0.047	0.058	0.078	0.094	0.159	0.152	0.297	0.603	0.92	0.15172	4	0.85083
miR-6857-5p	0.078	0.078		0.077		0.055	0.055		0.058		0.154	0.152		0.411		0.151781	2	0.85083
miR-3685	0.038	0.035	-0.003	-0.012	-0.014	0.045	0.025	0.033	0.035	0.114	0.4	0.152	0.936	0.744	0.899	0.152301	5	0.85083
miR-384	-0.045	-0.046	-0.048	-0.05	-0.166	0.031	0.032	0.041	0.057	0.109	0.146	0.153	0.237	0.43	0.129	0.152802	5	0.85083
miR-500a-3p	0.046	0.049	0.073	0.066	-0.041	0.035	0.034	0.046	0.068	0.074	0.191	0.154	0.116	0.37	0.585	0.153584	7	0.85083
miR-6742-3p	0.05	0.049	0.039	0.015	-0.034	0.035	0.034	0.047	0.061	0.064	0.157	0.154	0.412	0.834	0.6	0.153665	3	0.85083
miR-219b-3p	0.039	0.039	0.055	0.056	0.09	0.028	0.027	0.035	0.045	0.046	0.153	0.154	0.114	0.271	0.052	0.153713	6	0.85083
miR-6834-3p	0.035	0.035	0.044	0.046	0.034	0.025	0.025	0.032	0.043	0.045	0.163	0.154	0.169	0.327	0.448	0.153903	7	0.85083
miR-30e-5p	0.223	0.23	0.201	-0.08	-0.801	0.318	0.161	0.26	0.338	0.682	0.483	0.154	0.439	0.824	0.24	0.153973	5	0.85083
miR-3660	-0.049	-0.049	-0.059	-0.069	-0.234	0.035	0.034	0.045	0.062	0.211	0.157	0.154	0.196	0.331	0.268	0.154466	5	0.85083
miR-3928-3p	-0.071	-0.065	-0.049	0.024	0.207	0.081	0.046	0.059	0.079	0.104	0.38	0.155	0.411	0.778	0.047	0.154606	4	0.85083
miR-4435	-0.036	-0.036	-0.01	-0.002	-0.136	0.026	0.026	0.034	0.051	0.084	0.172	0.155	0.762	0.968	0.107	0.15492	5	0.85083
miR-3189-3p	-0.029	-0.029	-0.02	-0.005	-0.001	0.02	0.02	0.027	0.04	0.041	0.156	0.156	0.474	0.898	0.982	0.155649	10	0.85258
miR-4481	0.05	0.046	-0.001	-0.034	-0.176	0.081	0.033	0.059	0.067	0.168	0.534	0.156	0.989	0.637	0.293	0.156468	6	0.853662
miR-300	0.023	0.026	0.026	-0.018	0.02	0.019	0.019	0.026	0.044	0.038	0.229	0.157	0.329	0.684	0.597	0.157027	10	0.853662
miR-5187-5p	-0.05	-0.048	-0.07	-0.084	-0.063	0.035	0.034	0.046	0.062	0.098	0.152	0.157	0.13	0.234	0.519	0.157495	6	0.853662
miR-6771-5p	-0.047	-0.048	-0.052	-0.071	-0.018	0.033	0.034	0.041	0.066	0.07	0.152	0.158	0.205	0.334	0.8	0.157937	6	0.853662
miR-6722-3p	-0.068	-0.069	-0.037	-0.021	0.053	0.05	0.049	0.06	0.072	0.088	0.169	0.158	0.542	0.787	0.547	0.158405	4	0.853662
miR-29b-2-5p	-0.05	-0.049	-0.072	-0.11	0.03	0.037	0.035	0.046	0.071	0.082	0.18	0.16	0.116	0.16	0.717	0.159705	9	0.853662
miR-7973	-0.036	-0.037	-0.036	-0.035	0.001	0.026	0.027	0.033	0.04	0.044	0.173	0.16	0.268	0.433	0.986	0.160332	5	0.853662
miR-6769a-3p	0.056	0.056	0.047	0.051	-0.034	0.04	0.04	0.052	0.08	0.129	0.164	0.161	0.374	0.553	0.795	0.160578	6	0.853662
miR-935	-0.075	-0.073	-0.13	-0.201	1.124	0.1	0.052	0.068	0.119	7.906	0.454	0.161	0.057	0.189	0.887	0.160761	4	0.853662
miR-764	-0.247					0.176					0.161					0.161033	1	0.853662
miR-4722-3p	-0.065	-0.065	-0.06	0.065	0.03	0.083	0.047	0.059	0.107	0.281	0.434	0.161	0.309	0.587	0.916	0.161161	4	0.853662
miR-18a-5p	-0.221	-0.221		-0.207		0.162	0.158		0.172		0.172	0.162		0.442		0.161664	2	0.853662
miR-4789-3p	0.054	0.054	0.039	0.03	0.11	0.038	0.039	0.045	0.061	0.139	0.159	0.162	0.389	0.658	0.427	0.161935	4	0.853662
miR-380-3p	-0.033	-0.028	-0.035	0.008	-0.01	0.02	0.02	0.027	0.045	0.042	0.105	0.162	0.194	0.861	0.808	0.162399	11	0.853662
miR-574-3p	-0.07	-0.076	-0.018	0.015	-0.16	0.057	0.055	0.074	0.111	0.129	0.217	0.164	0.809	0.894	0.213	0.163727	9	0.853662
miR-1256	0.047	0.048	0.018	0.008	0.065	0.034	0.035	0.043	0.062	0.071	0.162	0.164	0.67	0.901	0.36	0.164079	5	0.853662
miR-598-5p	0.066	0.066		0.058		0.07	0.047		0.049		0.352	0.164		0.448		0.164274	2	0.853662
miR-6768-3p	0.048	0.048	0.043	0.03	0.202	0.034	0.034	0.039	0.055	0.218	0.152	0.165	0.276	0.625	0.354	0.164583	4	0.853662
miR-1914-3p	-0.024	-0.025	-0.04	-0.054	-0.002	0.023	0.018	0.027	0.044	0.05	0.305	0.166	0.132	0.24	0.974	0.165612	17	0.853662
miR-216b-5p	-0.052	-0.049	-0.095	-0.103	0.045	0.048	0.035	0.048	0.07	0.101	0.281	0.166	0.045	0.238	0.657	0.166192	4	0.853662
miR-25-5p	-0.035	-0.032	-0.02	0	-0.039	0.024	0.023	0.032	0.047	0.058	0.154	0.167	0.542	1	0.5	0.166559	9	0.853662
miR-4722-5p	-0.041	-0.041	0.009	0.025	-0.072	0.035	0.03	0.043	0.065	0.094	0.233	0.167	0.838	0.711	0.44	0.166581	7	0.853662
miR-5694	0.088	0.091	0.127	0.142	0.184	0.069	0.066	0.084	0.111	0.127	0.2	0.167	0.132	0.268	0.146	0.167276	5	0.853662
miR-4536-5p	-0.03	-0.032	-0.011	0.021	0.008	0.028	0.023	0.034	0.05	0.058	0.29	0.168	0.754	0.691	0.89	0.167982	9	0.853662
miR-3613-3p	0.035	0.037	0.041	0.064	0.041	0.027	0.027	0.036	0.054	0.09	0.193	0.168	0.259	0.267	0.653	0.168052	10	0.853662
miR-3617-3p	-0.03	-0.029	-0.028	-0.03	0.004	0.025	0.021	0.029	0.041	0.055	0.237	0.168	0.341	0.491	0.939	0.168398	8	0.853662
miR-635	-0.072	-0.071	-0.069	-0.043	-0.062	0.049	0.051	0.06	0.07	0.102	0.137	0.169	0.251	0.6	0.541	0.168784	3	0.853662
miR-7112-3p	-0.066					0.048					0.169					0.168831	1	0.853662
miR-5692a	0.033	0.033	0.028	0.025	-0.02	0.026	0.024	0.032	0.043	0.047	0.191	0.169	0.387	0.591	0.67	0.169046	6	0.853662
miR-217	-0.093	-0.086	-0.031	0.024	-0.16	0.1	0.062	0.084	0.102	0.473	0.355	0.169	0.713	0.83	0.736	0.169151	4	0.853662
miR-5195-3p	0.034	0.033	-0.002	-0.002	-0.019	0.024	0.024	0.032	0.041	0.05	0.162	0.17	0.958	0.97	0.701	0.169741	7	0.853662
miR-548ad	0.047	0.046	0.04	0.041	0.079	0.033	0.034	0.042	0.056	0.069	0.152	0.17	0.346	0.496	0.252	0.169941	6	0.853662
miR-6834-5p	-0.044	-0.043	-0.068	-0.095	0.181	0.048	0.031	0.045	0.073	0.088	0.354	0.17	0.131	0.249	0.039	0.170307	6	0.853662
miR-761	-0.03	-0.031	-0.034	-0.039	-0.025	0.022	0.022	0.031	0.051	0.055	0.177	0.171	0.27	0.461	0.653	0.170733	10	0.853662
miR-200c-3p	0.051	0.05	0.065	0.072	0.079	0.038	0.036	0.047	0.058	0.085	0.184	0.171	0.16	0.278	0.352	0.170757	5	0.853662
miR-6769a-5p	0.057	0.054	0.02	-0.017	-0.128	0.061	0.04	0.056	0.068	0.119	0.347	0.171	0.714	0.813	0.282	0.170972	7	0.853662
miR-125b-1-3p	0.033	0.032	0.025	0.014	0.115	0.028	0.024	0.034	0.054	0.044	0.239	0.171	0.46	0.81	0.008	0.171061	8	0.853662
miR-943	-0.036	-0.037	-0.033	-0.019	-0.072	0.027	0.027	0.033	0.04	0.067	0.179	0.173	0.322	0.665	0.281	0.172674	5	0.854684
miR-618	-0.033	-0.033	-0.022	-0.024	-0.016	0.024	0.024	0.032	0.046	0.044	0.174	0.173	0.484	0.626	0.708	0.173264	6	0.854684
miR-378f	-0.124	-0.124	-0.16	-0.211	0.201	0.089	0.091	0.122	0.175	0.21	0.165	0.173	0.19	0.352	0.339	0.173442	3	0.854684
miR-4790-3p	0.042	0.042	0.03	-0.022	0.033	0.031	0.031	0.041	0.064	0.071	0.174	0.174	0.458	0.74	0.646	0.173664	7	0.854684
miR-1976	-0.046	-0.045	-0.031	-0.049	-0.569	0.034	0.033	0.045	0.067	0.255	0.184	0.174	0.483	0.483	0.026	0.174057	9	0.854684
miR-4701-5p	0.073	0.073		0.064		0.06	0.054		0.055		0.221	0.174		0.456		0.174066	2	0.854684
miR-6797-3p	0.042	0.041	0.036	0.01	0.024	0.029	0.03	0.038	0.058	0.072	0.149	0.174	0.335	0.865	0.743	0.174148	8	0.854684
miR-4507	0.039	0.045	0.036	-0.037	-0.02	0.037	0.033	0.048	0.076	0.064	0.289	0.175	0.453	0.645	0.762	0.175167	8	0.855858
miR-548k	-0.046	-0.045	-0.063	-0.068	-0.04	0.034	0.033	0.043	0.056	0.067	0.183	0.175	0.141	0.288	0.547	0.175421	5	0.855858
miR-421	-0.039	-0.047	-0.053	-0.076	0.011	0.036	0.035	0.048	0.071	0.085	0.277	0.176	0.264	0.33	0.893	0.175624	7	0.855858
miR-3919	-0.035	-0.037	-0.041	-0.046	0.032	0.029	0.027	0.035	0.049	0.058	0.231	0.177	0.241	0.384	0.585	0.177029	6	0.860685
miR-5010-3p	-0.027	-0.032	-0.02	0.026	-0.031	0.028	0.024	0.034	0.056	0.07	0.332	0.178	0.564	0.653	0.659	0.178218	9	0.862384
miR-4540	-0.043	-0.042	-0.059	-0.079	-0.072	0.031	0.031	0.037	0.055	0.091	0.164	0.178	0.117	0.247	0.432	0.17834	4	0.862384
miR-491-3p	-0.03	-0.028	-0.034	-0.037	-0.035	0.022	0.021	0.028	0.046	0.043	0.162	0.179	0.225	0.438	0.413	0.179455	10	0.862384
miR-660-3p	-0.067	-0.067	-0.067	-0.066	-0.053	0.05	0.05	0.059	0.067	0.141	0.18	0.18	0.259	0.424	0.707	0.17953	3	0.862384
miR-6503-5p	0.034	0.033	0.019	0.015	0.089	0.026	0.025	0.033	0.049	0.062	0.186	0.18	0.577	0.763	0.153	0.179768	7	0.862384
miR-3659	-0.029	-0.029	-0.004	0.005	-0.035	0.031	0.022	0.031	0.051	0.076	0.345	0.181	0.904	0.932	0.642	0.18063	9	0.862384
miR-17-5p	0.225	0.231	0.225	0.154	0.257	0.167	0.172	0.21	0.276	0.509	0.179	0.181	0.283	0.616	0.614	0.180663	4	0.862384
miR-4277	-0.034	-0.036	-0.012	0.032	-0.043	0.035	0.027	0.04	0.063	0.083	0.324	0.181	0.769	0.623	0.601	0.180771	7	0.862384
miR-4252	0.042	0.041	0.041	0.036	0.064	0.03	0.03	0.038	0.057	0.053	0.165	0.182	0.285	0.547	0.224	0.181612	8	0.862384
miR-7111-5p	0.06	0.056	0.011	-0.009	0.018	0.049	0.042	0.056	0.067	0.114	0.221	0.182	0.85	0.901	0.876	0.182207	7	0.862384
miR-3192-5p	0.028	0.035	0.049	0.066	0.09	0.026	0.026	0.035	0.052	0.058	0.291	0.182	0.157	0.246	0.12	0.182378	8	0.862384
miR-382-3p	-0.05	-0.05	-0.035	-0.03	-0.078	0.051	0.038	0.051	0.06	0.107	0.327	0.182	0.497	0.637	0.467	0.182395	6	0.862384
miR-4706	-0.091	-0.086	-0.075	-0.066	-0.097	0.084	0.064	0.083	0.132	0.274	0.276	0.183	0.366	0.637	0.724	0.182779	6	0.862384
miR-5007-5p	0.023	0.021	0.009	-0.017	-0.028	0.018	0.016	0.024	0.042	0.031	0.19	0.184	0.697	0.686	0.367	0.183807	17	0.86336
miR-135a-3p	0.025	0.026	-0.011	-0.031	-0.05	0.03	0.02	0.031	0.047	0.055	0.391	0.184	0.73	0.524	0.357	0.183818	11	0.86336
miR-2110	-0.075	-0.075	-0.082	-0.081	-0.024	0.058	0.057	0.075	0.12	0.149	0.196	0.185	0.27	0.529	0.87	0.184571	6	0.864943
miR-5571-3p	0.023	0.022	0.033	0.028	0.012	0.016	0.017	0.023	0.041	0.036	0.165	0.185	0.165	0.497	0.743	0.18516	14	0.865748
miR-519d-3p	-0.032	-0.035	-0.031	-0.034	-0.022	0.04	0.026	0.041	0.068	0.082	0.423	0.186	0.449	0.642	0.788	0.18649	6	0.870006
miR-146b-5p	0.081	0.074	0.061	0.059	-0.085	0.059	0.056	0.079	0.11	0.182	0.169	0.187	0.441	0.603	0.641	0.187204	11	0.871381
miR-4791	0.039	0.039	0.037	0.02	0.031	0.031	0.03	0.039	0.053	0.073	0.205	0.19	0.334	0.717	0.665	0.189868	5	0.879007
miR-6869-5p	0.016	0.019	0.021	0.017	0.005	0.017	0.015	0.023	0.045	0.033	0.368	0.19	0.353	0.707	0.878	0.190062	34	0.879007
miR-9-5p	0.043	0.044	0.029	-0.019	0.083	0.038	0.034	0.044	0.074	0.101	0.253	0.19	0.516	0.812	0.415	0.19048	5	0.879007
miR-374a-3p	-0.05	-0.05	-0.08	-0.097	0.244	0.039	0.039	0.048	0.076	0.193	0.199	0.192	0.097	0.293	0.206	0.191747	4	0.879007
miR-1234-3p	0.071	0.074	0.081	0.086	-0.052	0.059	0.057	0.075	0.119	0.147	0.228	0.193	0.278	0.494	0.724	0.193155	8	0.879007
miR-592	-0.106					0.081					0.193					0.193233	1	0.879007
miR-4683	-0.028	-0.028	-0.017	-0.005	-0.032	0.022	0.022	0.028	0.039	0.04	0.216	0.196	0.548	0.903	0.423	0.195532	9	0.879007
miR-6807-3p	0.045	0.043	0.047	0.043	0.004	0.033	0.034	0.04	0.061	0.076	0.173	0.196	0.246	0.506	0.963	0.196079	6	0.879007
miR-4647	0.031	0.036	-0.006	-0.005	-0.046	0.066	0.028	0.036	0.039	0.184	0.633	0.197	0.861	0.898	0.802	0.196521	6	0.879007
miR-200a-5p	-0.056	-0.049	-0.053	-0.04	0.019	0.044	0.038	0.051	0.078	0.089	0.201	0.197	0.305	0.627	0.827	0.196923	6	0.879007
miR-9-3p	-0.04	-0.033	-0.041	-0.05	-0.109	0.03	0.026	0.035	0.058	0.081	0.182	0.197	0.233	0.41	0.177	0.197485	11	0.879007
miR-5091	-0.033	-0.033	-0.034	-0.06	-0.037	0.027	0.026	0.035	0.048	0.042	0.237	0.199	0.322	0.283	0.381	0.198681	5	0.879007
miR-4468	-0.03	-0.03	-0.026	-0.027	-0.081	0.03	0.024	0.032	0.039	0.079	0.322	0.199	0.42	0.509	0.307	0.198889	9	0.879007
miR-1182	0.058	0.058	0.062	0.065	0.101	0.047	0.045	0.061	0.072	0.119	0.211	0.199	0.31	0.463	0.394	0.19917	3	0.879007
miR-548s	0.035	0.036	0.048	0.049	0.071	0.028	0.028	0.034	0.047	0.056	0.206	0.2	0.161	0.332	0.201	0.199908	7	0.879007
miR-5589-5p	-0.057	-0.057	-0.051	-0.041	-0.038	0.044	0.044	0.051	0.053	0.079	0.192	0.2	0.317	0.521	0.63	0.200205	3	0.879007
miR-4672	0.058	0.056	0.004	0.002	-0.128	0.045	0.044	0.061	0.072	0.119	0.193	0.201	0.945	0.982	0.282	0.200581	3	0.879007
miR-1180-5p	-0.031	-0.035	-0.02	-0.027	-0.101	0.032	0.027	0.035	0.049	0.044	0.335	0.201	0.579	0.604	0.021	0.200602	7	0.879007
miR-513b-5p	0.062	0.062		0.065		0.05	0.049		0.054		0.216	0.201		0.445		0.200772	2	0.879007
miR-6885-5p	-0.08	-0.08	-0.071	-0.052	-0.164	0.064	0.063	0.081	0.094	0.13	0.21	0.201	0.378	0.635	0.208	0.200966	3	0.879007
miR-3198	-0.027	-0.034	-0.018	-0.034	-0.045	0.027	0.026	0.035	0.058	0.06	0.317	0.201	0.604	0.579	0.447	0.201319	9	0.879007
miR-6740-5p	0.032	0.035	0.053	0.068	0.068	0.042	0.028	0.04	0.049	0.072	0.444	0.202	0.184	0.209	0.342	0.201787	7	0.879007
miR-199a-5p	0.084	0.087	0.055	0.005	-0.123	0.07	0.069	0.088	0.127	0.155	0.23	0.202	0.531	0.971	0.429	0.202422	6	0.879007
miR-323a-3p	-0.059	-0.06	-0.06	-0.06	-0.001	0.048	0.047	0.056	0.075	0.1	0.217	0.203	0.287	0.485	0.99	0.202514	4	0.879007
miR-2276-5p	0.035	0.035	0.062	0.094	0.061	0.033	0.027	0.038	0.066	0.073	0.298	0.203	0.105	0.201	0.4	0.202663	8	0.879007
miR-29a-3p	0.122	0.123	0.101	0.153	-0.302	0.171	0.097	0.16	0.225	0.375	0.474	0.203	0.527	0.534	0.421	0.202831	5	0.879007
miR-503-5p	0.078	0.078		0.072		0.06	0.061		0.064		0.198	0.204		0.463		0.204093	2	0.879007
miR-885-3p	0.05	0.05	0.049	0.048	0.072	0.039	0.039	0.045	0.049	0.09	0.191	0.204	0.276	0.433	0.421	0.204184	3	0.879007
miR-1283	0.031	0.032	0.025	0.021	-0.002	0.027	0.025	0.032	0.044	0.065	0.245	0.204	0.439	0.646	0.976	0.204221	6	0.879007
miR-6505-5p	0.034	0.032	0.03	0.019	0.075	0.027	0.025	0.034	0.046	0.052	0.206	0.205	0.371	0.702	0.151	0.204545	5	0.879007
miR-5004-3p	-0.028	-0.03	-0.004	-0.001	-0.076	0.028	0.024	0.034	0.052	0.074	0.32	0.205	0.913	0.988	0.299	0.204755	9	0.879007
miR-4431	0.03	0.03	0	-0.002	0.044	0.025	0.024	0.032	0.047	0.052	0.223	0.206	0.996	0.96	0.403	0.205587	7	0.879007
miR-3130-3p	-0.031	-0.032	-0.049	-0.057	-0.069	0.026	0.025	0.033	0.045	0.055	0.233	0.206	0.139	0.257	0.216	0.20582	7	0.879007
miR-514a-3p	0.047	0.047	0.045	0.015	-0.032	0.036	0.037	0.044	0.047	0.066	0.199	0.206	0.305	0.775	0.627	0.206064	3	0.879007
miR-3200-5p	0.039	0.041	0.043	0.049	0.147	0.042	0.032	0.044	0.074	0.11	0.364	0.207	0.332	0.537	0.183	0.207033	6	0.879007
miR-3923	-0.033	-0.03	-0.048	-0.015	-0.105	0.035	0.024	0.036	0.063	0.076	0.349	0.207	0.182	0.818	0.165	0.207172	8	0.879007
miR-181a-2-3p	-0.081	-0.081		-0.091		0.064	0.064		0.07		0.205	0.207		0.42		0.207257	2	0.879007
miR-873-5p	0.028	0.027	0.013	-0.008	0.012	0.022	0.021	0.029	0.043	0.037	0.193	0.208	0.643	0.86	0.749	0.207773	8	0.879007
miR-6799-3p	0.041	0.04	0.071	0.093	-0.059	0.032	0.032	0.042	0.063	0.068	0.209	0.208	0.095	0.191	0.388	0.208445	7	0.879007
miR-4328	0.03	0.029	0.044	0.051	-0.004	0.024	0.023	0.031	0.044	0.042	0.22	0.209	0.163	0.298	0.925	0.208546	6	0.879007
miR-5010-5p	0.048	0.047	0.034	0.031	-0.085	0.04	0.038	0.049	0.066	0.156	0.233	0.209	0.489	0.661	0.588	0.2091	5	0.879007
miR-4726-5p	0.038	0.039	0.035	0.02	0.046	0.032	0.031	0.043	0.066	0.078	0.243	0.209	0.419	0.763	0.561	0.209212	9	0.879007
miR-4646-5p	0.042	0.042	0.049	0.042	0.031	0.06	0.033	0.056	0.08	0.126	0.486	0.21	0.388	0.62	0.808	0.209535	6	0.879007
miR-23b-3p	0.155	0.17	0.068	-0.06	0.173	0.137	0.135	0.187	0.275	0.392	0.259	0.21	0.715	0.835	0.659	0.210117	7	0.879007
miR-2681-3p	-0.024	-0.024	-0.028	-0.02	-0.012	0.02	0.019	0.027	0.035	0.035	0.232	0.21	0.29	0.591	0.732	0.210128	9	0.879007
miR-4693-3p	-0.061	-0.061		-0.062		0.048	0.049		0.049		0.205	0.21		0.428		0.21047	2	0.879007
miR-3174	0.041	0.04	0.033	0.014	0.158	0.033	0.032	0.039	0.056	0.109	0.218	0.211	0.402	0.822	0.147	0.210683	4	0.879007
miR-6788-3p	-0.057	-0.057	-0.062	-0.068	-0.024	0.046	0.046	0.054	0.07	0.218	0.215	0.211	0.245	0.407	0.914	0.211143	4	0.879007
miR-489-5p	-0.024	-0.021	-0.026	-0.033	-0.057	0.018	0.016	0.024	0.044	0.037	0.184	0.211	0.283	0.472	0.123	0.211327	14	0.879007
miR-493-5p	-0.045	-0.046	-0.051	-0.059	0.194	0.04	0.037	0.051	0.087	0.121	0.261	0.211	0.324	0.531	0.107	0.211351	6	0.879007
miR-4300	-0.027	-0.029	-0.035	-0.041	0.126	0.036	0.024	0.033	0.043	0.096	0.455	0.212	0.287	0.391	0.192	0.212264	6	0.879007
miR-4711-3p	0.033	0.032	0.012	0.001	-0.027	0.025	0.026	0.033	0.046	0.058	0.196	0.213	0.716	0.98	0.645	0.212513	7	0.879007
miR-4761-3p	0.027	0.026	0.009	-0.006	0.081	0.021	0.021	0.029	0.051	0.044	0.207	0.213	0.758	0.91	0.067	0.213146	10	0.879007
miR-6878-5p	-0.035	-0.036	-0.047	-0.051	-0.071	0.03	0.029	0.037	0.05	0.067	0.238	0.214	0.205	0.364	0.291	0.213958	5	0.879007
miR-8080	0.042	0.04	0.08	0.128	-0.056	0.062	0.032	0.047	0.08	0.102	0.492	0.215	0.09	0.208	0.584	0.214644	4	0.879007
let-7c-5p	-0.147	-0.151	-0.074	-0.065	-0.332	0.124	0.122	0.158	0.22	0.311	0.236	0.215	0.642	0.781	0.286	0.214742	5	0.879007
miR-5689	-0.041	-0.04	-0.032	-0.008	0.069	0.044	0.032	0.045	0.058	0.072	0.352	0.215	0.483	0.893	0.339	0.214991	5	0.879007
miR-320d	-0.122	-0.121	-0.105	-0.095	-0.12	0.096	0.097	0.123	0.132	0.327	0.205	0.215	0.395	0.495	0.712	0.21536	8	0.879007
miR-320c	-0.128	-0.14	-0.088	-0.093	0.076	0.107	0.113	0.12	0.133	0.338	0.233	0.216	0.465	0.523	0.821	0.215942	5	0.879007
miR-29c-3p	0.233	0.233		0.274		0.226	0.188		0.203		0.303	0.216		0.407		0.215982	2	0.879007
miR-5004-5p	-0.033	-0.035	-0.03	-0.031	-0.02	0.029	0.028	0.04	0.058	0.081	0.262	0.216	0.446	0.611	0.802	0.216267	7	0.879007
miR-362-5p	0.057	0.064	0.045	0.06	-0.154	0.085	0.052	0.081	0.114	0.146	0.502	0.216	0.578	0.63	0.29	0.216296	5	0.879007
miR-1587	-0.053	-0.053	-0.057	-0.063	-0.056	0.043	0.043	0.05	0.066	0.099	0.218	0.216	0.256	0.415	0.574	0.216375	4	0.879007
miR-6874-3p	0.073	0.073		0.055		0.089	0.059		0.064		0.408	0.216		0.548		0.216439	2	0.879007
miR-586	-0.031	-0.03	-0.025	-0.015	-0.028	0.025	0.024	0.03	0.041	0.053	0.206	0.217	0.404	0.727	0.599	0.216519	6	0.879007
miR-6887-5p	-0.056	-0.054	-0.045	-0.036	-0.051	0.044	0.044	0.056	0.09	0.11	0.212	0.217	0.421	0.699	0.644	0.216788	8	0.879007
miR-3185	-0.049	-0.049	-0.044	-0.027	-0.027	0.039	0.04	0.046	0.062	0.074	0.2	0.219	0.342	0.695	0.718	0.219104	4	0.884978
miR-3064-3p	-0.02	-0.023	-0.004	0.006	0.025	0.019	0.018	0.024	0.039	0.039	0.28	0.219	0.875	0.873	0.531	0.219113	11	0.884978
miR-3655	-0.027	-0.029	-0.035	-0.036	-0.066	0.024	0.024	0.031	0.047	0.059	0.266	0.222	0.266	0.472	0.261	0.221537	7	0.890952
miR-6779-3p	0.03	0.03	0.025	0.027	0.029	0.026	0.025	0.035	0.059	0.066	0.262	0.222	0.488	0.662	0.659	0.221746	9	0.890952
miR-891a-3p	-0.038	-0.042	-0.034	0.008	-0.107	0.05	0.034	0.055	0.076	0.15	0.452	0.222	0.537	0.919	0.477	0.22188	5	0.890952
miR-5189-5p	0.051	0.05	0.066	0.067	0.071	0.058	0.041	0.06	0.083	0.174	0.372	0.222	0.275	0.462	0.684	0.222471	5	0.8916
miR-6831-5p	0.046	0.045	0.078	0.108	-0.165	0.05	0.037	0.053	0.085	0.102	0.359	0.223	0.144	0.272	0.107	0.223141	5	0.891688
miR-6842-3p	-0.067	-0.067		-0.068		0.055	0.055		0.056		0.22	0.224		0.439		0.223943	2	0.891688
miR-130b-3p	-0.05	-0.051	-0.035	-0.034	-0.009	0.04	0.042	0.048	0.053	0.083	0.212	0.225	0.459	0.541	0.909	0.22466	7	0.891688
miR-3682-5p	0.014	0.019	0.016	0.031	0.077	0.023	0.016	0.024	0.039	0.041	0.535	0.226	0.512	0.441	0.063	0.226189	15	0.891688
miR-33b-3p	-0.025	-0.025	-0.042	-0.051	-0.084	0.021	0.021	0.029	0.044	0.043	0.244	0.226	0.151	0.275	0.053	0.226193	10	0.891688
miR-4430	-0.048	-0.042	-0.082	-0.1	-0.048	0.035	0.035	0.045	0.067	0.111	0.17	0.227	0.067	0.197	0.668	0.22729	6	0.891688
miR-802	-0.036	-0.047	-0.049	-0.136	-0.455	0.084	0.039	0.051	0.149	0.479	0.666	0.228	0.335	0.429	0.342	0.227526	4	0.891688
miR-6876-3p	-0.038	-0.037	-0.016	-0.008	-0.087	0.035	0.03	0.041	0.057	0.068	0.272	0.228	0.699	0.893	0.203	0.227813	5	0.891688
miR-492	0.031	0.032	0.026	0.009	0.005	0.025	0.026	0.032	0.045	0.048	0.218	0.228	0.412	0.848	0.914	0.227897	7	0.891688
miR-194-3p	-0.053	-0.053		-0.047		0.072	0.044		0.047		0.467	0.229		0.5		0.228646	2	0.891688
miR-4645-3p	0.026	0.032	0.06	0.077	0.049	0.036	0.027	0.039	0.063	0.085	0.467	0.229	0.118	0.271	0.565	0.22867	7	0.891688
miR-3140-3p	-0.116					0.096					0.229					0.228995	1	0.891688
miR-548ay-5p	-0.055	-0.058	-0.056	-0.113	-0.093	0.047	0.048	0.059	0.068	0.156	0.246	0.23	0.345	0.241	0.551	0.229666	3	0.891688
miR-6886-3p	0.038	0.039	0.02	0.014	0.081	0.033	0.033	0.044	0.058	0.078	0.248	0.23	0.643	0.819	0.298	0.229758	5	0.891688
miR-3690	-0.038	-0.041	-0.03	-0.015	-0.077	0.051	0.035	0.045	0.062	0.18	0.45	0.23	0.507	0.831	0.671	0.230239	4	0.891688
miR-642b-5p	-0.033	-0.034	0.037	0.05	-0.109	0.05	0.028	0.045	0.059	0.099	0.512	0.23	0.41	0.444	0.268	0.230446	5	0.891688
miR-5739	-0.091	-0.087	-0.06	-0.049	0.011	0.073	0.073	0.095	0.132	0.154	0.215	0.232	0.526	0.724	0.945	0.231611	6	0.891688
miR-7107-5p	0.031	0.037	0.054	0.052	0.042	0.035	0.031	0.046	0.061	0.067	0.367	0.233	0.246	0.418	0.529	0.232779	10	0.891688
miR-4325	-0.026	-0.026	-0.01	-0.012	-0.002	0.021	0.022	0.029	0.038	0.048	0.221	0.233	0.728	0.769	0.97	0.232818	8	0.891688
miR-4288	0.024	0.024	0.017	0.011	0.021	0.02	0.02	0.026	0.041	0.039	0.233	0.233	0.509	0.794	0.588	0.233127	7	0.891688
miR-6086	-0.039	-0.038	-0.038	-0.026	0.081	0.031	0.032	0.04	0.065	0.095	0.205	0.233	0.35	0.701	0.393	0.233298	11	0.891688
miR-205-5p	-0.01	-0.009	-0.015	-0.026	-0.017	0.009	0.008	0.012	0.023	0.017	0.289	0.234	0.204	0.266	0.322	0.234416	36	0.891688
miR-544b	0.041	0.04	0.045	0.062	-0.017	0.034	0.033	0.045	0.064	0.075	0.235	0.235	0.321	0.39	0.823	0.234562	5	0.891688
miR-8083	-0.026	-0.029	-0.041	-0.046	-0.056	0.027	0.024	0.032	0.053	0.06	0.325	0.235	0.204	0.419	0.354	0.234744	8	0.891688
miR-1231	0.063	0.064	0.063	0.048	0.279	0.053	0.054	0.074	0.096	0.217	0.23	0.235	0.396	0.668	0.197	0.234958	3	0.891688
miR-372-3p	-0.052	-0.049	-0.055	-0.081	-0.133	0.042	0.042	0.052	0.072	0.092	0.218	0.236	0.298	0.34	0.147	0.236226	4	0.891688
miR-376b-5p	-0.085					0.072					0.237					0.236616	1	0.891688
miR-4764-5p	0.036	0.035	0.03	0.022	-0.017	0.029	0.03	0.038	0.051	0.055	0.223	0.237	0.431	0.69	0.756	0.236728	5	0.891688
miR-34b-3p	0.093	0.094	0.088	0.067	0.073	0.079	0.079	0.091	0.117	0.25	0.238	0.237	0.334	0.608	0.771	0.236862	4	0.891688
miR-8068	-0.024	-0.024	-0.027	-0.053	-0.038	0.025	0.02	0.03	0.05	0.055	0.323	0.237	0.372	0.312	0.494	0.236899	10	0.891688
miR-6781-3p	-0.026	-0.027	-0.007	0.008	0.018	0.024	0.023	0.031	0.046	0.047	0.28	0.238	0.826	0.871	0.693	0.237589	8	0.891688
miR-7151-3p	0.036	0.037	0.041	0.046	0.108	0.033	0.031	0.04	0.051	0.293	0.27	0.238	0.306	0.431	0.713	0.237593	4	0.891688
miR-1238-5p	0.042	0.045	0.01	0.001	-0.103	0.037	0.038	0.048	0.048	0.082	0.258	0.238	0.839	0.988	0.21	0.237624	3	0.891688
miR-4798-3p	0.029	0.029	0.017	0.011	0.051	0.028	0.024	0.035	0.048	0.058	0.291	0.238	0.636	0.83	0.378	0.237706	10	0.891688
miR-367-5p	0.049	0.049	0.038	0.035	0.098	0.043	0.042	0.052	0.057	0.12	0.253	0.238	0.457	0.602	0.412	0.238099	3	0.891688
miR-4678	-0.035	-0.039	-0.013	0.028	0.009	0.036	0.033	0.044	0.062	0.098	0.331	0.239	0.769	0.675	0.928	0.238584	6	0.891688
miR-182-3p	0.027	0.034	0.052	0.058	0.03	0.03	0.029	0.038	0.052	0.092	0.359	0.239	0.172	0.314	0.745	0.239081	6	0.891688
miR-4649-3p	0.036	0.034	0.034	0.023	0.077	0.027	0.029	0.036	0.056	0.058	0.185	0.239	0.343	0.695	0.186	0.239241	7	0.891688
miR-204-5p	-0.033	-0.032	-0.046	-0.05	-0.097	0.043	0.027	0.035	0.044	0.081	0.445	0.239	0.193	0.303	0.233	0.239423	7	0.891688
miR-562	-0.017	-0.021	0.003	0.019	0.029	0.021	0.018	0.026	0.041	0.045	0.424	0.24	0.907	0.647	0.52	0.239864	10	0.891688
miR-326	0.061	0.071	0.044	0.044	-0.185	0.077	0.061	0.087	0.133	0.104	0.43	0.24	0.614	0.748	0.075	0.240103	10	0.891688
miR-6833-3p	-0.031	-0.032	-0.002	0.011	0.062	0.027	0.027	0.036	0.046	0.055	0.257	0.241	0.953	0.814	0.255	0.241338	6	0.892255
miR-8070	-0.023	-0.025	-0.035	-0.037	-0.058	0.022	0.022	0.028	0.04	0.046	0.284	0.242	0.216	0.375	0.21	0.241686	9	0.892255
miR-6797-5p	-0.037	-0.037	-0.041	-0.053	-0.02	0.033	0.032	0.043	0.066	0.091	0.257	0.242	0.336	0.439	0.823	0.24211	9	0.892255
miR-1263	0.048	0.051	0.074	0.095	-0.106	0.043	0.044	0.059	0.076	0.404	0.258	0.242	0.213	0.337	0.792	0.242396	3	0.892255
miR-664b-5p	0.033	0.036	0.011	-0.003	-0.089	0.031	0.031	0.04	0.057	0.139	0.284	0.242	0.78	0.965	0.523	0.242405	6	0.892255
miR-2116-5p	-0.08	-0.081	-0.083	-0.087	-0.063	0.072	0.069	0.087	0.099	0.199	0.265	0.244	0.339	0.473	0.751	0.243513	3	0.894027
miR-4648	-0.035	-0.037	-0.06	-0.085	-0.525	0.044	0.032	0.04	0.062	0.343	0.428	0.244	0.135	0.263	0.126	0.24379	4	0.894027
miR-3116	0.044	0.045	0.056	0.067	-0.16	0.065	0.038	0.053	0.082	0.163	0.501	0.244	0.29	0.472	0.327	0.244178	4	0.894027
miR-154-3p	-0.032	-0.033	-0.014	-0.005	0.015	0.031	0.028	0.039	0.05	0.065	0.296	0.245	0.719	0.924	0.821	0.245172	7	0.894743
miR-3678-3p	0.036	0.036	0.027	0.027	0.045	0.031	0.031	0.04	0.059	0.06	0.257	0.246	0.5	0.674	0.454	0.246038	5	0.894743
miR-3609	0.035	0.038	0.056	0.07	-0.092	0.034	0.033	0.043	0.056	0.146	0.308	0.248	0.195	0.278	0.528	0.247502	5	0.894743
miR-136-3p	0.049	0.042	0.025	0.025	0.153	0.047	0.036	0.05	0.079	0.118	0.293	0.248	0.621	0.767	0.192	0.247554	5	0.894743
miR-4524a-5p	0.028	0.025	0.011	-0.011	0.019	0.025	0.022	0.031	0.048	0.054	0.258	0.248	0.734	0.822	0.73	0.247778	9	0.894743
miR-100-5p	-0.053	-0.056	-0.04	-0.014	0.072	0.049	0.049	0.06	0.093	0.136	0.274	0.249	0.51	0.882	0.597	0.249456	7	0.894743
miR-4667-3p	-0.054	-0.052	-0.005	0.026	0.034	0.07	0.046	0.063	0.073	0.296	0.442	0.252	0.938	0.742	0.91	0.251536	5	0.894743
miR-1297	0.026	0.029	0.024	0.016	-0.019	0.025	0.025	0.032	0.044	0.07	0.306	0.252	0.455	0.729	0.781	0.251689	8	0.894743
miR-3186-3p	0.037	0.038	0.021	0.018	-0.036	0.033	0.033	0.04	0.052	0.079	0.271	0.252	0.596	0.748	0.646	0.251801	4	0.894743
miR-1225-5p	-0.084	-0.086	-0.064	-0.03	-0.12	0.084	0.075	0.102	0.131	0.183	0.315	0.252	0.528	0.831	0.511	0.251825	5	0.894743
miR-6856-3p	-0.031	-0.031	-0.022	0.005	-0.025	0.027	0.027	0.036	0.046	0.047	0.248	0.252	0.54	0.921	0.591	0.252028	6	0.894743
miR-1909-5p	-0.095	-0.097	-0.114	-0.155	-0.001	0.082	0.084	0.098	0.117	0.285	0.247	0.252	0.243	0.317	0.998	0.252061	3	0.894743
miR-5090	0.026	0.025	0.03	-0.01	0.106	0.021	0.021	0.028	0.039	0.13	0.22	0.252	0.286	0.803	0.416	0.252128	7	0.894743
miR-661	0.043	0.046	0.057	0.068	0.117	0.04	0.04	0.051	0.058	0.082	0.277	0.252	0.264	0.362	0.154	0.252169	3	0.894743
miR-877-5p	0.058	0.056	0.051	0.06	0.074	0.051	0.049	0.065	0.081	0.153	0.256	0.252	0.434	0.504	0.629	0.25221	5	0.894743
miR-4769-3p	0.06	0.058	0.082	0.092	0.017	0.05	0.05	0.061	0.081	0.1	0.231	0.252	0.175	0.341	0.864	0.252256	4	0.894743
miR-548g-3p	-0.046	-0.046	-0.048	-0.051	0.005	0.041	0.04	0.048	0.056	0.235	0.258	0.253	0.315	0.461	0.983	0.252619	3	0.894743
miR-4783-3p	-0.027	-0.029	-0.035	-0.04	-0.002	0.025	0.025	0.031	0.041	0.053	0.285	0.253	0.263	0.357	0.974	0.252836	8	0.894743
miR-5590-5p	0.029	0.03	0.041	0.058	-0.047	0.038	0.026	0.039	0.057	0.06	0.443	0.253	0.292	0.386	0.436	0.252854	4	0.894743
miR-4477b	0.04	0.041	0.071	0.076	0.149	0.037	0.036	0.046	0.06	0.29	0.29	0.253	0.126	0.27	0.606	0.25334	5	0.894743
miR-4684-3p	-0.04	-0.05	-0.075	-0.076	-0.141	0.042	0.044	0.054	0.077	0.155	0.344	0.254	0.171	0.377	0.363	0.254086	5	0.894743
miR-5006-5p	0.037	0.043	0.115	0.16	0.065	0.061	0.038	0.059	0.108	0.126	0.538	0.254	0.051	0.189	0.608	0.254108	7	0.894743
miR-378i	-0.178					0.156					0.254					0.254286	1	0.894743
miR-6806-3p	0.029	0.031	0.035	0.045	0.005	0.04	0.027	0.039	0.056	0.124	0.462	0.256	0.376	0.457	0.967	0.255841	7	0.895291
miR-651-5p	0.037	0.034	0.035	0.021	0.015	0.031	0.03	0.041	0.05	0.066	0.241	0.256	0.383	0.695	0.823	0.255949	5	0.895291
miR-6754-3p	-0.032	-0.032	-0.041	-0.05	-0.026	0.029	0.028	0.035	0.045	0.05	0.27	0.256	0.245	0.346	0.606	0.255973	4	0.895291
miR-3691-5p	0.025	0.028	0.041	0.049	-0.017	0.025	0.024	0.033	0.047	0.054	0.313	0.256	0.213	0.329	0.756	0.256167	9	0.895291
miR-302a-5p	-0.023	-0.023	-0.031	-0.028	-0.089	0.029	0.021	0.031	0.045	0.083	0.435	0.258	0.31	0.544	0.286	0.258339	10	0.89749
miR-3611	0.027	0.032	0.026	0.024	-0.028	0.049	0.028	0.037	0.041	0.097	0.579	0.258	0.482	0.588	0.775	0.258417	4	0.89749
miR-4748	-0.025	-0.023	-0.02	-0.013	-0.036	0.019	0.02	0.026	0.038	0.07	0.198	0.259	0.444	0.741	0.608	0.258675	11	0.89749
miR-6791-3p	-0.053	-0.048	-0.041	0.044	0.172	0.071	0.042	0.051	0.081	0.089	0.459	0.259	0.425	0.627	0.053	0.259354	4	0.89749
miR-4794	0.032	0.03	0.04	0.043	-0.018	0.027	0.027	0.034	0.044	0.05	0.24	0.26	0.236	0.389	0.716	0.260271	5	0.89749
miR-5707	0.044	0.051	-0.014	-0.038	-0.219	0.046	0.045	0.068	0.075	0.357	0.339	0.261	0.833	0.662	0.54	0.260821	3	0.89749
miR-1323	-0.041	-0.04	-0.013	0.013	0.015	0.043	0.035	0.045	0.06	0.093	0.34	0.261	0.77	0.849	0.873	0.260872	4	0.89749
miR-4643	0.028	0.025	0.047	0.059	0.102	0.026	0.023	0.033	0.055	0.185	0.269	0.262	0.156	0.327	0.581	0.261745	7	0.89749
miR-4287	0.034	0.036	0.011	-0.02	0.19	0.04	0.032	0.04	0.061	0.248	0.391	0.262	0.776	0.762	0.442	0.261797	4	0.89749
miR-371b-5p	-0.037	-0.037	-0.037	-0.041	-0.039	0.034	0.033	0.039	0.045	0.07	0.271	0.262	0.344	0.463	0.578	0.262164	3	0.89749
miR-4707-5p	-0.036	-0.036	-0.018	0.001	0.06	0.035	0.033	0.045	0.065	0.099	0.312	0.262	0.692	0.987	0.548	0.262179	5	0.89749
miR-378g	0.104	0.104	0.099	0.082	-0.003	0.091	0.093	0.109	0.132	0.251	0.251	0.262	0.362	0.596	0.992	0.262295	3	0.89749
miR-4514	0.051	0.05	0.087	0.107	0.069	0.047	0.045	0.062	0.08	0.252	0.284	0.264	0.159	0.31	0.786	0.263842	3	0.89749
miR-3180-3p	0.113	0.116	0.129	0.088	0.391	0.158	0.104	0.149	0.188	0.317	0.473	0.265	0.389	0.662	0.217	0.265225	6	0.89749
miR-215-5p	0.024	0.024	0.038	0.062	0.004	0.023	0.022	0.032	0.049	0.048	0.305	0.265	0.225	0.238	0.927	0.26542	9	0.89749
miR-6853-5p	-0.033	-0.031	-0.036	-0.03	-0.036	0.028	0.028	0.034	0.048	0.051	0.24	0.265	0.291	0.555	0.471	0.265448	6	0.89749
miR-6813-5p	0.04	0.039	0.004	0.003	0.021	0.036	0.035	0.045	0.047	0.078	0.265	0.266	0.936	0.95	0.787	0.265704	4	0.89749
miR-5002-5p	-0.037	-0.04	-0.041	-0.112	-0.059	0.053	0.036	0.046	0.098	0.142	0.49	0.266	0.372	0.334	0.677	0.265919	4	0.89749
miR-4725-3p	-0.064	-0.064		-0.058		0.06	0.058		0.063		0.283	0.266		0.524		0.266255	2	0.89749
miR-3132	0.032	0.03	0.042	0.047	-0.034	0.03	0.027	0.037	0.058	0.078	0.277	0.268	0.26	0.45	0.662	0.268058	7	0.89749
miR-625-5p	-0.017	-0.015	-0.021	-0.023	-0.01	0.012	0.013	0.013	0.014	0.023	0.14	0.269	0.102	0.139	0.657	0.268595	7	0.89749
miR-6887-3p	0.055	0.058	-0.014	-0.023	-0.366	0.053	0.053	0.075	0.086	1.438	0.3	0.269	0.847	0.818	0.799	0.269129	3	0.89749
miR-92b-3p	0.102	0.101	0.137	0.245	0.035	0.129	0.092	0.128	0.193	0.313	0.432	0.269	0.286	0.26	0.91	0.269228	6	0.89749
miR-3912-5p	-0.075	-0.087	-0.137	-0.15	0.089	0.085	0.079	0.095	0.128	0.151	0.374	0.27	0.148	0.328	0.558	0.269675	4	0.89749
miR-660-5p	-0.055	-0.056	-0.092	-0.107	-0.106	0.051	0.051	0.065	0.088	0.106	0.279	0.271	0.16	0.272	0.318	0.270625	7	0.89749
miR-6835-3p	-0.04	-0.041	-0.026	-0.02	-0.008	0.038	0.037	0.047	0.064	0.138	0.287	0.271	0.575	0.774	0.955	0.270876	4	0.89749
miR-6784-5p	-0.076	-0.076		-0.063		0.073	0.069		0.075		0.294	0.271		0.557		0.271054	2	0.89749
miR-142-5p	0.134	0.155	0.201	0.25	0.3	0.135	0.141	0.17	0.238	0.271	0.323	0.272	0.236	0.353	0.269	0.271637	5	0.89749
miR-10b-5p	0.038	0.039	0.036	0.036	0.035	0.036	0.035	0.044	0.06	0.097	0.294	0.272	0.406	0.571	0.716	0.271733	8	0.89749
miR-6881-5p	-0.044	-0.04	-0.062	-0.065	0.042	0.043	0.036	0.05	0.073	0.063	0.312	0.272	0.214	0.426	0.501	0.271825	5	0.89749
miR-374b-5p	-0.087	-0.089	-0.169	-0.19	0.026	0.081	0.081	0.106	0.158	0.157	0.282	0.272	0.11	0.281	0.867	0.271995	6	0.89749
miR-133a-3p	0.028	0.028		0.028		0.023	0.025		0.025		0.225	0.272		0.457		0.272015	2	0.89749
miR-5589-3p	0.024	0.02	0.02	0.012	0.003	0.023	0.018	0.025	0.034	0.064	0.297	0.272	0.414	0.721	0.958	0.272136	13	0.89749
miR-516a-5p	-0.021	-0.022	-0.022	-0.013	-0.019	0.02	0.02	0.025	0.035	0.033	0.29	0.272	0.383	0.73	0.57	0.272246	6	0.89749
miR-892b	-0.04	-0.037	-0.043	-0.05	-0.104	0.04	0.033	0.043	0.066	0.077	0.324	0.272	0.322	0.506	0.175	0.272253	4	0.89749
miR-3937	-0.087	-0.084	0.02	0.028	0.101	0.079	0.077	0.097	0.142	0.181	0.269	0.272	0.835	0.851	0.58	0.272373	6	0.89749
miR-150-5p	-0.044	-0.042	-0.064	-0.118	0.004	0.038	0.038	0.05	0.089	0.07	0.247	0.273	0.202	0.225	0.96	0.272792	8	0.89749
miR-551b-3p	0.067	0.067	0.044	0.042	0.073	0.063	0.061	0.075	0.083	0.126	0.286	0.274	0.563	0.662	0.563	0.274403	3	0.898953
miR-4517	0.021	0.021	0.034	0.037	-0.026	0.026	0.02	0.028	0.043	0.068	0.405	0.275	0.231	0.399	0.703	0.27485	12	0.898953
miR-6830-3p	-0.025	-0.024	-0.027	-0.039	-0.015	0.022	0.022	0.029	0.043	0.052	0.264	0.275	0.36	0.407	0.777	0.27504	7	0.898953
miR-6882-3p	0.027	0.027	-0.006	-0.014	-0.053	0.04	0.025	0.034	0.036	0.066	0.499	0.277	0.859	0.714	0.427	0.276719	7	0.898953
miR-6780b-5p	-0.105	-0.107	-0.184	-0.206	-0.519	0.098	0.099	0.12	0.177	0.548	0.284	0.277	0.127	0.298	0.344	0.27698	6	0.898953
miR-6748-5p	0.025	0.025	0.033	0.079	0.011	0.024	0.023	0.033	0.062	0.059	0.314	0.277	0.309	0.233	0.852	0.277199	10	0.898953
miR-376a-2-5p	0.029	0.031	0.026	-0.005	0.035	0.031	0.029	0.038	0.064	0.067	0.339	0.278	0.492	0.946	0.604	0.277637	5	0.898953
miR-649	0.04	0.042	0.076	0.077	0.056	0.053	0.039	0.052	0.068	0.108	0.453	0.278	0.145	0.31	0.608	0.278015	6	0.898953
miR-4482-5p	-0.031	-0.029		-0.051		0.055	0.027		0.032		0.579	0.279		0.352		0.279067	2	0.898953
miR-541-3p	-0.073	-0.067	-0.071	-0.055	-0.123	0.066	0.062	0.079	0.096	0.177	0.274	0.279	0.369	0.601	0.485	0.279204	5	0.898953
miR-4677-3p	0.019	0.02	0.022	0.025	0.027	0.019	0.019	0.026	0.046	0.037	0.322	0.28	0.404	0.595	0.462	0.280098	11	0.898953
miR-410-3p	0.043	0.047	0.011	0.007	-0.002	0.043	0.043	0.055	0.079	0.094	0.324	0.28	0.842	0.931	0.979	0.280299	7	0.898953
miR-670-5p	-0.039	-0.04	-0.023	0.004	-0.003	0.056	0.037	0.048	0.062	0.151	0.485	0.28	0.63	0.952	0.987	0.28036	4	0.898953
miR-645	-0.027	-0.025	-0.02	-0.018	0.007	0.023	0.024	0.029	0.043	0.044	0.252	0.282	0.486	0.69	0.875	0.282184	7	0.898953
miR-2467-5p	-0.027	-0.027	-0.027	-0.026	-0.033	0.025	0.025	0.031	0.041	0.068	0.29	0.282	0.385	0.561	0.625	0.282217	6	0.898953
miR-363-5p	0.03	0.03	0.014	-0.012	-0.067	0.027	0.028	0.035	0.059	0.068	0.272	0.282	0.684	0.841	0.323	0.282409	8	0.898953
miR-500a-5p	-0.037	-0.037	-0.044	-0.052	-0.051	0.036	0.035	0.044	0.058	0.078	0.299	0.283	0.315	0.428	0.513	0.282689	5	0.898953
miR-514a-5p	0.032	0.03	0.009	-0.003	0.003	0.028	0.028	0.037	0.05	0.058	0.249	0.284	0.799	0.959	0.963	0.283688	6	0.898953
miR-6853-3p	-0.031	-0.032	-0.058	-0.066	-0.185	0.042	0.03	0.043	0.066	0.138	0.453	0.284	0.18	0.371	0.182	0.283983	5	0.898953
miR-4665-5p	0.057	0.058	0.071	0.077	-0.006	0.056	0.054	0.066	0.078	0.178	0.305	0.284	0.287	0.429	0.972	0.28403	3	0.898953
miR-6513-3p	-0.023	-0.025	-0.035	-0.065	-0.005	0.025	0.023	0.033	0.059	0.045	0.365	0.284	0.289	0.303	0.915	0.284101	10	0.898953
miR-6823-5p	0.028	0.031	0.039	0.055	0.029	0.035	0.029	0.039	0.056	0.084	0.425	0.285	0.316	0.372	0.73	0.284821	6	0.898953
miR-1197	0.037	0.039	0.047	-0.05	0.095	0.055	0.037	0.046	0.099	0.16	0.509	0.285	0.315	0.648	0.553	0.285035	4	0.898953
miR-676-5p	0.037	0.038	0.017	0.016	0.075	0.035	0.035	0.042	0.056	0.074	0.296	0.285	0.675	0.791	0.313	0.285192	4	0.898953
miR-4743-3p	-0.032	-0.027	-0.029	-0.019	-0.044	0.025	0.025	0.033	0.046	0.067	0.206	0.286	0.369	0.7	0.508	0.28559	7	0.898953
miR-16-1-3p	-0.041	-0.042	-0.025	0.002	-0.064	0.04	0.04	0.054	0.081	0.113	0.312	0.287	0.637	0.983	0.575	0.286936	7	0.898953
miR-1292-5p	0.051	0.051		0.042		0.048	0.048		0.051		0.287	0.288		0.566		0.287977	2	0.898953
miR-26b-5p	0.097	0.089	0.143	0.163	0.278	0.085	0.084	0.099	0.125	0.268	0.257	0.288	0.152	0.263	0.3	0.288107	5	0.898953
miR-2276-3p	-0.046	-0.048	-0.037	0.018	0.035	0.064	0.045	0.06	0.101	0.144	0.468	0.288	0.539	0.867	0.81	0.288199	4	0.898953
miR-588	-0.033	-0.03	-0.019	-0.012	0.001	0.029	0.029	0.037	0.061	0.097	0.256	0.289	0.616	0.848	0.994	0.288821	6	0.898953
miR-6747-3p	-0.043	-0.036	-0.04	-0.012	-0.081	0.043	0.034	0.049	0.074	0.117	0.317	0.289	0.413	0.877	0.489	0.288954	7	0.898953
miR-376a-5p	-0.029	-0.029	-0.021	0.012	-0.006	0.027	0.027	0.035	0.053	0.05	0.269	0.289	0.545	0.832	0.899	0.289052	8	0.898953
miR-34c-3p	-0.033	-0.035	0.005	0.019	-0.095	0.042	0.033	0.043	0.057	0.084	0.436	0.29	0.899	0.755	0.257	0.289609	4	0.898953
miR-4742-5p	-0.04	-0.042	-0.052	-0.07	0.049	0.041	0.04	0.057	0.073	0.081	0.325	0.29	0.361	0.439	0.543	0.289774	3	0.898953
miR-4720-3p	-0.047	-0.046		-0.019		0.059	0.043		0.047		0.42	0.29		0.757		0.290009	2	0.898953
miR-4691-3p	-0.02	-0.02	-0.021	-0.001	-0.005	0.02	0.019	0.026	0.038	0.037	0.299	0.29	0.432	0.984	0.899	0.290102	10	0.898953
miR-4273	0.034	0.027	0.003	0	0.043	0.037	0.026	0.036	0.044	0.095	0.359	0.291	0.932	0.998	0.65	0.290637	7	0.898953
miR-455-3p	0.043	0.042	0.014	-0.035	0.241	0.042	0.04	0.055	0.085	0.1	0.296	0.291	0.792	0.722	0.016	0.290845	3	0.898953
miR-320e	-0.071	-0.072	-0.068	-0.069	-0.15	0.062	0.068	0.077	0.083	0.175	0.255	0.292	0.382	0.435	0.392	0.291869	8	0.898953
miR-325	0.093					0.088					0.293					0.29251	1	0.898953
miR-3677-5p	0.032	0.029	0.042	0.061	0.051	0.027	0.027	0.034	0.05	0.048	0.241	0.293	0.221	0.286	0.28	0.292923	5	0.898953
miR-374c-5p	0.047	0.05	0.067	0.081	0.132	0.046	0.047	0.057	0.07	0.095	0.307	0.294	0.236	0.33	0.165	0.293773	4	0.898953
miR-6859-5p	-0.027	-0.031	-0.018	-0.019	-0.021	0.03	0.029	0.038	0.055	0.106	0.37	0.294	0.629	0.741	0.845	0.294004	6	0.898953
miR-515-3p	0.024	0.026	0.023	0.021	0.012	0.029	0.025	0.035	0.051	0.067	0.422	0.294	0.509	0.696	0.852	0.294026	7	0.898953
miR-7160-5p	-0.017	-0.019	-0.002	0.035	0.02	0.021	0.018	0.028	0.048	0.036	0.428	0.295	0.943	0.474	0.574	0.294845	12	0.898953
miR-516b-5p	-0.032	-0.027	-0.059	-0.075	0.067	0.029	0.026	0.035	0.055	0.057	0.264	0.295	0.087	0.219	0.243	0.295271	7	0.898953
miR-181b-3p	0.031	0.028	0.022	0.018	0.001	0.026	0.027	0.035	0.052	0.051	0.236	0.295	0.533	0.74	0.988	0.295489	7	0.898953
miR-1275	0.024	0.027	0.05	0.076	0.011	0.026	0.026	0.036	0.065	0.049	0.354	0.296	0.161	0.268	0.823	0.295572	13	0.898953
miR-5695	-0.026	-0.028	-0.012	0.011	-0.017	0.027	0.027	0.035	0.054	0.074	0.347	0.296	0.736	0.845	0.822	0.295786	6	0.898953
miR-4679	-0.029	-0.031	-0.035	-0.035	0.003	0.029	0.029	0.037	0.052	0.063	0.319	0.296	0.351	0.532	0.959	0.296134	5	0.898953
miR-484	0.085	0.079	0.086	0.07	0.146	0.082	0.076	0.109	0.176	0.159	0.302	0.296	0.428	0.697	0.359	0.296319	11	0.898953
miR-4653-3p	-0.035	-0.029	-0.042	-0.046	0.053	0.038	0.028	0.04	0.061	0.05	0.352	0.297	0.295	0.479	0.291	0.296892	6	0.898953
miR-5685	-0.049	-0.047	-0.075	-0.083	-0.034	0.045	0.045	0.055	0.068	0.107	0.271	0.297	0.174	0.349	0.755	0.296979	3	0.898953
miR-222-5p	-0.037	-0.035	-0.081	-0.112	-0.02	0.046	0.034	0.051	0.092	0.113	0.419	0.298	0.108	0.288	0.858	0.297581	5	0.898953
miR-6847-5p	-0.058	-0.058		-0.057		0.055	0.056		0.061		0.29	0.298		0.521		0.297989	2	0.898953
miR-3145-5p	0.021	0.021	0.014	0.013	0.046	0.021	0.02	0.027	0.046	0.051	0.312	0.299	0.6	0.778	0.364	0.298793	12	0.898953
miR-302a-3p	-0.03	-0.029	-0.041	-0.037	0.004	0.043	0.028	0.043	0.069	0.087	0.496	0.299	0.334	0.605	0.961	0.298862	8	0.898953
miR-181d-3p	0.023	0.021	0.043	0.044	0.073	0.021	0.02	0.028	0.036	0.036	0.268	0.299	0.121	0.244	0.043	0.299357	10	0.898953
miR-3688-5p	-0.018	-0.019	-0.011	-0.005	0.011	0.019	0.019	0.025	0.037	0.037	0.328	0.3	0.659	0.902	0.772	0.299557	10	0.898953
miR-95-5p	0.023	0.024	0.028	0.033	-0.063	0.023	0.024	0.031	0.05	0.057	0.312	0.301	0.362	0.528	0.268	0.300831	8	0.898953
miR-606	0.04	0.036	0.071	0.138	-0.174	0.035	0.035	0.048	0.11	0.074	0.247	0.301	0.141	0.335	0.019	0.301351	3	0.898953
miR-6846-3p	0.098	0.097		0.139		0.106	0.093		0.105		0.353	0.302		0.414		0.301687	2	0.898953
miR-6867-5p	-0.029	-0.028	-0.075	-0.096	-0.012	0.04	0.027	0.037	0.051	0.079	0.459	0.302	0.044	0.107	0.876	0.301765	7	0.898953
miR-106b-3p	0.075	0.077	0.097	0.155	0.014	0.075	0.075	0.092	0.124	0.213	0.318	0.302	0.289	0.299	0.948	0.302047	4	0.898953
miR-3945	0.035	0.036	0.019	0.005	0.013	0.035	0.035	0.042	0.051	0.071	0.306	0.302	0.653	0.927	0.856	0.302112	4	0.898953
miR-4796-5p	-0.019	-0.023	-0.022	-0.02	-0.046	0.022	0.022	0.029	0.051	0.059	0.388	0.302	0.452	0.709	0.433	0.302239	12	0.898953
miR-6815-3p	-0.034	-0.036	-0.043	-0.056	0.044	0.033	0.035	0.041	0.055	0.072	0.307	0.302	0.294	0.377	0.537	0.302249	4	0.898953
miR-499b-3p	-0.034	-0.033	-0.036	-0.046	-0.086	0.032	0.032	0.041	0.055	0.127	0.293	0.303	0.39	0.451	0.497	0.303135	5	0.900297
miR-3188	-0.023	-0.026	-0.004	0.007	-0.009	0.025	0.025	0.033	0.043	0.051	0.35	0.304	0.91	0.884	0.853	0.303704	8	0.900493
miR-887-5p	-0.029	-0.027	0.018	0.026	-0.032	0.033	0.026	0.036	0.05	0.073	0.379	0.304	0.612	0.624	0.661	0.304068	6	0.900493
miR-5197-3p	-0.036	-0.038	-0.017	-0.007	0.009	0.037	0.037	0.044	0.058	0.129	0.328	0.305	0.7	0.915	0.943	0.304879	4	0.901609
miR-6863	-0.054	-0.055		-0.07		0.082	0.053		0.057		0.507	0.306		0.437		0.305878	2	0.90272
miR-4297	0.044	0.042	0.026	-0.03	0.107	0.042	0.041	0.053	0.089	0.122	0.302	0.306	0.63	0.772	0.382	0.306177	3	0.90272
miR-4743-5p	0.026	0.024	0.014	-0.001	-0.025	0.029	0.024	0.032	0.045	0.06	0.375	0.308	0.655	0.991	0.68	0.307501	9	0.90272
miR-214-5p	0.04	0.038	0.074	-0.035	-0.009	0.037	0.037	0.05	0.062	0.084	0.285	0.308	0.14	0.617	0.912	0.307811	4	0.90272
miR-380-5p	0.039	0.036	0.052	0.065	0.138	0.035	0.036	0.043	0.06	0.099	0.27	0.308	0.22	0.356	0.163	0.30807	4	0.90272
miR-1253	0.028	0.033	0.032	0.029	-0.105	0.041	0.033	0.044	0.061	0.072	0.49	0.308	0.464	0.654	0.145	0.308091	5	0.90272
miR-6862-5p	0.037	0.04	0.063	0.086	-0.016	0.04	0.039	0.049	0.082	0.117	0.347	0.308	0.202	0.344	0.89	0.308299	6	0.90272
miR-584-5p	-0.027	-0.029	-0.046	-0.045	-0.061	0.026	0.029	0.032	0.037	0.063	0.301	0.309	0.16	0.259	0.331	0.309329	8	0.903625
miR-617	0.025	0.025	0.016	0.013	-0.058	0.023	0.024	0.03	0.039	0.098	0.272	0.31	0.596	0.75	0.553	0.309717	7	0.903625
miR-549a	-0.038	-0.035	-0.049	-0.052	-0.048	0.036	0.035	0.044	0.056	0.088	0.286	0.31	0.262	0.421	0.585	0.310275	4	0.903625
miR-19b-3p	0.124	0.123	0.144	0.139	0.167	0.122	0.122	0.151	0.199	0.217	0.308	0.31	0.343	0.516	0.443	0.310349	6	0.903625
miR-3925-5p	0.026	0.025	0.018	-0.001	0.001	0.025	0.025	0.035	0.049	0.054	0.313	0.312	0.603	0.991	0.992	0.312318	8	0.904473
miR-3126-5p	-0.041	-0.04	-0.015	0.015	-0.213	0.049	0.039	0.05	0.07	0.725	0.404	0.312	0.76	0.845	0.769	0.312481	4	0.904473
miR-548ba	0.027	0.029	0.035	0.035	0.084	0.029	0.029	0.036	0.053	0.119	0.348	0.314	0.335	0.535	0.483	0.313674	6	0.904473
miR-329-3p	0.055	0.055	0.055	0.071	0.076	0.055	0.055	0.063	0.083	0.108	0.32	0.314	0.384	0.46	0.484	0.313844	4	0.904473
miR-6789-5p	0.074	0.074	0.134	0.205	0.573	0.098	0.074	0.11	0.152	0.625	0.453	0.314	0.222	0.248	0.359	0.314034	5	0.904473
miR-330-3p	-0.045	-0.051	0.006	0.011	-0.079	0.05	0.05	0.062	0.082	0.226	0.37	0.314	0.928	0.903	0.728	0.314421	4	0.904473
miR-4255	-0.021	-0.02	-0.025	-0.021	-0.058	0.019	0.02	0.024	0.036	0.047	0.265	0.315	0.307	0.578	0.212	0.315027	12	0.904473
miR-4433b-5p	-0.024	-0.023	-0.021	-0.023	-0.048	0.02	0.023	0.026	0.028	0.048	0.227	0.315	0.417	0.439	0.322	0.315182	11	0.904473
miR-4251	0.028	0.03	0.037	0.103	0.005	0.035	0.03	0.042	0.078	0.081	0.429	0.316	0.386	0.233	0.948	0.315627	7	0.904473
miR-4668-3p	-0.052	-0.052	-0.048	-0.04	-0.085	0.049	0.052	0.058	0.067	0.111	0.287	0.316	0.412	0.611	0.445	0.315666	3	0.904473
miR-8069	0.005	0.007	0.006	0.018	0.006	0.009	0.007	0.011	0.029	0.021	0.609	0.316	0.567	0.537	0.781	0.316417	89	0.904473
miR-6508-5p	0.023	0.023	0.029	0.053	-0.01	0.024	0.023	0.032	0.046	0.047	0.324	0.317	0.366	0.289	0.828	0.316547	9	0.904473
miR-5009-3p	-0.074					0.074					0.317					0.317311	1	0.904473
miR-4734	-0.052	-0.053	-0.035	0.047	-0.253	0.055	0.053	0.071	0.12	0.112	0.346	0.318	0.625	0.734	0.023	0.317708	3	0.904473
miR-6868-5p	-0.03	-0.029	-0.046	-0.058	-0.025	0.03	0.029	0.038	0.06	0.071	0.323	0.318	0.223	0.38	0.726	0.31791	6	0.904473
miR-511-3p	-0.033	-0.033	-0.019	0.003	0.005	0.033	0.033	0.044	0.059	0.085	0.319	0.318	0.662	0.96	0.956	0.318046	5	0.904473
miR-6721-5p	-0.026	-0.027	-0.036	0.035	-0.024	0.027	0.027	0.035	0.055	0.054	0.333	0.318	0.304	0.544	0.653	0.318047	7	0.904473
miR-147a	-0.037	-0.036	-0.041	-0.044	0.03	0.035	0.036	0.042	0.056	0.083	0.291	0.319	0.33	0.488	0.718	0.319214	4	0.90655
miR-6758-5p	0.022	0.023	0.05	0.071	0.056	0.024	0.023	0.032	0.054	0.05	0.363	0.321	0.119	0.235	0.262	0.321185	8	0.907469
miR-1250-5p	0.035	0.037	0.03	0.026	-0.06	0.037	0.037	0.047	0.064	0.144	0.343	0.321	0.519	0.696	0.678	0.321352	6	0.907469
miR-7153-3p	-0.024	-0.018	-0.065	-0.074	-0.039	0.029	0.018	0.028	0.038	0.052	0.402	0.322	0.018	0.077	0.452	0.321669	11	0.907469
miR-1293	0.028	0.03	0.024	0.026	0.012	0.03	0.031	0.042	0.058	0.076	0.361	0.322	0.559	0.679	0.877	0.321845	5	0.907469
miR-4682	0.022	0.024	0.04	0.045	0.011	0.024	0.024	0.03	0.044	0.056	0.368	0.322	0.191	0.337	0.848	0.322131	10	0.907469
miR-664b-3p	-0.034	-0.037	-0.038	-0.043	0	0.05	0.038	0.047	0.073	0.126	0.489	0.322	0.421	0.594	0.998	0.32216	4	0.907469
miR-3064-5p	-0.016	-0.023	-0.006	-0.004	-0.005	0.032	0.023	0.032	0.043	0.065	0.612	0.325	0.86	0.935	0.941	0.324685	9	0.909135
miR-5586-5p	-0.034	-0.033	-0.036	-0.039	0	0.034	0.033	0.04	0.053	0.094	0.322	0.325	0.374	0.514	0.999	0.325309	4	0.909135
miR-4795-5p	-0.034	-0.036	-0.082	-0.096	-0.181	0.063	0.036	0.051	0.071	0.122	0.584	0.326	0.106	0.236	0.136	0.325513	6	0.909135
miR-3940-5p	0.053	0.061	-0.02	-0.109	0.15	0.071	0.062	0.09	0.178	0.173	0.458	0.326	0.824	0.558	0.387	0.325802	9	0.909135
miR-135b-5p	-0.017	-0.022	0	0.026	-0.052	0.027	0.023	0.032	0.046	0.083	0.538	0.327	0.996	0.592	0.53	0.326924	7	0.909135
miR-6759-3p	-0.033	-0.032	-0.042	-0.041	-0.007	0.033	0.033	0.041	0.054	0.066	0.314	0.327	0.305	0.5	0.916	0.327153	4	0.909135
miR-3684	-0.024	-0.025	-0.041	-0.046	-0.064	0.026	0.026	0.034	0.045	0.05	0.351	0.328	0.23	0.344	0.203	0.327676	7	0.909135
miR-433-3p	0.078	0.077		0.07		0.078	0.079		0.081		0.322	0.328		0.547		0.32768	2	0.909135
miR-27a-3p	0.096	0.109	0.083	0.084	-0.069	0.111	0.111	0.14	0.21	0.269	0.389	0.328	0.555	0.7	0.796	0.327829	10	0.909135
miR-8052	-0.034	-0.035	-0.043	-0.056	-0.039	0.033	0.036	0.039	0.055	0.071	0.293	0.328	0.275	0.351	0.584	0.328121	6	0.909135
miR-7162-3p	0.028	0.028	0.014	-0.001	0.168	0.029	0.029	0.037	0.051	0.152	0.332	0.329	0.704	0.986	0.27	0.328598	6	0.909135
miR-4279	-0.061	-0.059	-0.087	-0.096	0.424	0.061	0.061	0.075	0.113	0.368	0.319	0.329	0.249	0.435	0.249	0.328615	6	0.909135
miR-5582-5p	0.054					0.055					0.329					0.328629	1	0.909135
miR-5191	-0.021	-0.024	-0.009	0.003	0.048	0.028	0.024	0.034	0.059	0.059	0.45	0.329	0.782	0.965	0.415	0.328901	8	0.909135
miR-1262	0.031	0.03	0.056	0.07	-0.064	0.029	0.031	0.037	0.058	0.124	0.288	0.329	0.131	0.281	0.609	0.329321	6	0.909135
miR-1205	0.022	0.024	0.002	0.001	-0.001	0.034	0.025	0.036	0.049	0.068	0.519	0.331	0.95	0.982	0.991	0.331091	6	0.909624
miR-210-5p	-0.08	-0.081	-0.084	-0.086	-0.117	0.079	0.083	0.096	0.109	0.128	0.309	0.331	0.38	0.489	0.363	0.331264	4	0.909624
miR-6731-3p	-0.051	-0.051	-0.024	-0.025	-0.094	0.054	0.052	0.069	0.082	0.143	0.349	0.332	0.732	0.778	0.513	0.331865	5	0.909624
miR-1184	0.018	0.02	0.005	-0.03	0.042	0.023	0.02	0.029	0.044	0.045	0.438	0.333	0.87	0.514	0.354	0.333008	11	0.909624
miR-3687	0.07	0.07		0.064		0.073	0.072		0.075		0.342	0.333		0.548		0.333151	2	0.909624
miR-6731-5p	0.016	0.022	0.024	0.067	0.041	0.026	0.022	0.034	0.074	0.05	0.529	0.333	0.474	0.386	0.406	0.333419	11	0.909624
miR-4310	0.026	0.025	0.018	-0.014	-0.062	0.038	0.026	0.038	0.051	0.062	0.493	0.334	0.631	0.787	0.32	0.333572	6	0.909624
miR-6791-5p	0.029	0.029	0.031	-0.028	0.026	0.031	0.03	0.04	0.067	0.127	0.357	0.334	0.448	0.697	0.836	0.33391	6	0.909624
miR-7159-5p	-0.03	-0.03	-0.037	-0.034	-0.098	0.043	0.032	0.041	0.066	0.075	0.479	0.334	0.366	0.644	0.192	0.334046	4	0.909624
miR-5007-3p	0.025	0.025	0.008	0.007	-0.078	0.033	0.026	0.036	0.044	0.061	0.437	0.334	0.833	0.88	0.206	0.334054	6	0.909624
miR-6759-5p	-0.03	-0.028	-0.022	-0.005	0.117	0.04	0.029	0.042	0.063	0.068	0.457	0.334	0.604	0.939	0.084	0.334317	8	0.909624
miR-646	0.028	0.027	0.017	0.008	0.059	0.03	0.029	0.037	0.048	0.058	0.349	0.335	0.644	0.882	0.303	0.33505	5	0.910424
miR-3924	-0.03	-0.03	-0.044	-0.052	-0.201	0.031	0.031	0.038	0.049	0.224	0.333	0.337	0.244	0.37	0.369	0.337414	4	0.91565
miR-4656	-0.033	-0.032	0.003	0.006	-0.025	0.034	0.034	0.043	0.057	0.102	0.334	0.339	0.953	0.916	0.808	0.339077	6	0.91605
miR-758-3p	-0.06	-0.061	-0.045	-0.032	0.047	0.063	0.063	0.077	0.09	0.763	0.347	0.339	0.56	0.758	0.95	0.339177	3	0.91605
miR-651-3p	-0.033	-0.032	-0.056	-0.065	-0.198	0.053	0.034	0.044	0.051	0.158	0.535	0.339	0.205	0.297	0.211	0.339468	4	0.91605
miR-18b-5p	-0.058	-0.059	-0.089	-0.1	-0.174	0.066	0.062	0.081	0.105	0.194	0.375	0.34	0.269	0.41	0.37	0.339666	4	0.91605
miR-6134	0.049					0.051					0.34					0.339895	1	0.91605
miR-6832-5p	-0.023	-0.022	-0.04	-0.056	-0.07	0.024	0.023	0.032	0.045	0.045	0.34	0.341	0.219	0.258	0.123	0.340586	8	0.91605
miR-4777-5p	-0.017	-0.02	-0.021	-0.028	0.05	0.026	0.021	0.031	0.053	0.039	0.513	0.341	0.505	0.609	0.195	0.3409	9	0.91605
miR-652-3p	0.097	0.1	0.13	0.139	-0.158	0.107	0.105	0.142	0.205	0.231	0.367	0.341	0.357	0.523	0.494	0.341092	7	0.91605
miR-4511	0.017	0.015	0.018	0.027	-0.037	0.019	0.016	0.022	0.035	0.035	0.366	0.342	0.405	0.462	0.298	0.341914	16	0.916585
miR-1909-3p	0.036	0.043	0.004	-0.036	-0.018	0.054	0.045	0.055	0.078	0.161	0.507	0.342	0.944	0.678	0.909	0.342497	4	0.916585
miR-671-3p	-0.029	-0.034	-0.008	0.035	-0.092	0.048	0.036	0.054	0.084	0.098	0.544	0.343	0.888	0.692	0.349	0.342616	9	0.916585
miR-134-3p	-0.022	-0.023	0.008	0.008	-0.07	0.025	0.025	0.033	0.05	0.071	0.388	0.344	0.82	0.869	0.326	0.3442	8	0.918849
miR-320b	-0.077	-0.097	-0.042	-0.038	-0.056	0.182	0.102	0.121	0.127	0.554	0.672	0.345	0.726	0.779	0.92	0.345231	5	0.918849
miR-3171	0.023	0.025	0.023	0.023	0.05	0.027	0.027	0.034	0.044	0.053	0.38	0.345	0.502	0.627	0.346	0.345442	6	0.918849
miR-5696	-0.038	-0.039	-0.023	-0.004	0.078	0.043	0.042	0.055	0.068	0.091	0.373	0.347	0.682	0.956	0.394	0.346511	3	0.918849
miR-181b-5p	-0.047	-0.04	0.012	0.01	-0.008	0.058	0.042	0.046	0.047	0.184	0.42	0.347	0.804	0.84	0.964	0.346959	9	0.918849
miR-3167	0.018	0.021	0.028	0.047	0.006	0.028	0.023	0.032	0.046	0.057	0.504	0.347	0.383	0.352	0.918	0.346992	7	0.918849
miR-6717-5p	0.033	0.033	0.034	0.013	-0.177	0.053	0.036	0.048	0.063	0.252	0.542	0.347	0.483	0.851	0.483	0.347347	5	0.918849
miR-4652-5p	0.034	0.034	0.044	0.046	-0.14	0.038	0.037	0.048	0.066	0.109	0.372	0.349	0.354	0.516	0.198	0.348584	6	0.918849
miR-4474-3p	-0.022	-0.022	-0.01	0.039	-0.158	0.028	0.023	0.033	0.056	0.091	0.422	0.349	0.758	0.506	0.083	0.348627	10	0.918849
miR-6736-5p	0.021	0.023	0.024	0.043	0.078	0.025	0.025	0.033	0.051	0.048	0.394	0.349	0.455	0.43	0.103	0.349019	8	0.918849
miR-153-5p	0.053					0.057					0.349					0.349361	1	0.918849
miR-3978	-0.017	-0.016	-0.021	-0.023	-0.025	0.017	0.017	0.024	0.034	0.027	0.329	0.35	0.379	0.509	0.353	0.349927	12	0.918849
miR-451b	0.013	0.016	0.019	0.027	-0.015	0.018	0.017	0.023	0.034	0.034	0.475	0.352	0.4	0.435	0.661	0.352289	12	0.918849
miR-4283	0.033	0.035	0.015	-0.002	-0.027	0.039	0.038	0.049	0.063	0.292	0.389	0.353	0.768	0.981	0.925	0.353155	3	0.918849
miR-8060	-0.016	-0.016	-0.027	-0.017	0	0.018	0.018	0.025	0.037	0.038	0.375	0.353	0.295	0.654	0.998	0.353375	14	0.918849
miR-6818-3p	-0.019	-0.019	-0.029	-0.048	-0.027	0.021	0.021	0.029	0.05	0.039	0.359	0.354	0.305	0.36	0.489	0.353733	11	0.918849
miR-3973	0.038	0.036	0.011	0.01	-0.036	0.038	0.039	0.047	0.054	0.073	0.313	0.354	0.818	0.871	0.621	0.354316	3	0.918849
miR-1238-3p	0.03	0.036	0.019	0.025	0.061	0.066	0.039	0.054	0.073	0.222	0.651	0.356	0.72	0.75	0.785	0.356008	5	0.918849
miR-548an	0.022	0.021	0.038	0.054	0.045	0.023	0.022	0.029	0.05	0.041	0.34	0.356	0.197	0.31	0.272	0.35602	8	0.918849
miR-1252-3p	-0.029	-0.029	-0.034	-0.033	-0.015	0.032	0.031	0.039	0.047	0.094	0.369	0.356	0.39	0.528	0.872	0.356491	5	0.918849
miR-5190	0.024	0.024	0.014	0.012	0.001	0.025	0.026	0.033	0.048	0.065	0.341	0.359	0.677	0.816	0.986	0.35854	9	0.918849
miR-628-5p	0.027	0.025	0.035	0.071	-0.003	0.042	0.028	0.041	0.07	0.11	0.522	0.359	0.391	0.343	0.976	0.358856	8	0.918849
miR-6720-3p	0.023	0.027	0.023	0.023	-0.008	0.031	0.029	0.041	0.055	0.088	0.462	0.359	0.577	0.694	0.931	0.359417	6	0.918849
miR-500b-3p	-0.054	-0.05	-0.033	-0.009	-0.249	0.058	0.055	0.065	0.091	0.345	0.35	0.36	0.609	0.931	0.47	0.360081	4	0.918849
miR-550b-2-5p	0.034	0.035	0.014	0.002	-0.024	0.038	0.039	0.046	0.061	0.084	0.364	0.362	0.754	0.972	0.778	0.362422	4	0.918849
miR-4449	-0.012	-0.017	-0.032	-0.037	-0.082	0.021	0.019	0.028	0.054	0.09	0.581	0.363	0.25	0.501	0.361	0.362967	32	0.918849
miR-7152-3p	-0.023	-0.023	-0.034	-0.035	-0.026	0.025	0.025	0.032	0.04	0.045	0.354	0.363	0.294	0.417	0.564	0.363317	7	0.918849
miR-5188	-0.024	-0.023	-0.021	-0.023	0.004	0.027	0.026	0.033	0.043	0.059	0.378	0.364	0.526	0.618	0.942	0.363837	5	0.918849
miR-7161-3p	-0.026	-0.026	-0.02	-0.003	0.027	0.028	0.028	0.033	0.043	0.071	0.362	0.364	0.551	0.954	0.699	0.36448	4	0.918849
miR-491-5p	-0.044	-0.044	-0.06	-0.066	0.203	0.049	0.048	0.059	0.081	0.237	0.364	0.366	0.31	0.476	0.392	0.365748	4	0.918849
miR-2682-5p	0.017	0.022	0.01	-0.026	0.057	0.03	0.024	0.035	0.046	0.093	0.561	0.366	0.78	0.595	0.539	0.365774	8	0.918849
miR-4699-3p	0.022	0.027	0.024	0.012	0.106	0.03	0.03	0.04	0.06	0.069	0.467	0.366	0.542	0.847	0.124	0.366077	6	0.918849
miR-6080	0.02	0.024	0.037	0.063	-0.018	0.029	0.027	0.036	0.055	0.15	0.488	0.366	0.297	0.288	0.903	0.366116	8	0.918849
miR-4512	-0.061	-0.061		-0.077		0.066	0.068		0.069		0.357	0.367		0.464		0.366819	2	0.918849
miR-149-5p	-0.016	-0.019	-0.001	0.023	-0.035	0.021	0.021	0.028	0.045	0.045	0.446	0.367	0.966	0.62	0.441	0.367096	10	0.918849
miR-4747-3p	-0.014	-0.018	-0.008	0.002	-0.009	0.02	0.02	0.026	0.043	0.047	0.471	0.367	0.759	0.965	0.856	0.367301	11	0.918849
miR-370-3p	-0.043	-0.044	-0.052	-0.054	-0.077	0.05	0.049	0.062	0.087	0.1	0.394	0.368	0.403	0.562	0.44	0.367787	6	0.918849
miR-4422	0.037	0.037	0.033	0.02	-0.022	0.04	0.041	0.047	0.051	0.089	0.352	0.368	0.486	0.731	0.801	0.368463	3	0.918849
miR-6796-3p	0.056	0.056	0	-0.015	0.17	0.062	0.063	0.08	0.095	0.148	0.369	0.369	1	0.883	0.253	0.369162	5	0.918849
miR-200c-5p	0.02	0.018	0.006	0.001	-0.065	0.022	0.02	0.027	0.038	0.04	0.369	0.37	0.837	0.988	0.106	0.370097	11	0.918849
miR-4751	-0.026	-0.027	0.003	0.013	0.072	0.045	0.03	0.039	0.043	0.058	0.563	0.371	0.947	0.788	0.212	0.370532	4	0.918849
miR-5682	0.02	0.019	0.002	-0.009	-0.01	0.022	0.022	0.028	0.038	0.044	0.35	0.371	0.932	0.828	0.824	0.371489	8	0.918849
miR-6734-5p	0.034	0.037	0.016	0.009	-0.008	0.044	0.042	0.056	0.065	0.108	0.43	0.374	0.775	0.901	0.943	0.373545	4	0.918849
miR-4253	-0.028	-0.022	-0.019	-0.013	-0.035	0.026	0.025	0.033	0.048	0.045	0.281	0.374	0.565	0.8	0.439	0.374154	8	0.918849
miR-5584-5p	0.038	0.038	0.039	0.037	-0.028	0.042	0.043	0.053	0.063	0.073	0.37	0.374	0.462	0.615	0.696	0.374412	3	0.918849
miR-197-5p	0.063	0.058	0.092	0.094	0.004	0.068	0.065	0.089	0.125	0.125	0.348	0.375	0.303	0.478	0.976	0.37455	8	0.918849
miR-29c-5p	-0.054	-0.054	-0.031	-0.027	-0.151	0.063	0.061	0.079	0.108	0.128	0.392	0.375	0.689	0.814	0.238	0.375359	5	0.918849
miR-4641	0.022	0.024	0.017	-0.016	0.101	0.028	0.027	0.035	0.057	0.057	0.427	0.376	0.634	0.785	0.074	0.375717	6	0.918849
miR-4704-5p	0.021	0.022	0.04	0.058	0.013	0.025	0.025	0.032	0.053	0.051	0.39	0.376	0.214	0.321	0.801	0.375937	7	0.918849
miR-937-5p	0.055	0.052	0.021	-0.015	-0.173	0.059	0.058	0.081	0.101	0.15	0.352	0.376	0.799	0.894	0.249	0.376001	3	0.918849
miR-6819-5p	-0.059	-0.064	-0.156	-0.226	1.425	0.072	0.073	0.106	0.128	4.779	0.414	0.376	0.14	0.218	0.766	0.376024	3	0.918849
miR-6803-3p	0.079	0.079		0.07		0.112	0.089		0.095		0.484	0.376		0.594		0.37614	2	0.918849
miR-4538	-0.068					0.077					0.377					0.376536	1	0.918849
miR-548ak	-0.065	-0.06	-0.111	-0.156	-0.291	0.087	0.068	0.087	0.12	0.19	0.456	0.377	0.205	0.286	0.126	0.377277	4	0.918849
miR-106b-5p	-0.096	-0.098	-0.121	-0.122	0.055	0.111	0.111	0.137	0.209	0.256	0.386	0.378	0.378	0.578	0.831	0.377634	8	0.918849
miR-30c-5p	0.094	0.095	0.144	0.086	0.416	0.137	0.108	0.148	0.204	0.217	0.491	0.379	0.331	0.687	0.055	0.378607	8	0.918849
miR-6789-3p	-0.103					0.117					0.379					0.378624	1	0.918849
miR-4267	-0.016	-0.019	-0.009	-0.008	-0.008	0.022	0.022	0.028	0.041	0.049	0.467	0.379	0.761	0.854	0.871	0.378952	10	0.918849
miR-670-3p	0.089	0.089		0.132		0.168	0.101		0.11		0.598	0.379		0.443		0.379449	2	0.918849
miR-590-3p	-0.028	-0.023	-0.008	0.003	0.008	0.04	0.027	0.04	0.067	0.11	0.474	0.38	0.849	0.963	0.94	0.38043	8	0.918849
miR-3117-5p	0.039	0.039		0.035		0.046	0.045		0.048		0.394	0.381		0.6		0.381415	2	0.918849
miR-1183	-0.029	-0.031	-0.012	-0.012	-0.17	0.035	0.035	0.044	0.054	0.193	0.41	0.382	0.78	0.84	0.379	0.381878	5	0.918849
miR-1199-3p	0.031	0.03	0.01	0.009	0.029	0.034	0.035	0.043	0.057	0.069	0.36	0.382	0.821	0.887	0.673	0.382117	5	0.918849
miR-520a-5p	-0.05					0.058					0.382					0.382235	1	0.918849
miR-34b-5p	0.023	0.026	0.052	0.052	0.129	0.028	0.03	0.035	0.045	0.068	0.416	0.383	0.14	0.301	0.058	0.382954	6	0.918849
miR-6800-5p	0.002	0.004	0.002	-0.002	0.006	0.005	0.005	0.007	0.02	0.013	0.701	0.383	0.738	0.918	0.641	0.383169	84	0.918849
miR-556-5p	-0.029	-0.033	-0.043	-0.054	-0.008	0.036	0.037	0.044	0.053	0.06	0.417	0.383	0.327	0.385	0.899	0.383246	4	0.918849
miR-3920	-0.031	-0.03	0.003	0.013	-0.082	0.035	0.034	0.046	0.06	0.088	0.378	0.383	0.94	0.845	0.351	0.383331	3	0.918849
miR-876-5p	-0.024	-0.024	-0.023	-0.024	0.01	0.027	0.028	0.033	0.045	0.062	0.388	0.383	0.489	0.621	0.876	0.383391	6	0.918849
miR-5572	0.03	0.03	0.016	0.004	-0.037	0.036	0.035	0.043	0.055	0.081	0.394	0.384	0.707	0.953	0.646	0.383764	4	0.918849
miR-1273a	-0.066	-0.062	-0.049	-0.008	-0.298	0.069	0.071	0.081	0.112	0.233	0.343	0.384	0.55	0.949	0.2	0.38393	4	0.918849
miR-1207-5p	0.039	0.042	0.016	-0.026	-0.074	0.049	0.049	0.068	0.106	0.115	0.42	0.385	0.816	0.805	0.522	0.385378	19	0.918849
miR-1287-3p	-0.021	-0.022	-0.031	-0.054	-0.085	0.027	0.026	0.034	0.048	0.049	0.437	0.386	0.362	0.315	0.084	0.38555	6	0.918849
miR-508-3p	0.034	0.033	0.064	0.094	-0.024	0.038	0.038	0.053	0.077	0.105	0.379	0.388	0.225	0.344	0.821	0.387628	3	0.918849
miR-6840-5p	0.015	0.018	0.004	-0.01	-0.003	0.027	0.02	0.029	0.039	0.052	0.595	0.388	0.896	0.803	0.952	0.388212	9	0.918849
miR-1304-5p	0.037	0.034	0.038	0.028	0.208	0.044	0.04	0.052	0.085	0.105	0.403	0.389	0.471	0.76	0.048	0.38863	5	0.918849
miR-888-5p	0.025	0.023	0.016	-0.041	-0.049	0.029	0.027	0.035	0.06	0.047	0.384	0.389	0.65	0.516	0.302	0.388652	7	0.918849
miR-3976	0.02	0.02	-0.005	-0.014	-0.008	0.024	0.024	0.031	0.039	0.115	0.396	0.39	0.862	0.739	0.945	0.389687	8	0.918849
miR-6780a-5p	0.006	0.011	0.009	0.01	0	0.013	0.013	0.019	0.033	0.023	0.671	0.391	0.638	0.775	0.996	0.39056	23	0.918849
miR-7106-5p	0.031	0.031	0.013	-0.01	-0.084	0.036	0.036	0.045	0.066	0.076	0.379	0.391	0.766	0.89	0.266	0.391035	5	0.918849
miR-5581-5p	-0.026	-0.026	-0.029	-0.026	-0.053	0.03	0.03	0.037	0.051	0.058	0.39	0.391	0.442	0.64	0.367	0.391382	5	0.918849
miR-200a-3p	-0.022	-0.024	-0.039	-0.042	-0.081	0.029	0.028	0.037	0.055	0.057	0.438	0.391	0.291	0.47	0.16	0.391395	8	0.918849
miR-19b-2-5p	-0.02	-0.02	-0.002	0.016	-0.008	0.024	0.023	0.031	0.051	0.046	0.401	0.392	0.958	0.761	0.861	0.391667	9	0.918849
miR-4644	0.036	0.038	0.048	0.069	0.475	0.045	0.045	0.065	0.089	0.223	0.43	0.392	0.465	0.518	0.033	0.391979	3	0.918849
miR-154-5p	0.04	0.041	0.055	0.123	-0.425	0.1	0.048	0.081	0.17	0.241	0.687	0.392	0.496	0.503	0.078	0.392118	6	0.918849
miR-4259	-0.022	-0.022	-0.015	-0.005	-0.023	0.026	0.025	0.033	0.044	0.046	0.4	0.393	0.638	0.904	0.615	0.393078	8	0.918849
miR-4786-5p	0.039	0.034	0.048	0.063	-0.511	0.041	0.04	0.058	0.083	0.276	0.345	0.393	0.414	0.529	0.064	0.393229	3	0.918849
miR-1912	-0.024	-0.027	-0.01	0.039	-0.04	0.032	0.032	0.045	0.073	0.103	0.462	0.394	0.829	0.609	0.697	0.393829	7	0.918849
miR-1537-3p	0.03	0.03	0.021	0.009	0.012	0.035	0.035	0.046	0.071	0.074	0.386	0.394	0.639	0.908	0.874	0.394496	8	0.918849
miR-103a-2-5p	-0.056	-0.054	0.004	0.006	0.208	0.088	0.063	0.089	0.114	0.116	0.521	0.395	0.961	0.958	0.072	0.395311	6	0.918849
miR-6076	0.015	0.015	0.016	0.021	0.045	0.018	0.018	0.025	0.043	0.035	0.394	0.396	0.511	0.633	0.193	0.395655	17	0.918849
miR-4723-5p	-0.027	-0.028	-0.034	-0.041	-0.134	0.05	0.033	0.046	0.073	0.128	0.582	0.396	0.469	0.601	0.296	0.395778	6	0.918849
miR-3162-5p	-0.032	-0.031	-0.029	-0.063	-0.098	0.037	0.037	0.044	0.048	0.087	0.397	0.397	0.503	0.318	0.264	0.396666	3	0.918849
miR-4731-3p	-0.014	-0.017	-0.022	-0.035	0.003	0.021	0.02	0.027	0.039	0.046	0.496	0.397	0.431	0.411	0.948	0.396954	6	0.918849
miR-30b-3p	0.026	0.026	0.029	0.07	-0.011	0.032	0.03	0.042	0.07	0.076	0.427	0.398	0.484	0.349	0.881	0.397567	8	0.918849
miR-520d-3p	0.037	0.027	0.015	-0.007	0.341	0.061	0.032	0.046	0.065	0.348	0.536	0.398	0.743	0.925	0.327	0.397777	4	0.918849
miR-20a-3p	-0.044	-0.041	-0.049	-0.102	-0.081	0.046	0.049	0.059	0.085	0.1	0.347	0.4	0.405	0.284	0.418	0.400032	6	0.918849
miR-614	0.021	0.021	0.02	0.015	0.014	0.024	0.025	0.031	0.049	0.053	0.38	0.401	0.506	0.76	0.788	0.400531	8	0.918849
miR-4800-3p	0.025	0.025	0.045	0.085	-0.021	0.03	0.03	0.04	0.062	0.057	0.408	0.402	0.264	0.198	0.712	0.401969	12	0.918849
miR-6801-5p	-0.037	-0.038	-0.009	0.01	0.163	0.047	0.045	0.063	0.075	0.135	0.423	0.402	0.882	0.902	0.228	0.40208	3	0.918849
miR-216b-3p	-0.014	-0.019	-0.005	0.042	-0.048	0.032	0.023	0.035	0.053	0.058	0.655	0.403	0.886	0.448	0.405	0.402718	10	0.918849
miR-3908	-0.033	-0.032	-0.067	-0.074	0.242	0.056	0.038	0.051	0.081	1.172	0.564	0.403	0.188	0.43	0.836	0.403421	4	0.918849
miR-20b-3p	0.021	0.023	-0.002	-0.009	0.009	0.027	0.027	0.034	0.045	0.056	0.436	0.404	0.961	0.857	0.87	0.403512	6	0.918849
miR-554	-0.024	-0.024	-0.033	-0.037	-0.022	0.028	0.029	0.034	0.045	0.055	0.391	0.405	0.325	0.452	0.691	0.404535	5	0.918849
miR-202-3p	0.022	0.019	0.029	0.028	-0.041	0.023	0.023	0.031	0.047	0.048	0.35	0.405	0.336	0.571	0.393	0.405186	9	0.918849
miR-4265	-0.029	-0.03	-0.025	0.021	-0.126	0.038	0.036	0.046	0.072	0.102	0.447	0.406	0.591	0.791	0.218	0.405633	4	0.918849
miR-101-5p	-0.05	-0.05		-0.03		0.061	0.06		0.068		0.419	0.406		0.732		0.40573	2	0.918849
miR-4752	-0.018	-0.016	-0.007	0.019	-0.09	0.027	0.019	0.03	0.043	0.049	0.491	0.406	0.812	0.666	0.066	0.406461	10	0.918849
miR-412-5p	0.024	0.024	0.019	-0.045	-0.051	0.033	0.028	0.037	0.07	0.113	0.472	0.406	0.613	0.544	0.649	0.40649	6	0.918849
miR-6504-5p	0.022	0.022	0.035	0.03	0.02	0.028	0.026	0.037	0.057	0.058	0.441	0.407	0.352	0.624	0.729	0.407119	6	0.918849
miR-4305	-0.047	-0.047		-0.04		0.056	0.056		0.058		0.403	0.407		0.615		0.407333	2	0.918849
miR-5192	0.026	0.028	0.022	0.016	0.04	0.033	0.033	0.041	0.051	0.074	0.435	0.407	0.598	0.761	0.592	0.407421	6	0.918849
miR-579-5p	0.034	0.032	0.049	0.066	0.065	0.039	0.039	0.048	0.063	0.081	0.392	0.408	0.305	0.353	0.422	0.407829	5	0.918849
miR-489-3p	-0.017	-0.019	-0.016	-0.012	0.026	0.023	0.023	0.031	0.049	0.039	0.475	0.408	0.61	0.808	0.511	0.408019	9	0.918849
miR-5583-5p	-0.027	-0.029	0.024	0.03	-0.203	0.037	0.035	0.05	0.056	0.093	0.467	0.409	0.627	0.65	0.03	0.408667	3	0.918849
miR-3910	-0.019	-0.019	-0.037	-0.04	-0.04	0.023	0.024	0.03	0.044	0.054	0.401	0.409	0.208	0.394	0.46	0.408668	10	0.918849
miR-488-5p	0.021	0.02	0.03	-0.016	-0.063	0.029	0.025	0.036	0.052	0.05	0.458	0.409	0.393	0.772	0.206	0.408806	8	0.918849
miR-218-1-3p	0.015	0.017	0.013	0.011	-0.031	0.025	0.02	0.029	0.045	0.046	0.546	0.409	0.648	0.822	0.498	0.409484	10	0.918849
miR-759	0.03	0.026	0.029	0.002	-0.149	0.047	0.032	0.048	0.079	0.078	0.528	0.41	0.538	0.977	0.056	0.410026	5	0.918849
miR-634	-0.019	-0.021	-0.022	-0.015	0.056	0.027	0.025	0.036	0.053	0.068	0.485	0.41	0.55	0.789	0.407	0.410095	7	0.918849
miR-504-5p	0.021	0.022	0.013	0.003	0.009	0.026	0.027	0.032	0.046	0.066	0.418	0.41	0.687	0.948	0.891	0.410171	6	0.918849
miR-6738-5p	0.014	0.018	0.012	0.004	-0.001	0.023	0.022	0.031	0.042	0.04	0.541	0.41	0.693	0.932	0.99	0.410203	15	0.918849
miR-3605-3p	0.021	0.019	0.024	0.075	0.037	0.024	0.023	0.032	0.051	0.043	0.37	0.41	0.446	0.182	0.382	0.410248	9	0.918849
miR-1252-5p	-0.018	-0.02	0.001	0.023	-0.018	0.023	0.024	0.031	0.046	0.045	0.441	0.411	0.962	0.632	0.685	0.411409	7	0.918849
miR-150-3p	0.03	0.03	0.041	0.062	0.07	0.036	0.036	0.043	0.065	0.073	0.408	0.412	0.338	0.383	0.335	0.411607	6	0.918849
miR-7152-5p	0.023	0.018	0.032	0.068	0.023	0.029	0.022	0.032	0.059	0.071	0.426	0.412	0.319	0.281	0.743	0.411884	9	0.918849
miR-6878-3p	-0.016	-0.017	-0.03	-0.034	0.017	0.028	0.021	0.032	0.049	0.073	0.572	0.413	0.353	0.506	0.818	0.412695	10	0.918849
miR-4315	0.015	0.018	0.017	-0.029	0.021	0.022	0.022	0.03	0.051	0.041	0.494	0.413	0.569	0.584	0.609	0.412993	11	0.918849
miR-24-3p	-0.106	-0.114	-0.226	-0.273	-0.412	0.178	0.139	0.187	0.294	0.407	0.552	0.413	0.227	0.405	0.312	0.413257	5	0.918849
miR-4778-3p	0.022	0.018	0.009	0.021	0.065	0.022	0.022	0.03	0.044	0.05	0.32	0.413	0.766	0.642	0.195	0.413266	9	0.918849
miR-34a-5p	0.031	0.033	0.006	-0.023	0.005	0.041	0.041	0.05	0.071	0.093	0.454	0.414	0.904	0.767	0.959	0.413591	4	0.918849
miR-1303	0.026	0.032	0.015	-0.067	-0.199	0.057	0.039	0.057	0.091	0.081	0.651	0.414	0.796	0.484	0.014	0.413746	7	0.918849
miR-3161	0.02	0.021	0.006	-0.012	0.001	0.026	0.026	0.033	0.047	0.049	0.442	0.414	0.854	0.803	0.98	0.414365	6	0.918849
miR-5047	0.02	0.022	0.028	0.05	-0.012	0.027	0.027	0.034	0.053	0.055	0.466	0.415	0.406	0.377	0.833	0.415477	8	0.918849
miR-4713-5p	-0.025	-0.023	0.006	0.012	0.022	0.027	0.028	0.036	0.055	0.073	0.359	0.416	0.868	0.834	0.764	0.415648	7	0.918849
miR-598-3p	-0.022	-0.025	-0.01	-0.007	-0.004	0.031	0.031	0.041	0.051	0.058	0.471	0.416	0.8	0.889	0.948	0.415677	9	0.918849
miR-4491	0.023	0.023	0.022	0.025	0.116	0.028	0.028	0.037	0.054	0.062	0.418	0.416	0.556	0.657	0.061	0.415736	7	0.918849
miR-561-5p	-0.059	-0.06	-0.06	-0.062	-0.292	0.071	0.073	0.086	0.095	0.923	0.407	0.417	0.482	0.577	0.751	0.416777	3	0.918849
miR-1204	-0.017	-0.021	-0.021	-0.032	-0.009	0.031	0.026	0.036	0.049	0.062	0.577	0.417	0.557	0.537	0.891	0.417187	8	0.918849
miR-4746-5p	-0.069	-0.069		-0.053		0.088	0.085		0.089		0.431	0.418		0.657		0.417739	2	0.918849
miR-6849-5p	0.016	0.019	0.01	0.004	0.033	0.024	0.024	0.031	0.048	0.051	0.489	0.418	0.749	0.931	0.519	0.418202	10	0.918849
miR-1287-5p	0.064	0.053	0.034	-0.06	0.007	0.066	0.065	0.09	0.156	0.142	0.329	0.419	0.702	0.708	0.963	0.419217	11	0.918849
miR-500b-5p	-0.041	-0.041	-0.042	-0.032	0.02	0.05	0.05	0.059	0.078	0.136	0.407	0.42	0.481	0.706	0.882	0.41953	4	0.918849
miR-8085	0.012	0.013	0.002	-0.002	0.026	0.017	0.016	0.022	0.041	0.029	0.456	0.42	0.917	0.957	0.382	0.419549	17	0.918849
miR-124-5p	-0.028	-0.026	-0.013	0.011	0.069	0.045	0.033	0.047	0.062	0.116	0.534	0.42	0.778	0.868	0.555	0.420082	5	0.918849
miR-377-5p	0.024	0.024	0.035	0.057	-0.121	0.044	0.03	0.044	0.071	0.088	0.582	0.421	0.433	0.459	0.17	0.420984	7	0.918849
miR-6837-5p	0.05	0.05		0.055		0.061	0.062		0.065		0.412	0.421		0.551		0.42111	2	0.918849
miR-4727-3p	0.028	0.027	0.031	0.039	0.051	0.034	0.034	0.041	0.048	0.078	0.423	0.422	0.449	0.482	0.512	0.421904	4	0.918849
miR-4793-5p	0.054	0.054	0.06	0.068	0.203	0.066	0.068	0.076	0.094	0.448	0.413	0.423	0.428	0.545	0.65	0.422911	3	0.918849
miR-573	0.029	0.028	-0.004	-0.025	-0.098	0.045	0.035	0.047	0.059	0.069	0.523	0.423	0.928	0.695	0.157	0.423059	4	0.918849
miR-208a-5p	-0.015	-0.016	-0.031	-0.026	-0.009	0.026	0.02	0.028	0.04	0.051	0.56	0.423	0.277	0.533	0.855	0.423108	9	0.918849
miR-4263	0.031	0.032	0.075	0.088	-0.446	0.04	0.04	0.057	0.067	0.247	0.44	0.423	0.184	0.32	0.071	0.423191	3	0.918849
miR-126-5p	-0.045	-0.047	-0.062	-0.061	0.016	0.06	0.059	0.076	0.113	0.14	0.455	0.424	0.412	0.612	0.911	0.42359	6	0.918849
miR-6778-5p	0.037	0.039	0.053	0.061	-0.178	0.046	0.048	0.056	0.075	0.336	0.424	0.424	0.345	0.448	0.598	0.423752	7	0.918849
miR-4317	0.045	0.045		0.059		0.056	0.056		0.059		0.427	0.424		0.5		0.424167	2	0.918849
miR-4312	0.043	0.043		0.074		0.077	0.054		0.057		0.574	0.424		0.418		0.424337	2	0.918849
miR-1179	-0.015	-0.019	-0.033	-0.049	-0.05	0.028	0.024	0.031	0.039	0.067	0.595	0.425	0.28	0.237	0.461	0.42545	9	0.918849
miR-887-3p	0.017	0.018	0.019	0.008	0.002	0.024	0.023	0.03	0.046	0.044	0.46	0.426	0.538	0.874	0.965	0.425856	9	0.918849
miR-15a-5p	0.128	0.124	0.167	0.222	0.295	0.154	0.155	0.195	0.282	0.291	0.406	0.426	0.393	0.467	0.311	0.425863	6	0.918849
miR-502-3p	-0.044	-0.044	-0.023	-0.006	-0.057	0.056	0.056	0.066	0.084	0.155	0.435	0.427	0.729	0.945	0.711	0.426538	4	0.918849
miR-3175	0.04	0.04	0.021	0.017	-0.02	0.051	0.05	0.061	0.07	0.135	0.423	0.427	0.725	0.83	0.88	0.427498	3	0.918849
miR-128-2-5p	0.017	0.019	0.032	0.054	-0.014	0.027	0.024	0.033	0.052	0.058	0.526	0.428	0.325	0.327	0.808	0.428376	10	0.918849
let-7f-5p	-0.086	-0.102	0.023	0.045	0.135	0.152	0.129	0.17	0.205	0.34	0.571	0.428	0.892	0.836	0.691	0.428489	6	0.918849
miR-647	-0.048	-0.048		-0.032		0.103	0.061		0.064		0.638	0.429		0.703		0.428678	2	0.918849
miR-106a-3p	0.015	0.014	0.019	0.018	0.012	0.019	0.018	0.024	0.038	0.037	0.421	0.429	0.446	0.64	0.748	0.428846	13	0.918849
miR-4504	-0.028	-0.026	-0.019	-0.011	-0.032	0.029	0.032	0.034	0.045	0.051	0.343	0.429	0.584	0.822	0.524	0.428886	4	0.918849
miR-3658	-0.015	-0.015	-0.032	-0.039	-0.019	0.02	0.019	0.026	0.038	0.034	0.451	0.429	0.227	0.325	0.587	0.428957	11	0.918849
miR-26b-3p	-0.043	-0.048	-0.077	-0.159	-0.002	0.083	0.061	0.083	0.138	0.19	0.606	0.429	0.35	0.333	0.991	0.429126	4	0.918849
miR-6846-5p	-0.015	-0.019	-0.05	-0.067	0.005	0.028	0.025	0.036	0.053	0.059	0.606	0.429	0.168	0.242	0.929	0.429416	9	0.918849
miR-4482-3p	0.023	0.022	0.006	-0.059	0.302	0.052	0.028	0.04	0.068	0.111	0.653	0.43	0.885	0.422	0.007	0.430108	6	0.918849
miR-3619-3p	-0.018	-0.017	-0.026	-0.029	-0.007	0.025	0.022	0.031	0.042	0.06	0.477	0.431	0.403	0.522	0.903	0.430914	7	0.918849
miR-383-3p	-0.055					0.069					0.431					0.430989	1	0.918849
miR-503-3p	-0.02	-0.019	-0.027	-0.033	0.041	0.025	0.025	0.033	0.047	0.051	0.436	0.431	0.416	0.506	0.427	0.431284	7	0.918849
miR-6747-5p	-0.02	-0.023	-0.022	-0.042	-0.005	0.029	0.029	0.038	0.06	0.06	0.479	0.432	0.562	0.505	0.928	0.431555	7	0.918849
miR-4690-5p	-0.055	-0.053	-0.07	-0.105	0.018	0.069	0.068	0.081	0.106	0.192	0.424	0.432	0.392	0.425	0.924	0.431654	3	0.918849
miR-924	0.025	0.021	0.016	-0.013	0.056	0.035	0.027	0.038	0.052	0.077	0.487	0.432	0.666	0.82	0.462	0.431762	6	0.918849
miR-5009-5p	-0.028	-0.027	-0.041	-0.068	-0.036	0.036	0.035	0.046	0.063	0.088	0.447	0.432	0.375	0.362	0.686	0.432065	4	0.918849
miR-581	0.014	0.015	0.022	0.033	0	0.019	0.019	0.024	0.037	0.05	0.452	0.433	0.37	0.39	0.992	0.43271	10	0.918849
miR-6511a-3p	0.086					0.109					0.433					0.432987	1	0.918849
miR-2115-5p	0.051	0.053	0.012	-0.037	0.122	0.082	0.068	0.093	0.171	0.249	0.533	0.435	0.893	0.835	0.623	0.434942	6	0.918849
miR-4712-5p	0.025	0.023	0.039	0.055	-0.036	0.029	0.029	0.038	0.055	0.076	0.392	0.436	0.308	0.379	0.633	0.435624	5	0.918849
miR-345-5p	-0.041	-0.046	-0.047	-0.041	0.133	0.064	0.059	0.074	0.089	0.161	0.52	0.436	0.519	0.662	0.408	0.435883	6	0.918849
miR-3934-5p	-0.034	-0.034	-0.008	0.004	-0.029	0.046	0.043	0.054	0.074	0.229	0.454	0.437	0.887	0.961	0.898	0.436658	4	0.918849
miR-3118	0.015	0.016	-0.004	-0.018	0.017	0.021	0.02	0.029	0.048	0.044	0.489	0.438	0.877	0.717	0.703	0.43763	11	0.918849
miR-4490	0.025	0.026	0.031	0.076	0.181	0.039	0.034	0.042	0.069	0.087	0.526	0.438	0.462	0.349	0.038	0.437906	4	0.918849
miR-184	-0.025	-0.023	-0.038	-0.045	0.003	0.028	0.029	0.036	0.047	0.049	0.379	0.438	0.29	0.388	0.948	0.438029	5	0.918849
miR-6499-3p	0.039	0.039		0.022		0.052	0.051		0.056		0.45	0.438		0.76		0.43828	2	0.918849
miR-6514-3p	-0.028	-0.027	-0.028	-0.049	-0.023	0.034	0.035	0.043	0.05	0.067	0.421	0.439	0.516	0.399	0.734	0.439348	4	0.918849
miR-4762-5p	0.014	0.016	-0.005	-0.014	-0.03	0.037	0.021	0.032	0.046	0.066	0.701	0.439	0.868	0.769	0.651	0.439385	9	0.918849
miR-3928-5p	-0.028	-0.035	-0.027	-0.011	0.062	0.044	0.045	0.068	0.094	0.596	0.516	0.439	0.695	0.916	0.917	0.439431	3	0.918849
miR-4677-5p	0.024	0.018	0.039	0.025	0.012	0.029	0.023	0.033	0.049	0.06	0.402	0.44	0.233	0.624	0.845	0.43984	7	0.918849
miR-4318	0.018	0.019	0.031	0.041	0.004	0.025	0.025	0.031	0.047	0.055	0.461	0.44	0.315	0.412	0.937	0.439915	8	0.918849
miR-6719-3p	-0.014	-0.014	-0.005	-0.007	0.025	0.018	0.018	0.023	0.032	0.033	0.451	0.44	0.82	0.838	0.453	0.439986	11	0.918849
miR-215-3p	0.014	0.016	0.044	0.05	0.013	0.021	0.021	0.028	0.04	0.043	0.528	0.441	0.121	0.244	0.754	0.440801	9	0.918849
miR-1244	0.05	0.05		0.043		0.064	0.065		0.069		0.438	0.441		0.645		0.441238	2	0.918849
miR-744-3p	0.023	0.019	0.043	0.047	-0.017	0.027	0.024	0.034	0.051	0.05	0.401	0.442	0.198	0.39	0.729	0.441811	8	0.918849
miR-4261	0.023	0.024	0.035	0.041	0.044	0.031	0.031	0.039	0.052	0.067	0.462	0.444	0.371	0.462	0.509	0.44386	7	0.918849
miR-4742-3p	0.028	0.031	-0.01	-0.022	-0.098	0.041	0.04	0.054	0.057	0.091	0.491	0.444	0.855	0.732	0.284	0.444057	3	0.918849
miR-320a	0.082	0.076	0.088	-0.1	-0.472	0.122	0.1	0.121	0.135	0.249	0.497	0.445	0.47	0.501	0.058	0.44472	5	0.918849
miR-6822-5p	0.016	0.017	0.006	-0.051	0.008	0.036	0.023	0.036	0.056	0.067	0.645	0.445	0.871	0.398	0.905	0.445117	7	0.918849
miR-378h	0.061					0.079					0.446					0.445531	1	0.918849
miR-3616-5p	-0.031	-0.027	-0.078	-0.08	-0.066	0.037	0.035	0.045	0.057	0.078	0.396	0.446	0.086	0.221	0.398	0.445575	6	0.918849
miR-424-3p	-0.021	-0.022	-0.045	-0.097	0.006	0.04	0.028	0.044	0.082	0.094	0.6	0.446	0.3	0.275	0.951	0.44588	8	0.918849
miR-212-3p	-0.052	-0.049	-0.055	-0.097	-0.08	0.063	0.064	0.074	0.103	0.212	0.414	0.446	0.456	0.415	0.706	0.445979	4	0.918849
miR-4753-3p	-0.028	-0.029	-0.05	-0.05	-0.098	0.04	0.038	0.052	0.066	0.099	0.482	0.446	0.332	0.487	0.32	0.446004	5	0.918849
miR-4299	-0.014	-0.018	-0.025	-0.007	-0.024	0.025	0.023	0.032	0.046	0.052	0.574	0.447	0.438	0.886	0.637	0.446745	9	0.918849
miR-6880-5p	0.043	0.041	0.005	0.003	-0.04	0.056	0.054	0.067	0.095	0.153	0.441	0.447	0.939	0.98	0.795	0.447084	4	0.918849
let-7a-3p	-0.018	-0.016	-0.021	-0.09	0.096	0.035	0.021	0.032	0.067	0.102	0.62	0.447	0.511	0.21	0.347	0.447106	10	0.918849
miR-6814-3p	-0.017	-0.015	-0.03	-0.041	-0.001	0.022	0.02	0.029	0.035	0.043	0.439	0.447	0.295	0.26	0.979	0.447187	10	0.918849
miR-6499-5p	0.012	0.015	0.011	0.032	0.024	0.02	0.02	0.027	0.042	0.044	0.543	0.447	0.668	0.462	0.59	0.447356	13	0.918849
miR-941	0.022	0.02	-0.008	-0.019	0.042	0.031	0.026	0.038	0.057	0.073	0.482	0.448	0.824	0.754	0.565	0.4478	9	0.918849
miR-4636	0.017	0.018	0.023	0.026	0.102	0.025	0.024	0.034	0.056	0.067	0.499	0.448	0.508	0.654	0.132	0.448348	9	0.918849
miR-6805-5p	-0.015	-0.016	-0.005	0.014	-0.03	0.021	0.021	0.028	0.047	0.044	0.482	0.448	0.845	0.776	0.497	0.448373	10	0.918849
miR-5581-3p	-0.016	-0.018	-0.004	0.037	0.054	0.025	0.024	0.032	0.057	0.047	0.523	0.449	0.903	0.54	0.251	0.448918	8	0.918849
miR-4302	-0.017	-0.02	-0.03	-0.035	-0.037	0.031	0.026	0.035	0.056	0.096	0.582	0.45	0.403	0.564	0.7	0.449824	6	0.918849
miR-593-5p	0.031	0.031	0.025	0.009	0.032	0.043	0.041	0.051	0.069	0.131	0.477	0.451	0.617	0.903	0.806	0.45106	4	0.918849
miR-431-5p	-0.039	-0.047	-0.037	0.028	-0.158	0.061	0.062	0.077	0.122	0.155	0.521	0.451	0.634	0.825	0.309	0.451108	6	0.918849
miR-6128	-0.016	-0.015	-0.021	-0.023	-0.046	0.02	0.02	0.027	0.044	0.042	0.422	0.452	0.427	0.614	0.266	0.451667	11	0.918849
miR-3713	-0.026	-0.026	-0.031	-0.033	0.006	0.036	0.035	0.042	0.053	0.12	0.468	0.452	0.463	0.575	0.962	0.452065	4	0.918849
miR-501-3p	-0.027	-0.033	-0.033	-0.074	-0.18	0.07	0.044	0.069	0.103	0.144	0.703	0.452	0.637	0.502	0.21	0.45219	7	0.918849
miR-6073	0.02	0.019	0.028	0.038	0.015	0.026	0.025	0.031	0.048	0.048	0.429	0.452	0.375	0.458	0.751	0.452475	6	0.918849
miR-6794-5p	-0.054	-0.05	-0.07	-0.228	-0.084	0.122	0.066	0.106	0.216	0.352	0.658	0.453	0.512	0.352	0.81	0.45281	5	0.918849
miR-888-3p	-0.028	-0.028	-0.03	-0.034	-0.062	0.037	0.037	0.044	0.053	0.332	0.447	0.453	0.488	0.588	0.851	0.453011	3	0.918849
miR-5687	-0.02	-0.019	-0.058	-0.073	-0.077	0.026	0.025	0.034	0.06	0.049	0.439	0.453	0.087	0.269	0.115	0.453115	7	0.918849
miR-3935	0.026	0.027	0.03	0.037	0.29	0.036	0.035	0.045	0.051	0.319	0.461	0.453	0.504	0.544	0.364	0.453136	3	0.918849
miR-6835-5p	-0.02	-0.019	-0.012	-0.018	-0.036	0.025	0.025	0.032	0.049	0.063	0.425	0.453	0.718	0.725	0.572	0.453239	8	0.918849
miR-767-5p	-0.026	-0.026	-0.019	-0.005	0.016	0.035	0.035	0.042	0.056	0.093	0.461	0.453	0.648	0.927	0.863	0.453381	5	0.918849
miR-6131	-0.05	-0.052	-0.019	-0.007	0.001	0.068	0.069	0.081	0.105	0.209	0.462	0.454	0.814	0.947	0.998	0.453786	5	0.918849
miR-587	0.022	0.019	0.031	0.021	0.012	0.026	0.026	0.034	0.05	0.056	0.409	0.454	0.371	0.68	0.83	0.454366	7	0.918849
miR-564	-0.046	-0.044	-0.065	-0.081	0.019	0.057	0.06	0.07	0.082	0.103	0.415	0.455	0.354	0.427	0.856	0.454654	3	0.918849
miR-6722-5p	0.068					0.091					0.455					0.454911	1	0.918849
miR-633	-0.021	-0.018	0.008	0.024	0.116	0.034	0.025	0.034	0.041	0.058	0.541	0.455	0.802	0.577	0.046	0.455024	8	0.918849
miR-8079	-0.018	-0.019	-0.009	-0.008	-0.052	0.026	0.025	0.034	0.054	0.06	0.492	0.455	0.784	0.884	0.386	0.455381	6	0.918849
miR-2681-5p	-0.021	-0.022	-0.004	0	0.08	0.03	0.029	0.038	0.049	0.078	0.486	0.456	0.925	0.995	0.303	0.455942	5	0.918849
miR-6716-5p	-0.066					0.088					0.456					0.456212	1	0.918849
miR-7976	-0.032	-0.032	-0.018	-0.016	-0.019	0.043	0.043	0.05	0.055	0.08	0.454	0.456	0.722	0.802	0.816	0.456314	3	0.918849
miR-3679-3p	0.026	0.023	0.01	-0.023	0.025	0.035	0.031	0.036	0.059	0.085	0.458	0.457	0.777	0.723	0.77	0.456814	4	0.918849
miR-5088-3p	-0.03	-0.03	-0.031	-0.054	-0.071	0.041	0.04	0.049	0.069	0.129	0.471	0.457	0.521	0.489	0.583	0.457042	4	0.918849
miR-5193	0.029	0.029	0.031	0.032	0.067	0.038	0.039	0.045	0.05	0.064	0.447	0.458	0.492	0.587	0.301	0.45751	3	0.918849
miR-3127-3p	0.02	0.018	0.05	0.063	-0.049	0.025	0.025	0.034	0.053	0.054	0.431	0.458	0.151	0.254	0.366	0.457807	14	0.918849
miR-548ax	0.048	0.048		0.046		0.065	0.064		0.067		0.462	0.458		0.617		0.458144	2	0.918849
miR-7114-5p	0.011	0.016	-0.004	-0.004	0.043	0.022	0.021	0.029	0.041	0.038	0.606	0.46	0.895	0.922	0.252	0.459522	12	0.918849
miR-662	0.019	0.019	0.037	0.055	0.001	0.033	0.025	0.038	0.059	0.064	0.569	0.46	0.32	0.376	0.985	0.45992	10	0.918849
miR-6889-5p	0.025	0.022	0.047	0.058	0.017	0.033	0.03	0.042	0.051	0.073	0.457	0.46	0.26	0.304	0.817	0.460162	6	0.918849
miR-6837-3p	0.02	0.02	0.046	0.052	0.08	0.027	0.027	0.035	0.049	0.06	0.461	0.461	0.189	0.351	0.179	0.460526	5	0.918849
miR-5680	0.029	0.026	0.058	0.064	0.029	0.047	0.035	0.048	0.067	0.127	0.531	0.461	0.227	0.391	0.817	0.460548	5	0.918849
miR-6734-3p	-0.011	-0.011	-0.005	0.007	-0.041	0.018	0.015	0.024	0.044	0.039	0.545	0.461	0.847	0.879	0.303	0.460732	19	0.918849
miR-449b-5p	-0.032	-0.031	-0.028	-0.021	-0.028	0.044	0.042	0.05	0.059	0.126	0.464	0.461	0.567	0.759	0.822	0.46077	3	0.918849
miR-6766-5p	0.028	0.028	0.039	0.063	0.074	0.038	0.038	0.047	0.063	0.112	0.461	0.461	0.411	0.379	0.508	0.460931	5	0.918849
miR-15b-3p	0.032	0.032	0.041	0.084	0.154	0.044	0.044	0.056	0.077	0.114	0.47	0.462	0.465	0.339	0.176	0.462268	5	0.918849
miR-8062	-0.02	-0.025	-0.022	-0.026	-0.01	0.047	0.034	0.045	0.07	0.245	0.66	0.463	0.631	0.734	0.966	0.46253	4	0.918849
miR-125b-2-3p	0.023	0.022	0.012	0.011	-0.032	0.033	0.03	0.041	0.057	0.077	0.483	0.463	0.772	0.859	0.683	0.462868	7	0.918849
miR-605-5p	0.028	0.027	0.026	0.01	-0.006	0.038	0.037	0.046	0.057	0.08	0.46	0.464	0.578	0.866	0.938	0.463675	5	0.918849
miR-4417	0.031	0.03	0.015	0.014	0.076	0.043	0.041	0.054	0.08	0.078	0.471	0.464	0.782	0.872	0.333	0.463697	6	0.918849
miR-6075	-0.027	-0.027	-0.023	0.05	-0.156	0.055	0.037	0.048	0.091	0.164	0.617	0.465	0.629	0.621	0.343	0.465179	4	0.918849
miR-6809-5p	-0.067	-0.071	-0.041	-0.002	0.266	0.109	0.097	0.125	0.16	0.214	0.54	0.465	0.741	0.989	0.214	0.465335	4	0.918849
miR-4730	-0.013	-0.016	0.02	0.028	0.042	0.029	0.022	0.031	0.037	0.049	0.664	0.465	0.514	0.481	0.389	0.465426	7	0.918849
miR-30d-3p	-0.026	-0.026	-0.054	-0.073	-0.06	0.037	0.035	0.047	0.06	0.069	0.484	0.466	0.244	0.289	0.378	0.466197	5	0.918849
miR-513b-3p	-0.012	-0.014	0.01	0.026	-0.052	0.032	0.019	0.032	0.054	0.055	0.697	0.466	0.746	0.647	0.341	0.466388	10	0.918849
miR-2278	0.028	0.033	0.021	-0.112	0.07	0.097	0.046	0.057	0.105	0.28	0.77	0.468	0.716	0.364	0.803	0.467844	4	0.918849
miR-653-3p	-0.022	-0.02	-0.014	0.001	-0.022	0.028	0.028	0.035	0.05	0.058	0.44	0.47	0.684	0.99	0.703	0.469559	6	0.918849
miR-1276	0.015	0.019	0.042	0.046	0.185	0.037	0.027	0.038	0.051	0.082	0.683	0.47	0.269	0.41	0.025	0.46959	6	0.918849
miR-6792-3p	0.043	0.043	0.045	0.048	0.008	0.06	0.059	0.071	0.079	0.293	0.475	0.47	0.525	0.604	0.979	0.469634	3	0.918849
miR-1298-5p	-0.016	-0.018	-0.01	0.022	0.087	0.029	0.025	0.034	0.045	0.098	0.589	0.47	0.761	0.636	0.377	0.469769	7	0.918849
miR-4692	0.014	0.02	0.015	0.06	0.051	0.038	0.027	0.043	0.071	0.089	0.706	0.47	0.724	0.429	0.569	0.470279	7	0.918849
miR-6838-3p	-0.014	-0.015	-0.023	-0.026	-0.008	0.022	0.021	0.03	0.045	0.042	0.509	0.471	0.441	0.575	0.85	0.471102	9	0.918849
miR-5702	0.014	0.014	0	-0.013	0.005	0.02	0.02	0.026	0.035	0.041	0.488	0.471	0.995	0.727	0.91	0.471279	9	0.918849
miR-6820-3p	0.03	0.024	0.043	0.037	-0.071	0.056	0.033	0.045	0.055	0.148	0.587	0.471	0.34	0.532	0.63	0.471303	6	0.918849
miR-3692-3p	0.02	0.019	0.028	0.061	0.046	0.027	0.027	0.034	0.057	0.049	0.462	0.472	0.408	0.334	0.343	0.471623	6	0.918849
miR-876-3p	0.031	0.03	0.033	0.033	0.034	0.041	0.042	0.05	0.056	0.08	0.45	0.472	0.512	0.601	0.672	0.471711	4	0.918849
miR-4446-3p	-0.034	-0.032	-0.034	0.008	-0.073	0.055	0.044	0.061	0.103	0.157	0.541	0.472	0.578	0.945	0.643	0.471948	5	0.918849
miR-4655-3p	-0.048	-0.047	0.003	0	-0.042	0.088	0.065	0.084	0.101	0.169	0.586	0.472	0.97	0.998	0.803	0.471951	5	0.918849
miR-548t-5p	-0.021	-0.027	0.003	0.036	-0.037	0.053	0.038	0.049	0.061	0.116	0.688	0.472	0.949	0.596	0.748	0.472133	4	0.918849
miR-2467-3p	0.026	0.025	0.037	0.03	0.032	0.037	0.034	0.049	0.071	0.114	0.482	0.474	0.444	0.689	0.778	0.47361	5	0.918849
miR-642a-5p	0.019	0.02	0.026	0.037	0.073	0.027	0.027	0.034	0.044	0.053	0.498	0.474	0.459	0.44	0.166	0.473858	6	0.918849
miR-6762-3p	-0.02	-0.019	-0.035	-0.053	-0.042	0.026	0.027	0.034	0.047	0.049	0.438	0.474	0.306	0.289	0.388	0.474335	9	0.918849
miR-505-3p	0.067	0.061	-0.061	-0.094	-0.204	0.083	0.085	0.116	0.105	0.603	0.424	0.474	0.598	0.465	0.736	0.474377	3	0.918849
miR-3672	-0.014	-0.015	0.006	0.031	0.045	0.022	0.022	0.031	0.052	0.046	0.532	0.475	0.841	0.573	0.327	0.474541	9	0.918849
miR-668-3p	-0.007	-0.018	-0.002	-0.027	0.028	0.029	0.025	0.035	0.05	0.072	0.818	0.475	0.948	0.599	0.7	0.474712	10	0.918849
miR-122-5p	0.05					0.07					0.475					0.475051	1	0.918849
miR-30a-5p	0.166					0.232					0.475					0.475428	1	0.918849
miR-4655-5p	-0.039	-0.035	-0.029	0.037	0.06	0.055	0.049	0.067	0.101	0.139	0.483	0.476	0.671	0.726	0.665	0.476228	7	0.918849
miR-6802-5p	0.04	0.043	0.075	0.106	0.08	0.066	0.06	0.079	0.108	0.132	0.549	0.476	0.343	0.359	0.547	0.476302	8	0.918849
miR-4750-5p	0.029	0.029	0.036	0.055	0.14	0.043	0.04	0.053	0.069	0.095	0.493	0.477	0.501	0.471	0.138	0.476559	5	0.918849
miR-6866-3p	0.021	0.021	0.023	0.025	0.007	0.041	0.03	0.044	0.06	0.148	0.6	0.477	0.606	0.695	0.96	0.476756	5	0.918849
miR-3666	-0.014	-0.015	-0.029	-0.048	-0.022	0.021	0.021	0.029	0.047	0.039	0.495	0.477	0.316	0.328	0.577	0.477042	10	0.918849
miR-641	-0.033	-0.033		-0.043		0.048	0.047		0.052		0.483	0.477		0.562		0.477482	2	0.918849
miR-3124-3p	-0.042	-0.041	0.023	0.044	-0.169	0.098	0.057	0.076	0.084	0.306	0.67	0.478	0.764	0.638	0.581	0.477836	4	0.918849
miR-4666a-5p	-0.016	-0.016	-0.009	-0.019	-0.092	0.027	0.022	0.03	0.041	0.057	0.555	0.478	0.758	0.656	0.11	0.47796	9	0.918849
miR-8084	-0.013	-0.015	0.003	0.02	0.008	0.021	0.021	0.029	0.045	0.05	0.553	0.478	0.914	0.66	0.878	0.478025	10	0.918849
miR-4429	-0.082	-0.09		-0.09		0.119	0.127		0.115		0.491	0.478		0.576		0.478299	2	0.918849
miR-6750-3p	0.027	0.022	0.033	0.03	0.048	0.045	0.032	0.043	0.062	0.215	0.555	0.478	0.439	0.646	0.822	0.478317	6	0.918849
miR-545-3p	0.028	0.027	0.037	0.051	0.184	0.036	0.038	0.046	0.068	0.109	0.449	0.478	0.428	0.486	0.091	0.478479	6	0.918849
miR-3192-3p	0.015	0.017	-0.007	-0.007	0.006	0.027	0.025	0.032	0.045	0.075	0.582	0.479	0.83	0.877	0.933	0.47867	8	0.918849
miR-6814-5p	0.032	0.031	0.03	0.022	0.09	0.041	0.043	0.051	0.062	0.101	0.443	0.479	0.554	0.755	0.374	0.479185	3	0.918849
miR-8054	0.017	0.017	-0.034	-0.055	0.007	0.033	0.024	0.036	0.048	0.066	0.605	0.479	0.352	0.279	0.916	0.479468	10	0.918849
miR-551b-5p	-0.014	-0.016	-0.039	-0.063	-0.063	0.024	0.022	0.032	0.054	0.042	0.55	0.48	0.215	0.266	0.134	0.479551	11	0.918849
miR-548x-3p	0.016	0.016	0.03	0.027	0.059	0.022	0.023	0.029	0.041	0.045	0.46	0.48	0.302	0.535	0.193	0.480158	8	0.918849
miR-4697-5p	-0.048	-0.048		-0.05		0.067	0.067		0.069		0.476	0.48		0.601		0.480282	2	0.918849
miR-504-3p	-0.03	-0.03	-0.036	-0.043	-0.05	0.044	0.043	0.052	0.066	0.091	0.501	0.481	0.494	0.566	0.583	0.480563	4	0.918849
miR-548b-3p	0.018	0.017	0.041	0.051	0.037	0.026	0.024	0.033	0.046	0.053	0.483	0.481	0.221	0.307	0.486	0.481123	8	0.918849
miR-4446-5p	0.016	0.015	0.03	0.035	0.027	0.021	0.021	0.028	0.035	0.037	0.457	0.481	0.293	0.342	0.456	0.481133	10	0.918849
miR-6821-3p	0.039	0.036	0.057	0.086	0.174	0.05	0.051	0.063	0.08	0.203	0.441	0.481	0.365	0.393	0.391	0.481192	3	0.918849
miR-224-3p	0.023	0.021	0.026	0.072	0.063	0.029	0.03	0.036	0.062	0.077	0.435	0.481	0.476	0.298	0.412	0.481367	6	0.918849
miR-4308	-0.021	-0.018	-0.038	-0.048	-0.054	0.025	0.026	0.033	0.051	0.044	0.408	0.481	0.237	0.389	0.223	0.481499	6	0.918849
miR-6753-3p	-0.018	-0.018	0.015	0.022	0.056	0.032	0.026	0.036	0.044	0.078	0.581	0.482	0.675	0.629	0.472	0.482011	6	0.918849
miR-6755-5p	-0.018	-0.017	-0.018	-0.026	-0.049	0.026	0.024	0.034	0.05	0.15	0.492	0.482	0.585	0.624	0.746	0.482366	10	0.918849
miR-8065	-0.026	-0.026	-0.007	0.023	-0.069	0.044	0.036	0.049	0.073	0.13	0.548	0.482	0.89	0.769	0.596	0.482439	5	0.918849
miR-297	-0.022	-0.023	0.009	0.016	0.156	0.048	0.033	0.048	0.059	0.088	0.645	0.483	0.857	0.795	0.077	0.482695	5	0.918849
miR-4803	-0.027	-0.028	-0.037	-0.055	-0.17	0.048	0.04	0.051	0.084	0.114	0.582	0.483	0.474	0.564	0.136	0.483229	4	0.918849
miR-6764-3p	-0.011	-0.013	-0.01	-0.015	-0.009	0.021	0.018	0.026	0.039	0.038	0.582	0.484	0.696	0.717	0.817	0.483933	11	0.918849
miR-6511b-3p	0.033	0.035	0.049	0.044	0.015	0.051	0.05	0.066	0.094	0.115	0.512	0.484	0.458	0.658	0.898	0.484331	7	0.918849
miR-4503	-0.013	-0.014	-0.014	-0.011	-0.007	0.021	0.02	0.026	0.036	0.049	0.517	0.484	0.578	0.772	0.894	0.484392	7	0.918849
miR-4650-3p	0.046	0.046		0.061		0.07	0.065		0.071		0.516	0.485		0.551		0.484672	2	0.918849
miR-4266	0.026	0.028	0.058	0.065	-0.022	0.039	0.041	0.051	0.066	0.089	0.507	0.485	0.259	0.379	0.805	0.484898	5	0.918849
miR-193a-5p	-0.035	-0.036	-0.01	-0.009	-0.087	0.052	0.052	0.064	0.086	0.092	0.494	0.485	0.874	0.925	0.341	0.485052	5	0.918849
miR-4294	-0.026	-0.026	-0.036	-0.033	0.065	0.037	0.037	0.046	0.053	0.138	0.484	0.486	0.435	0.571	0.636	0.485596	5	0.918849
miR-5196-5p	-0.039	-0.036	-0.04	-0.101	-0.171	0.052	0.052	0.068	0.094	0.114	0.456	0.486	0.562	0.325	0.133	0.485797	7	0.918849
miR-93-3p	0.038	0.037	0.051	0.103	0.102	0.079	0.053	0.078	0.11	0.18	0.629	0.486	0.515	0.386	0.571	0.486312	7	0.918849
miR-376a-3p	-0.054	-0.057	-0.076	-0.12	-0.251	0.081	0.081	0.101	0.132	0.161	0.504	0.486	0.454	0.431	0.118	0.486422	4	0.918849
miR-4786-3p	0.01	0.01	0.016	0.026	0.042	0.015	0.014	0.022	0.034	0.028	0.51	0.487	0.472	0.454	0.126	0.487033	16	0.918849
miR-323b-5p	-0.026	-0.025	-0.009	0.012	-0.063	0.035	0.036	0.044	0.055	0.15	0.464	0.487	0.832	0.846	0.674	0.48736	4	0.918849
miR-3975	0.053					0.076					0.487					0.487404	1	0.918849
miR-183-3p	0.02	0.02	0.025	0.034	0.029	0.03	0.029	0.036	0.046	0.047	0.498	0.488	0.487	0.516	0.534	0.487849	4	0.918849
miR-1265	-0.041	-0.041		-0.049		0.058	0.059		0.061		0.485	0.488		0.569		0.487938	2	0.918849
miR-28-5p	0.077	0.075	0.003	0.001	-0.169	0.107	0.108	0.133	0.152	0.814	0.47	0.489	0.982	0.995	0.836	0.488968	3	0.918849
miR-4461	-0.016	-0.015	-0.02	-0.03	-0.065	0.021	0.021	0.026	0.03	0.066	0.462	0.49	0.446	0.423	0.324	0.489898	3	0.918849
miR-4301	-0.03	-0.029		-0.085		0.134	0.043		0.051		0.825	0.491		0.344		0.490961	2	0.918849
miR-7156-5p	0.023	0.02	0.037	0.04	0.319	0.038	0.028	0.035	0.038	0.253	0.533	0.491	0.294	0.369	0.207	0.491312	4	0.918849
miR-2355-5p	0.043	0.043		0.047		0.063	0.063		0.068		0.491	0.492		0.613		0.491681	2	0.918849
miR-616-3p	-0.02	-0.02	0.001	0.029	-0.028	0.028	0.03	0.038	0.058	0.061	0.477	0.492	0.985	0.634	0.651	0.492497	9	0.918849
miR-654-3p	-0.036	-0.035	-0.022	-0.036	-0.12	0.052	0.051	0.069	0.091	0.164	0.492	0.493	0.752	0.71	0.466	0.49271	5	0.918849
miR-4770	-0.015	-0.014	0.001	0.009	0.073	0.031	0.02	0.031	0.051	0.062	0.624	0.493	0.983	0.868	0.243	0.49289	11	0.918849
miR-3125	0.035	0.035		0.017		0.05	0.051		0.053		0.491	0.493		0.8		0.493369	2	0.918849
miR-3939	0.014	0.015	0.021	0.018	-0.017	0.023	0.022	0.028	0.041	0.043	0.548	0.494	0.461	0.675	0.687	0.493675	9	0.918849
miR-6841-3p	-0.024	-0.021	-0.018	-0.001	-0.131	0.047	0.031	0.043	0.071	0.076	0.611	0.494	0.683	0.985	0.082	0.494033	4	0.918849
miR-337-3p	-0.021	-0.021	-0.044	-0.058	-0.099	0.032	0.031	0.041	0.066	0.063	0.51	0.494	0.28	0.425	0.116	0.494083	6	0.918849
miR-875-3p	-0.027	-0.025	-0.008	0.033	0.111	0.042	0.036	0.045	0.063	0.087	0.521	0.494	0.857	0.635	0.202	0.494231	4	0.918849
miR-3671	-0.015	-0.017	-0.009	-0.008	-0.065	0.031	0.026	0.035	0.046	0.061	0.636	0.494	0.791	0.866	0.282	0.494448	7	0.918849
miR-3154	0.029	0.025	0.019	-0.026	0.012	0.049	0.037	0.054	0.072	0.165	0.549	0.495	0.721	0.74	0.942	0.494663	5	0.918849
miR-342-3p	-0.014	-0.025	0.017	0.041	0.074	0.035	0.037	0.043	0.055	0.102	0.683	0.495	0.687	0.483	0.469	0.495159	8	0.918849
miR-450b-5p	0.021	0.021	0	0.01	-0.161	0.058	0.031	0.051	0.07	0.265	0.716	0.496	0.993	0.892	0.543	0.496324	5	0.918849
miR-510-3p	-0.02	-0.018	-0.019	-0.01	-0.146	0.041	0.026	0.038	0.053	0.095	0.622	0.497	0.614	0.855	0.124	0.497397	7	0.918849
miR-127-3p	-0.021	-0.024	-0.031	-0.014	0.083	0.038	0.035	0.05	0.074	0.06	0.59	0.498	0.529	0.855	0.169	0.497586	13	0.918849
miR-624-5p	0.01	0.014	0.009	-0.03	-0.013	0.02	0.02	0.027	0.043	0.036	0.63	0.498	0.74	0.504	0.71	0.497646	10	0.918849
miR-6825-3p	0.038	0.041	0.005	-0.037	-0.169	0.091	0.06	0.082	0.104	0.162	0.675	0.498	0.951	0.742	0.297	0.498278	5	0.918849
miR-4756-5p	-0.029	-0.026	-0.031	0.062	-0.453	0.065	0.038	0.048	0.096	0.68	0.658	0.498	0.52	0.567	0.506	0.498363	4	0.918849
miR-6787-3p	-0.021	-0.021	-0.031	-0.041	-0.067	0.033	0.032	0.042	0.058	0.065	0.516	0.498	0.457	0.512	0.303	0.498375	6	0.918849
miR-655-5p	-0.036	-0.036		-0.025		0.068	0.053		0.055		0.596	0.499		0.73		0.498807	2	0.918849
miR-222-3p	0.055	0.051	0.036	0.128	0.145	0.077	0.075	0.09	0.106	0.196	0.475	0.499	0.69	0.315	0.459	0.499279	4	0.918849
miR-3157-5p	0.054	0.049	0.089	0.156	0.078	0.115	0.073	0.096	0.15	0.311	0.642	0.499	0.356	0.376	0.801	0.499346	4	0.918849
miR-517c-3p	-0.022	-0.022	-0.008	-0.002	-0.028	0.034	0.033	0.04	0.048	0.062	0.512	0.499	0.83	0.974	0.649	0.499448	3	0.918849
miR-4424	-0.024	-0.02	-0.026	-0.048	0.025	0.035	0.03	0.042	0.064	0.065	0.498	0.5	0.539	0.495	0.705	0.499896	5	0.918849
miR-4521	0.024	0.025	0.017	-0.022	0.07	0.038	0.038	0.045	0.072	0.13	0.52	0.5	0.698	0.778	0.589	0.500405	4	0.918849
miR-891a-5p	0.028	0.028	0.046	0.067	0.103	0.041	0.041	0.051	0.066	0.122	0.501	0.501	0.369	0.418	0.399	0.500587	3	0.918849
miR-6888-5p	-0.018	-0.019	-0.018	-0.015	-0.012	0.028	0.028	0.035	0.046	0.067	0.519	0.503	0.603	0.756	0.864	0.502889	7	0.920801
miR-4509	0.017	0.015	-0.002	-0.023	-0.087	0.031	0.022	0.032	0.04	0.067	0.591	0.503	0.947	0.588	0.196	0.502949	7	0.920801
miR-130b-5p	0.025	0.028	-0.018	-0.057	0.257	0.056	0.042	0.063	0.08	0.113	0.65	0.503	0.771	0.498	0.023	0.502981	8	0.920801
miR-376b-3p	-0.056	-0.056		-0.093		0.131	0.084		0.092		0.669	0.504		0.498		0.504169	2	0.921572
miR-613	0.019	0.019	-0.006	-0.031	0.055	0.029	0.028	0.039	0.059	0.072	0.51	0.505	0.882	0.628	0.444	0.504628	5	0.921572
miR-340-5p	0.018	0.028	0.019	0.023	0.106	0.052	0.041	0.06	0.087	0.118	0.732	0.505	0.753	0.802	0.369	0.505316	7	0.921572
miR-1321	0.023	0.021	0.022	0.033	0.123	0.032	0.031	0.041	0.058	0.067	0.46	0.505	0.583	0.599	0.066	0.505475	6	0.921572
miR-6864-3p	0.015	0.02	0.031	-0.006	-0.053	0.04	0.031	0.044	0.08	0.165	0.711	0.506	0.482	0.938	0.748	0.506004	9	0.921572
miR-185-5p	0.057	0.043	-0.008	-0.073	0.032	0.082	0.065	0.101	0.151	0.161	0.49	0.506	0.94	0.637	0.842	0.506066	14	0.921572
miR-548ag	-0.015	-0.014	-0.008	0.002	0.001	0.022	0.022	0.029	0.046	0.04	0.49	0.507	0.782	0.968	0.982	0.507131	9	0.922337
miR-517a-3p	-0.022	-0.021	-0.025	-0.029	-0.05	0.034	0.032	0.042	0.054	0.065	0.52	0.507	0.546	0.634	0.447	0.507425	4	0.922337
miR-432-5p	-0.023	-0.026	-0.034	-0.063	-0.151	0.04	0.04	0.051	0.08	0.103	0.56	0.508	0.508	0.462	0.142	0.507818	7	0.922337
miR-494-3p	0.029	0.031	0.037	0.04	0.006	0.055	0.047	0.062	0.085	0.132	0.595	0.509	0.554	0.648	0.963	0.508763	8	0.923245
miR-4293	0.018	0.017	0.014	-0.007	0.037	0.026	0.026	0.034	0.055	0.06	0.494	0.51	0.67	0.904	0.538	0.509521	8	0.923338
miR-4436b-3p	-0.02	-0.023	-0.032	-0.028	-0.085	0.042	0.036	0.045	0.06	0.098	0.631	0.51	0.474	0.657	0.387	0.509872	6	0.923338
miR-3664-5p	0.01	0.014	-0.003	-0.002	0.043	0.031	0.021	0.032	0.047	0.061	0.75	0.51	0.935	0.968	0.483	0.510149	9	0.923338
miR-3607-3p	0.011	0.012	0.032	0.033	0.014	0.022	0.019	0.028	0.044	0.041	0.624	0.511	0.256	0.47	0.741	0.510768	10	0.923427
miR-4322	0.02	0.024	0.006	-0.006	-0.02	0.035	0.036	0.044	0.064	0.099	0.575	0.511	0.885	0.93	0.84	0.511088	7	0.923427
miR-130a-3p	0.001	0.019	-0.004	-0.002	0.011	0.027	0.029	0.03	0.032	0.056	0.964	0.513	0.906	0.941	0.85	0.513339	15	0.926689
miR-32-3p	-0.028	-0.03	-0.032	0.058	-0.017	0.065	0.045	0.055	0.112	0.201	0.664	0.514	0.554	0.642	0.933	0.514172	4	0.926987
miR-1306-5p	-0.057	-0.049	-0.104	-0.109	-0.25	0.078	0.076	0.101	0.142	0.215	0.466	0.515	0.303	0.486	0.244	0.514502	5	0.926987
miR-4420	0.013	0.015	-0.011	-0.019	-0.011	0.027	0.023	0.031	0.041	0.079	0.624	0.515	0.731	0.654	0.894	0.514844	8	0.926987
miR-4737	-0.019	-0.018	-0.025	-0.024	0.036	0.032	0.028	0.039	0.053	0.092	0.547	0.516	0.525	0.663	0.692	0.516174	7	0.927065
miR-4790-5p	0.014	0.015	-0.008	-0.034	0.034	0.023	0.023	0.032	0.056	0.044	0.534	0.517	0.806	0.559	0.44	0.516937	9	0.927065
miR-1291	-0.02	-0.023	-0.026	-0.024	-0.033	0.039	0.035	0.048	0.065	0.094	0.612	0.517	0.579	0.729	0.729	0.517302	5	0.927065
miR-6831-3p	-0.028	-0.028	-0.028	-0.03	-0.056	0.043	0.044	0.051	0.058	0.107	0.519	0.517	0.582	0.651	0.603	0.517342	3	0.927065
miR-563	-0.018	-0.02	-0.021	-0.058	-0.085	0.03	0.03	0.039	0.062	0.059	0.552	0.517	0.595	0.38	0.151	0.517452	7	0.927065
miR-6500-5p	-0.017	-0.017	-0.031	-0.065	-0.06	0.029	0.026	0.038	0.066	0.066	0.543	0.518	0.41	0.361	0.361	0.517589	7	0.927065
miR-101-3p	-0.063	-0.059	-0.069	-0.077	-0.245	0.086	0.092	0.102	0.135	0.282	0.465	0.519	0.495	0.607	0.385	0.518678	4	0.927065
miR-1272	-0.02	-0.02	-0.002	0.003	0.031	0.032	0.031	0.042	0.059	0.079	0.537	0.519	0.955	0.961	0.692	0.519187	5	0.927065
miR-223-5p	0.037	0.031	0.022	-0.001	-0.027	0.046	0.048	0.057	0.085	0.107	0.427	0.52	0.706	0.994	0.803	0.519505	7	0.927065
miR-511-5p	-0.023	-0.023	-0.014	-0.008	-0.065	0.035	0.035	0.045	0.056	0.112	0.519	0.52	0.757	0.887	0.561	0.519742	5	0.927065
miR-6726-3p	-0.028	-0.029	-0.066	-0.068	-0.026	0.045	0.046	0.056	0.071	0.09	0.53	0.52	0.243	0.408	0.77	0.5203	4	0.927065
miR-187-5p	0.048	0.049	0.045	0.034	0.004	0.076	0.077	0.088	0.103	0.132	0.531	0.521	0.605	0.775	0.976	0.520605	3	0.927065
miR-337-5p	0.032	0.032	0.042	0.085	0.17	0.051	0.051	0.063	0.099	0.116	0.531	0.521	0.509	0.433	0.142	0.520692	6	0.927065
miR-6760-3p	-0.038	-0.04	-0.014	0.011	-0.233	0.062	0.062	0.08	0.093	0.181	0.545	0.522	0.867	0.921	0.199	0.522357	3	0.927764
miR-4725-5p	-0.016	-0.016	-0.023	-0.051	0.053	0.028	0.025	0.034	0.054	0.045	0.574	0.522	0.496	0.386	0.242	0.522403	7	0.927764
miR-5705	-0.017	-0.017	0.016	0.022	0.045	0.039	0.026	0.036	0.04	0.075	0.67	0.524	0.644	0.598	0.543	0.523515	7	0.927764
miR-369-5p	-0.04	-0.04		-0.026		0.069	0.063		0.066		0.566	0.524		0.759		0.524223	2	0.927764
miR-200b-5p	0.017	0.015	0.024	0.031	0.018	0.024	0.024	0.03	0.044	0.068	0.48	0.524	0.43	0.511	0.79	0.524378	7	0.927764
miR-5701	0.009	0.012	0.006	0.002	0.008	0.018	0.019	0.025	0.038	0.035	0.643	0.525	0.794	0.969	0.821	0.524556	9	0.927764
miR-383-5p	-0.02	-0.019	-0.037	-0.059	-0.001	0.038	0.029	0.039	0.052	0.078	0.6	0.525	0.353	0.322	0.985	0.524931	5	0.927764
miR-5197-5p	-0.023	-0.024	-0.033	-0.069	-0.078	0.037	0.037	0.047	0.072	0.092	0.528	0.525	0.483	0.389	0.397	0.525051	5	0.927764
miR-589-3p	0.013	0.013	-0.011	-0.016	0.026	0.025	0.021	0.029	0.037	0.056	0.606	0.526	0.7	0.684	0.643	0.525537	10	0.927764
miR-96-5p	0.019	0.02	0.026	0.042	0.07	0.032	0.032	0.039	0.052	0.06	0.546	0.526	0.5	0.468	0.24	0.526029	5	0.927764
miR-6783-3p	0.015	0.013	-0.006	-0.021	-0.029	0.026	0.021	0.029	0.037	0.041	0.557	0.527	0.846	0.587	0.48	0.526515	7	0.927764
miR-340-3p	-0.037	-0.037		-0.041		0.062	0.058		0.06		0.556	0.527		0.615		0.526942	2	0.927764
miR-6737-5p	-0.021	-0.02	-0.038	-0.071	-0.033	0.034	0.032	0.041	0.068	0.093	0.533	0.529	0.354	0.341	0.724	0.52856	6	0.927764
miR-3689a-5p	-0.016	-0.013	-0.029	-0.053	0.04	0.022	0.021	0.029	0.058	0.042	0.474	0.53	0.317	0.386	0.339	0.53037	11	0.927764
miR-146b-3p	0.038	0.038		0.031		0.06	0.061		0.063		0.524	0.531		0.712		0.530694	2	0.927764
miR-188-5p	0.025	0.023	0.023	0.022	0.146	0.04	0.037	0.05	0.078	0.094	0.525	0.531	0.65	0.792	0.119	0.531032	6	0.927764
miR-612	-0.017	-0.014	-0.031	-0.054	-0.052	0.024	0.023	0.032	0.058	0.045	0.463	0.531	0.332	0.375	0.248	0.531073	11	0.927764
miR-4421	0.021	0.018	0.013	0.003	0.037	0.028	0.029	0.036	0.053	0.047	0.443	0.531	0.724	0.956	0.426	0.531073	6	0.927764
miR-6130	-0.017	-0.015	-0.025	-0.029	0.005	0.024	0.023	0.03	0.043	0.054	0.475	0.531	0.416	0.527	0.933	0.531368	8	0.927764
miR-593-3p	-0.016	-0.013	-0.011	-0.012	-0.065	0.028	0.021	0.03	0.041	0.057	0.557	0.531	0.702	0.77	0.257	0.531458	9	0.927764
miR-6873-5p	0.017	0.023	-0.005	-0.04	0.115	0.055	0.037	0.048	0.07	0.251	0.751	0.532	0.918	0.607	0.646	0.532046	4	0.927764
miR-195-3p	0.016	0.017	-0.003	-0.017	-0.07	0.03	0.027	0.036	0.049	0.054	0.606	0.533	0.936	0.74	0.195	0.533377	5	0.927764
miR-125a-5p	0.022	0.027	0.018	-0.001	0.008	0.042	0.044	0.055	0.074	0.111	0.597	0.534	0.74	0.988	0.943	0.533516	9	0.927764
miR-6892-5p	-0.026	-0.024	-0.012	-0.027	-0.229	0.058	0.038	0.057	0.085	0.149	0.657	0.534	0.834	0.765	0.124	0.53372	5	0.927764
miR-451a	-0.041	-0.041		-0.04		0.067	0.066		0.068		0.539	0.534		0.66		0.534353	2	0.927764
miR-335-3p	0.018	0.016	0.031	0.042	-0.002	0.029	0.026	0.038	0.055	0.082	0.543	0.535	0.408	0.474	0.983	0.534713	7	0.927764
miR-221-3p	-0.06	-0.072	0.027	0.11	0.17	0.149	0.116	0.143	0.182	0.333	0.687	0.536	0.848	0.589	0.609	0.535571	4	0.927764
miR-3152-5p	-0.038	-0.037	-0.033	0.002	0.172	0.06	0.06	0.083	0.108	0.208	0.529	0.536	0.689	0.99	0.409	0.535927	3	0.927764
miR-7853-5p	-0.016	-0.013	-0.006	-0.002	-0.056	0.021	0.021	0.029	0.043	0.04	0.452	0.536	0.841	0.972	0.167	0.536149	8	0.927764
miR-3618	0.012	0.012	0.019	0.018	0.073	0.02	0.019	0.027	0.035	0.035	0.561	0.537	0.49	0.609	0.039	0.536835	10	0.927764
miR-6821-5p	0.037	0.047	-0.002	-0.046	-1.138	0.082	0.076	0.11	0.145	0.688	0.65	0.537	0.988	0.78	0.098	0.536984	3	0.927764
miR-548d-5p	-0.049	-0.05	-0.09	-0.109	-0.223	0.084	0.081	0.105	0.123	0.352	0.565	0.538	0.391	0.469	0.527	0.537831	3	0.927764
miR-506-5p	0.021	0.019	0.011	0.009	-0.03	0.029	0.03	0.037	0.05	0.047	0.473	0.538	0.755	0.867	0.518	0.538079	5	0.927764
miR-5690	-0.013	-0.015	0.005	0.005	-0.05	0.028	0.025	0.033	0.039	0.113	0.633	0.539	0.873	0.901	0.66	0.539064	5	0.927764
miR-6825-5p	-0.026	-0.027	-0.052	-0.073	0.106	0.042	0.044	0.055	0.072	0.098	0.53	0.539	0.342	0.415	0.279	0.539325	3	0.927764
miR-6832-3p	-0.027	-0.026	0.048	0.05	0.319	0.043	0.043	0.063	0.066	0.691	0.532	0.54	0.449	0.527	0.644	0.539544	3	0.927764
miR-6715b-3p	0.048	0.049	0.039	0.02	0.027	0.077	0.08	0.093	0.11	0.31	0.527	0.54	0.675	0.87	0.931	0.539756	3	0.927764
miR-622	-0.01	-0.011	-0.008	-0.002	0.02	0.018	0.018	0.025	0.037	0.034	0.575	0.541	0.742	0.951	0.548	0.541115	14	0.927764
miR-3668	-0.023	-0.022	0.014	0.018	0.059	0.037	0.036	0.047	0.047	0.106	0.535	0.541	0.763	0.737	0.58	0.541228	3	0.927764
miR-4638-5p	-0.014	-0.018	-0.014	-0.015	0.011	0.027	0.029	0.034	0.043	0.057	0.619	0.542	0.677	0.742	0.847	0.54184	6	0.927764
miR-4731-5p	-0.011	-0.012	0.009	0.031	-0.097	0.029	0.021	0.03	0.05	0.061	0.692	0.542	0.772	0.556	0.115	0.542417	10	0.927764
miR-4700-5p	-0.021	-0.024	-0.009	0.018	0.12	0.041	0.039	0.052	0.069	0.121	0.601	0.543	0.854	0.808	0.318	0.542732	5	0.927764
miR-125a-3p	-0.019	-0.015	-0.029	-0.038	-0.013	0.027	0.025	0.033	0.058	0.059	0.469	0.543	0.382	0.533	0.822	0.542785	8	0.927764
miR-548as-3p	-0.044					0.073					0.543					0.543023	1	0.927764
miR-141-3p	0.028	0.029	0.026	0.029	-0.004	0.047	0.048	0.06	0.091	0.114	0.557	0.543	0.667	0.767	0.973	0.54325	6	0.927764
miR-29a-5p	-0.031	-0.031		-0.031		0.111	0.052		0.055		0.78	0.544		0.675		0.543776	2	0.927764
miR-1915-3p	0.069	0.068	0.081	-0.092	-0.123	0.114	0.113	0.135	0.153	0.247	0.547	0.544	0.547	0.611	0.62	0.54424	3	0.927764
miR-5698	-0.016	-0.015	-0.04	-0.053	-0.013	0.025	0.025	0.034	0.06	0.046	0.519	0.545	0.251	0.403	0.775	0.544801	9	0.927764
miR-6730-5p	-0.022	-0.02	0.024	0.031	0.042	0.039	0.032	0.042	0.06	0.126	0.584	0.545	0.575	0.626	0.74	0.545051	6	0.927764
miR-520g-5p	0.016	0.017	0.015	0.015	0	0.028	0.028	0.035	0.05	0.084	0.586	0.546	0.667	0.774	0.998	0.546024	6	0.927764
miR-6813-3p	0.048	0.046	0.044	0.008	0.343	0.079	0.076	0.101	0.133	0.244	0.545	0.547	0.664	0.956	0.16	0.546895	3	0.927764
miR-10b-3p	0.009	0.014	0.014	0.008	0.077	0.029	0.022	0.03	0.036	0.038	0.75	0.547	0.652	0.824	0.045	0.547499	6	0.927764
miR-4640-3p	0.031	0.032	0.038	0.042	0.056	0.053	0.053	0.06	0.068	0.082	0.558	0.548	0.525	0.604	0.491	0.5476	3	0.927764
miR-6735-3p	-0.008	-0.016	0.018	0.086	-0.067	0.035	0.027	0.041	0.089	0.072	0.83	0.548	0.662	0.366	0.356	0.54816	9	0.927764
miR-6828-3p	-0.015	-0.014	-0.013	-0.016	-0.03	0.025	0.024	0.031	0.037	0.05	0.557	0.548	0.672	0.688	0.546	0.548248	5	0.927764
miR-498	0.017	0.02	0.043	0.061	0.069	0.037	0.033	0.04	0.057	0.074	0.639	0.549	0.276	0.357	0.355	0.549033	4	0.927764
miR-145-5p	0.018	0.018	0.011	0.008	-0.019	0.029	0.03	0.036	0.046	0.062	0.534	0.549	0.768	0.875	0.755	0.549496	6	0.927764
miR-4428	0.017	0.011	0.012	0.001	-0.01	0.019	0.019	0.025	0.032	0.034	0.364	0.55	0.623	0.966	0.761	0.549977	12	0.927764
miR-127-5p	-0.019	-0.019	-0.041	-0.047	-0.015	0.032	0.031	0.043	0.063	0.065	0.554	0.55	0.344	0.478	0.813	0.550461	8	0.927764
miR-6873-3p	0.01	0.012	0.027	0.039	0.09	0.026	0.02	0.029	0.037	0.037	0.695	0.551	0.363	0.325	0.016	0.551206	9	0.927764
miR-373-5p	-0.02	-0.018	-0.003	0.017	-0.042	0.029	0.03	0.037	0.053	0.077	0.491	0.551	0.939	0.768	0.588	0.55149	4	0.927764
miR-7843-5p	0.016	0.014	0.008	-0.003	0.06	0.025	0.024	0.032	0.039	0.065	0.517	0.552	0.813	0.943	0.356	0.552194	7	0.927764
miR-621	-0.014	-0.015	-0.023	-0.027	-0.041	0.026	0.025	0.032	0.045	0.052	0.585	0.552	0.474	0.577	0.436	0.552216	6	0.927764
miR-4434	0.015	0.015	-0.015	-0.019	0.044	0.031	0.025	0.035	0.046	0.077	0.627	0.552	0.669	0.694	0.563	0.552458	7	0.927764
miR-3977	0.026	0.027	-0.019	-0.033	-0.011	0.046	0.045	0.06	0.082	0.321	0.57	0.553	0.752	0.723	0.973	0.552623	3	0.927764
miR-3646	-0.024	-0.02	-0.026	-0.043	0.132	0.038	0.033	0.044	0.069	0.084	0.521	0.553	0.552	0.566	0.117	0.553345	5	0.927764
miR-3201	-0.019	-0.017	-0.018	-0.021	0.131	0.04	0.028	0.037	0.06	0.16	0.635	0.554	0.63	0.746	0.413	0.554178	6	0.927764
miR-6774-3p	0.018	0.017	0.02	0.042	-0.005	0.03	0.029	0.036	0.053	0.057	0.537	0.556	0.59	0.456	0.935	0.555652	8	0.927764
miR-487a-5p	-0.029	-0.028	0.002	0.017	-0.087	0.048	0.048	0.058	0.081	0.088	0.544	0.556	0.979	0.85	0.321	0.555925	3	0.927764
miR-4326	-0.023	-0.02	-0.038	-0.041	0.226	0.042	0.035	0.042	0.048	0.143	0.59	0.556	0.37	0.454	0.115	0.556181	4	0.927764
miR-7154-5p	0.023	0.022	0.039	0.079	-0.094	0.04	0.037	0.047	0.066	0.124	0.562	0.556	0.4	0.321	0.452	0.556255	4	0.927764
miR-509-3p	0.012	0.013	0.019	0.022	0.007	0.022	0.022	0.031	0.053	0.045	0.576	0.556	0.526	0.688	0.875	0.55627	10	0.927764
miR-4269	-0.023	-0.024	-0.034	-0.035	0.038	0.043	0.04	0.049	0.062	0.135	0.595	0.557	0.494	0.612	0.778	0.556655	4	0.927764
miR-1261	0.014	0.015	-0.012	-0.025	-0.061	0.028	0.026	0.036	0.051	0.05	0.611	0.557	0.741	0.649	0.228	0.557104	6	0.927764
miR-6855-3p	-0.016	-0.014	-0.016	-0.021	0.037	0.027	0.024	0.032	0.046	0.053	0.562	0.557	0.62	0.669	0.489	0.557331	6	0.927764
miR-6792-5p	0.025	0.024	0.025	0.018	0.341	0.041	0.041	0.053	0.066	0.208	0.542	0.558	0.64	0.815	0.102	0.557589	3	0.927764
miR-510-5p	-0.014	-0.012	-0.017	-0.052	0.007	0.019	0.02	0.026	0.046	0.037	0.483	0.558	0.509	0.283	0.858	0.558023	11	0.927764
let-7b-5p	-0.064	-0.067	0.043	0.191	-0.193	0.191	0.114	0.163	0.221	0.614	0.737	0.558	0.79	0.426	0.753	0.558315	6	0.927764
miR-6886-5p	0.02	0.023	-0.005	-0.035	-0.037	0.065	0.04	0.053	0.066	0.159	0.764	0.558	0.928	0.63	0.818	0.558449	4	0.927764
miR-711	-0.037	-0.037		-0.019		0.178	0.064		0.07		0.834	0.559		0.829		0.558641	2	0.927764
miR-656-5p	0.014	0.016	0.037	0.038	0.093	0.03	0.027	0.036	0.043	0.049	0.641	0.559	0.306	0.427	0.059	0.558853	5	0.927764
miR-4771	-0.011	-0.014	-0.015	-0.04	0.03	0.023	0.023	0.029	0.049	0.068	0.614	0.559	0.611	0.441	0.659	0.559044	8	0.927764
miR-4463	-0.008	-0.009	-0.004	-0.002	-0.021	0.016	0.016	0.023	0.042	0.029	0.6	0.559	0.856	0.963	0.485	0.559083	28	0.927764
miR-22-3p	0.082	0.086	0.136	0.154	-0.365	0.146	0.147	0.174	0.217	0.62	0.576	0.559	0.435	0.552	0.557	0.559224	3	0.927764
miR-138-5p	0.027	0.026	0.014	0.014	0.018	0.045	0.045	0.051	0.057	0.105	0.543	0.559	0.778	0.835	0.864	0.559273	3	0.927764
miR-4501	0.017	0.015	0.016	0.009	-0.001	0.028	0.026	0.034	0.048	0.057	0.534	0.56	0.638	0.86	0.981	0.559518	6	0.927764
miR-7846-3p	-0.035	-0.035		-0.025		0.068	0.06		0.062		0.604	0.56		0.758		0.56016	2	0.928055
miR-192-5p	0.031	0.03	0.036	0.035	-0.005	0.052	0.051	0.07	0.092	0.141	0.558	0.561	0.605	0.721	0.971	0.560789	5	0.928055
miR-3133	0.013	0.011	0.014	0.015	0.02	0.018	0.019	0.023	0.032	0.034	0.472	0.562	0.545	0.65	0.567	0.561773	11	0.928055
miR-23c	-0.025	-0.025	-0.02	-0.013	-0.027	0.043	0.043	0.049	0.062	0.103	0.555	0.562	0.683	0.848	0.797	0.562168	4	0.928055
miR-4693-5p	-0.022	-0.023	-0.024	-0.051	0.064	0.04	0.039	0.047	0.065	0.227	0.581	0.563	0.604	0.491	0.777	0.562813	4	0.928055
miR-1226-3p	0.018	0.019	-0.001	-0.049	-0.097	0.043	0.033	0.048	0.077	0.081	0.669	0.563	0.981	0.551	0.232	0.563044	7	0.928055
miR-4268	0.011	0.011	-0.018	-0.035	0.023	0.024	0.019	0.027	0.041	0.049	0.637	0.563	0.521	0.411	0.643	0.563147	11	0.928055
miR-553	-0.021	-0.018	-0.031	-0.046	0.03	0.051	0.03	0.043	0.055	0.146	0.681	0.563	0.463	0.466	0.839	0.56327	4	0.928055
miR-3119	-0.011	-0.013	-0.031	-0.05	-0.024	0.023	0.022	0.031	0.051	0.051	0.64	0.564	0.327	0.351	0.637	0.563811	10	0.928209
miR-6881-3p	-0.017	-0.017	-0.006	0.031	0.041	0.036	0.03	0.037	0.064	0.072	0.628	0.565	0.869	0.665	0.566	0.565227	4	0.928702
miR-6738-3p	0.01	0.016	0.029	0.043	-0.034	0.028	0.028	0.036	0.061	0.058	0.711	0.565	0.425	0.505	0.555	0.565375	7	0.928702
miR-1301-5p	-0.069					0.12					0.566					0.565748	1	0.928702
miR-6781-5p	0.041	0.032	-0.018	-0.144	0.012	0.135	0.055	0.07	0.087	0.389	0.763	0.566	0.798	0.198	0.976	0.5659	4	0.928702
miR-410-5p	0.024	0.025	0.023	0.01	0.127	0.045	0.044	0.067	0.087	0.228	0.591	0.568	0.735	0.921	0.578	0.568154	3	0.929904
miR-765	0.023	0.024	0.041	0.03	0.172	0.041	0.042	0.052	0.072	0.13	0.577	0.569	0.433	0.698	0.184	0.569129	5	0.929904
miR-769-5p	-0.028	-0.03	-0.02	0.003	-0.095	0.053	0.052	0.066	0.078	0.087	0.593	0.571	0.764	0.975	0.273	0.570951	4	0.929904
miR-7109-5p	-0.022	-0.021	0.017	0.025	-0.057	0.035	0.037	0.047	0.068	0.085	0.53	0.571	0.712	0.723	0.506	0.571012	7	0.929904
miR-6818-5p	-0.006	-0.01	0.012	0.029	-0.031	0.021	0.018	0.026	0.034	0.037	0.777	0.571	0.643	0.409	0.407	0.571175	13	0.929904
miR-744-5p	-0.032	-0.032	0.006	0.02	0.194	0.081	0.057	0.079	0.098	0.203	0.689	0.572	0.944	0.848	0.341	0.571634	7	0.929904
miR-196b-3p	0.018	0.02	0.044	0.064	-0.016	0.036	0.035	0.047	0.065	0.068	0.614	0.572	0.349	0.365	0.809	0.572242	7	0.929904
miR-4694-5p	-0.013	-0.013	-0.008	-0.002	-0.012	0.023	0.024	0.028	0.041	0.044	0.582	0.573	0.765	0.966	0.776	0.572882	6	0.929904
miR-3184-3p	-0.055	-0.058	0.002	0.065	0.012	0.106	0.103	0.132	0.2	0.191	0.603	0.573	0.987	0.759	0.95	0.573457	6	0.929904
miR-33b-5p	0.064	0.056	0.019	-0.035	-0.195	0.104	0.1	0.133	0.172	0.306	0.54	0.574	0.885	0.859	0.524	0.573641	3	0.929904
miR-1324	0.019	0.018	0.019	0.022	-0.036	0.032	0.033	0.04	0.055	0.067	0.554	0.575	0.628	0.707	0.593	0.57538	5	0.929904
miR-5684	-0.017	-0.02	-0.028	-0.02	0.047	0.037	0.035	0.046	0.062	0.073	0.641	0.576	0.536	0.762	0.524	0.576271	5	0.929904
miR-5697	-0.019	-0.018	-0.002	0.004	0.031	0.032	0.032	0.038	0.04	0.069	0.565	0.576	0.966	0.932	0.649	0.576366	3	0.929904
miR-4419a	-0.022	-0.018	0	0.044	-0.087	0.042	0.032	0.048	0.077	0.097	0.593	0.577	0.999	0.591	0.373	0.577067	7	0.929904
miR-7-2-3p	0.013	0.012	0.022	0.022	-0.018	0.021	0.021	0.026	0.036	0.042	0.525	0.577	0.408	0.564	0.672	0.577141	10	0.929904
miR-138-2-3p	0.01	0.012	-0.001	-0.006	0.001	0.019	0.021	0.025	0.042	0.041	0.604	0.578	0.959	0.886	0.972	0.577932	12	0.929904
miR-181a-5p	0.013	0.012	0.006	0.004	-0.005	0.017	0.022	0.023	0.024	0.039	0.437	0.578	0.786	0.886	0.892	0.578095	16	0.929904
miR-5195-5p	-0.008	-0.012	-0.02	-0.044	-0.01	0.024	0.022	0.03	0.041	0.057	0.743	0.579	0.495	0.325	0.855	0.579122	8	0.929904
miR-2114-5p	-0.034	-0.034		-0.011		0.102	0.061		0.064		0.738	0.579		0.886		0.579207	2	0.929904
miR-103a-3p	0.056	0.065	-0.095	-0.16	-0.612	0.174	0.117	0.161	0.208	0.667	0.749	0.58	0.554	0.463	0.359	0.580004	9	0.929904
miR-6783-5p	0.02	0.012	0.017	0.027	0.066	0.038	0.021	0.033	0.051	0.066	0.597	0.58	0.603	0.607	0.322	0.580038	8	0.929904
miR-3661	0.026	0.025	0.049	0.057	0.057	0.044	0.045	0.053	0.073	0.088	0.551	0.58	0.356	0.497	0.519	0.580204	4	0.929904
miR-4659b-5p	-0.018	-0.016	0.001	0.006	-0.062	0.03	0.029	0.037	0.055	0.081	0.556	0.58	0.968	0.918	0.449	0.580334	6	0.929904
miR-3929	0.014	0.014	0.011	0.036	-0.004	0.025	0.025	0.031	0.042	0.061	0.567	0.581	0.709	0.423	0.951	0.581337	7	0.929904
miR-4324	-0.013	-0.016	-0.022	-0.03	0.036	0.029	0.029	0.038	0.052	0.063	0.652	0.581	0.568	0.574	0.569	0.58142	8	0.929904
miR-19b-1-5p	0.022	0.02	0.039	0.022	0.136	0.053	0.037	0.054	0.085	0.132	0.681	0.582	0.475	0.806	0.3	0.58189	7	0.929904
miR-4738-3p	0.016	0.016	0.02	0.031	0.014	0.029	0.029	0.037	0.056	0.082	0.587	0.582	0.577	0.606	0.863	0.582287	6	0.929904
miR-137	0.02	0.019	0.008	-0.005	-0.027	0.035	0.035	0.043	0.053	0.066	0.575	0.582	0.856	0.928	0.686	0.582426	4	0.929904
miR-141-5p	0.022	0.022	0.028	0.068	0.096	0.061	0.039	0.048	0.092	0.175	0.712	0.583	0.554	0.514	0.582	0.583358	4	0.929904
miR-216a-5p	-0.011	-0.012	-0.003	-0.006	-0.041	0.023	0.022	0.031	0.046	0.042	0.646	0.583	0.917	0.908	0.324	0.583371	10	0.929904
miR-6799-5p	-0.055	-0.055		-0.045		0.098	0.1		0.104		0.574	0.583		0.741		0.583396	2	0.929904
miR-2054	-0.014	-0.012	0.001	-0.009	0.046	0.028	0.023	0.032	0.052	0.053	0.613	0.583	0.965	0.86	0.391	0.583443	8	0.929904
miR-548ao-3p	-0.017	-0.015	-0.04	-0.05	-0.141	0.026	0.027	0.036	0.052	0.078	0.524	0.584	0.26	0.372	0.071	0.584023	7	0.929904
miR-7151-5p	0.005	0.012	0.012	0.015	0.036	0.027	0.022	0.03	0.039	0.051	0.856	0.584	0.691	0.716	0.488	0.584132	8	0.929904
miR-3926	-0.02	-0.021	-0.014	-0.01	0.021	0.039	0.039	0.046	0.052	0.097	0.605	0.584	0.76	0.871	0.826	0.584265	3	0.929904
miR-3943	0.02	0.026	0.034	0.045	0.048	0.047	0.048	0.061	0.082	0.101	0.673	0.585	0.573	0.603	0.637	0.58535	7	0.929904
miR-3155a	-0.01	-0.013	-0.002	0.009	-0.016	0.025	0.024	0.033	0.053	0.057	0.693	0.587	0.961	0.874	0.776	0.586866	9	0.929904
miR-8077	-0.02	-0.02	-0.035	-0.045	-0.063	0.038	0.038	0.045	0.056	0.282	0.598	0.587	0.442	0.508	0.823	0.586969	3	0.929904
miR-576-5p	-0.012	-0.011	-0.042	-0.051	0.025	0.023	0.021	0.028	0.037	0.043	0.604	0.588	0.136	0.206	0.556	0.587558	9	0.929904
miR-432-3p	-0.014	-0.015	-0.01	0.001	-0.076	0.027	0.028	0.034	0.046	0.095	0.602	0.588	0.76	0.979	0.421	0.58817	5	0.929904
miR-6764-5p	-0.022	-0.019	-0.057	-0.08	-0.267	0.086	0.035	0.058	0.07	0.119	0.8	0.589	0.331	0.336	0.025	0.588569	4	0.929904
miR-1914-5p	0.032	0.027	0.041	0.121	0.181	0.068	0.049	0.065	0.113	0.084	0.639	0.589	0.529	0.344	0.031	0.588655	5	0.929904
miR-5693	0.033					0.062					0.589					0.589149	1	0.929904
miR-4477a	0.013	0.014	-0.006	-0.013	0.012	0.026	0.027	0.032	0.044	0.107	0.613	0.589	0.861	0.785	0.912	0.589151	5	0.929904
miR-4280	0.007	0.011	0.005	-0.003	-0.007	0.024	0.021	0.03	0.05	0.056	0.778	0.589	0.858	0.953	0.898	0.589186	10	0.929904
miR-595	0.032	0.032		0.028		0.059	0.058		0.061		0.591	0.589		0.724		0.589255	2	0.929904
miR-6884-3p	-0.026	-0.02	0.033	0.054	0.056	0.055	0.037	0.051	0.057	0.119	0.641	0.59	0.519	0.376	0.636	0.590092	7	0.929904
miR-6506-3p	-0.013	-0.014	0	0.012	0.078	0.025	0.025	0.032	0.047	0.065	0.617	0.591	0.992	0.812	0.234	0.591223	8	0.929904
miR-4802-3p	-0.009	-0.012	-0.033	-0.044	0.022	0.023	0.022	0.031	0.051	0.054	0.69	0.591	0.297	0.42	0.682	0.59127	9	0.929904
miR-3916	-0.017	-0.014	-0.021	0.028	0.032	0.027	0.027	0.036	0.051	0.052	0.545	0.592	0.55	0.604	0.537	0.59173	6	0.929904
miR-616-5p	-0.017	-0.016	-0.052	-0.053	-0.177	0.048	0.029	0.04	0.047	0.057	0.715	0.592	0.191	0.308	0.002	0.591916	6	0.929904
miR-466	0.016	0.013	0.012	0.012	-0.013	0.025	0.025	0.032	0.046	0.047	0.517	0.593	0.695	0.803	0.782	0.592613	6	0.929904
miR-548az-5p	-0.018	-0.015	-0.01	-0.076	-0.06	0.029	0.028	0.038	0.069	0.053	0.537	0.593	0.801	0.312	0.25	0.592823	7	0.929904
miR-6847-3p	0.012	0.012	0.001	-0.012	-0.105	0.024	0.022	0.031	0.052	0.057	0.621	0.593	0.975	0.829	0.065	0.593008	12	0.929904
miR-3714	-0.019	-0.02	-0.002	0.045	-0.095	0.043	0.037	0.051	0.081	0.091	0.66	0.593	0.964	0.607	0.293	0.593049	6	0.929904
miR-6884-5p	-0.015	-0.015	-0.022	-0.045	-0.009	0.027	0.029	0.034	0.046	0.05	0.588	0.593	0.518	0.373	0.851	0.593363	6	0.929904
miR-4528	0.013	0.012	-0.001	-0.02	0.041	0.022	0.023	0.03	0.045	0.046	0.562	0.594	0.968	0.675	0.372	0.593821	9	0.929904
miR-6866-5p	0.017	0.013	0.03	0.054	0.031	0.043	0.025	0.04	0.071	0.114	0.692	0.594	0.461	0.47	0.784	0.594335	7	0.929904
miR-1178-3p	-0.009	-0.011	-0.029	-0.043	0.04	0.022	0.022	0.028	0.047	0.058	0.67	0.595	0.301	0.396	0.488	0.594892	8	0.929904
miR-3674	0.033	0.032	0.043	0.076	0.164	0.059	0.06	0.071	0.074	0.118	0.582	0.595	0.547	0.415	0.162	0.595057	3	0.929904
miR-8087	0.014	0.015	0.056	0.059	-0.049	0.033	0.027	0.038	0.053	0.058	0.661	0.595	0.143	0.305	0.405	0.595204	8	0.929904
miR-4519	-0.014	-0.017	0.007	0.015	0.006	0.048	0.031	0.041	0.045	0.093	0.768	0.595	0.859	0.757	0.946	0.595417	5	0.929904
miR-1296-3p	0.021	0.023	0.018	0.014	0.019	0.043	0.043	0.053	0.071	0.093	0.623	0.596	0.737	0.849	0.835	0.595501	5	0.929904
miR-597-3p	-0.015	-0.013	-0.004	0.017	-0.007	0.03	0.025	0.036	0.052	0.058	0.619	0.596	0.909	0.761	0.908	0.595532	7	0.929904
miR-5586-3p	-0.012	-0.015	-0.003	-0.005	0.075	0.028	0.028	0.033	0.039	0.058	0.656	0.597	0.933	0.907	0.194	0.596755	7	0.929904
miR-7113-5p	0.014	0.011	0.032	0.063	-0.01	0.025	0.022	0.031	0.052	0.05	0.589	0.597	0.3	0.256	0.842	0.596949	11	0.929904
miR-525-5p	-0.015	-0.012	-0.006	-0.003	-0.028	0.023	0.023	0.029	0.045	0.051	0.53	0.597	0.827	0.955	0.584	0.596984	11	0.929904
miR-19a-3p	-0.081	-0.068	-0.03	0.019	-0.236	0.156	0.129	0.173	0.204	0.3	0.601	0.597	0.864	0.928	0.431	0.597092	6	0.929904
miR-199b-5p	0.018	0.02	0.004	-0.018	0.114	0.036	0.039	0.047	0.068	0.094	0.628	0.598	0.924	0.798	0.226	0.598212	5	0.929948
miR-4769-5p	-0.026	-0.025	-0.023	-0.018	0.026	0.047	0.047	0.055	0.065	0.169	0.585	0.599	0.679	0.813	0.879	0.598796	3	0.929948
miR-4685-5p	0.019	0.018	-0.009	-0.02	0.042	0.057	0.033	0.047	0.075	0.134	0.734	0.599	0.856	0.804	0.752	0.598989	4	0.929948
miR-4646-3p	-0.02	-0.016	-0.014	0.045	0.013	0.039	0.031	0.046	0.073	0.129	0.602	0.599	0.755	0.561	0.922	0.599245	7	0.929948
miR-192-3p	0.028	0.027		0.051		0.055	0.052		0.056		0.613	0.599		0.531		0.599359	2	0.929948
miR-6889-3p	0.017	0.013	0.037	0.044	0.016	0.026	0.026	0.032	0.047	0.048	0.499	0.601	0.258	0.385	0.74	0.600569	8	0.930926
miR-6127	0.021	0.02	0.014	0.015	0.034	0.038	0.038	0.049	0.063	0.082	0.592	0.601	0.778	0.819	0.679	0.600887	7	0.930926
miR-532-5p	-0.04	-0.04	-0.04	-0.05	-0.103	0.078	0.076	0.091	0.103	0.166	0.61	0.602	0.66	0.678	0.536	0.602394	3	0.931392
miR-632	-0.015	-0.014	-0.007	0.007	0.028	0.028	0.028	0.035	0.047	0.055	0.586	0.602	0.848	0.885	0.608	0.602469	6	0.931392
miR-6826-5p	0.019	0.019	0.054	0.07	0.202	0.037	0.037	0.05	0.057	0.097	0.614	0.603	0.287	0.347	0.037	0.602533	3	0.931392
miR-3197	-0.019	-0.021	-0.03	-0.075	-0.041	0.045	0.041	0.052	0.095	0.098	0.671	0.603	0.565	0.464	0.676	0.60332	6	0.931645
miR-6069	-0.055					0.106					0.604					0.603902	1	0.931645
miR-379-5p	-0.021	-0.021	-0.026	-0.027	0.009	0.042	0.041	0.051	0.061	0.069	0.622	0.605	0.606	0.674	0.894	0.604786	5	0.931645
miR-367-3p	0.022	0.025	-0.029	-0.042	0.413	0.047	0.048	0.061	0.064	0.159	0.647	0.605	0.635	0.576	0.009	0.605248	3	0.931645
miR-29b-3p	-0.033	-0.039	-0.053	-0.055	-0.004	0.083	0.076	0.108	0.146	0.187	0.687	0.606	0.625	0.717	0.984	0.605653	8	0.931645
miR-548b-5p	0.023	0.024	0.028	0.033	0.057	0.045	0.046	0.053	0.06	0.09	0.606	0.606	0.594	0.637	0.528	0.606398	3	0.931645
miR-3187-5p	0.017	0.017	0.007	0	-0.038	0.033	0.033	0.04	0.051	0.103	0.614	0.606	0.868	0.996	0.712	0.606472	5	0.931645
miR-302b-5p	0.015	0.013	-0.011	-0.024	0.009	0.026	0.026	0.034	0.051	0.057	0.571	0.607	0.755	0.653	0.878	0.606901	7	0.931645
miR-4788	0.015	0.014	0.019	0.025	-0.007	0.027	0.026	0.036	0.055	0.057	0.583	0.607	0.598	0.656	0.904	0.607219	9	0.931645
miR-548al	-0.017	-0.018	-0.001	0.01	0.032	0.036	0.035	0.043	0.053	0.067	0.639	0.607	0.987	0.869	0.633	0.607224	4	0.931645
miR-6511a-5p	0.021	0.02	0.018	0.001	-0.026	0.041	0.039	0.049	0.065	0.101	0.605	0.608	0.718	0.987	0.796	0.607664	6	0.931645
miR-3166	-0.012	-0.013	-0.008	-0.009	-0.098	0.031	0.025	0.035	0.052	0.049	0.704	0.609	0.81	0.871	0.046	0.60903	7	0.931645
miR-4728-3p	-0.021	-0.027	-0.06	-0.068	0.094	0.052	0.052	0.065	0.103	0.183	0.683	0.609	0.354	0.56	0.608	0.609307	4	0.931645
miR-6727-5p	0.033	0.026	-0.006	-0.02	0.057	0.05	0.051	0.068	0.105	0.103	0.515	0.609	0.935	0.854	0.579	0.609425	8	0.931645
miR-4695-3p	0.011	0.014	0.016	0.043	0.054	0.026	0.027	0.035	0.054	0.053	0.662	0.609	0.653	0.461	0.309	0.609429	7	0.931645
miR-4691-5p	-0.016	-0.014	-0.005	-0.005	0.078	0.033	0.028	0.04	0.06	0.064	0.623	0.611	0.905	0.942	0.227	0.610839	6	0.932925
miR-4639-5p	0.027	0.027		0.006		0.051	0.052		0.053		0.596	0.611		0.923		0.611372	2	0.932925
miR-424-5p	-0.016	-0.016	0.03	0.058	-0.148	0.045	0.031	0.047	0.062	0.069	0.717	0.612	0.528	0.381	0.033	0.611614	7	0.932925
miR-7161-5p	-0.018	-0.013	-0.012	0	-0.074	0.033	0.025	0.037	0.056	0.073	0.592	0.612	0.754	0.994	0.309	0.612389	9	0.933421
miR-548ab	-0.012	-0.013	-0.028	-0.036	0.016	0.026	0.026	0.035	0.051	0.052	0.634	0.614	0.425	0.506	0.752	0.614285	7	0.935624
miR-191-5p	-0.071	-0.073	0.029	0.065	0.538	0.209	0.146	0.194	0.263	0.334	0.733	0.615	0.88	0.817	0.107	0.615169	5	0.935761
miR-1185-2-3p	-0.02	-0.021	-0.023	-0.059	-0.035	0.042	0.041	0.049	0.074	0.131	0.643	0.615	0.634	0.483	0.789	0.615431	4	0.935761
miR-6754-5p	0.01	0.014	0.011	0.026	-0.113	0.035	0.027	0.038	0.053	0.086	0.771	0.616	0.777	0.632	0.19	0.61589	8	0.935761
miR-1237-5p	-0.04	-0.047	-0.113	-0.269	0.536	0.147	0.094	0.139	0.278	0.667	0.784	0.616	0.419	0.387	0.422	0.616472	5	0.935761
miR-3649	-0.019	-0.015	-0.014	-0.001	-0.08	0.036	0.03	0.04	0.071	0.07	0.59	0.617	0.725	0.987	0.25	0.616629	5	0.935761
miR-5704	0.017	0.013	0.014	-0.01	-0.015	0.031	0.026	0.036	0.062	0.068	0.582	0.617	0.698	0.874	0.822	0.617275	6	0.936057
miR-1273h-5p	0.044	0.043	0.022	0.053	-0.114	0.111	0.087	0.126	0.195	0.216	0.695	0.618	0.864	0.794	0.597	0.618119	9	0.936207
let-7d-5p	0.081	0.075	0.136	0.184	0.23	0.143	0.15	0.173	0.245	0.264	0.569	0.619	0.431	0.506	0.384	0.618547	4	0.936207
miR-4733-3p	-0.02	-0.019		-0.046		0.065	0.039		0.041		0.761	0.619		0.462		0.618927	2	0.936207
miR-301a-5p	-0.01	-0.013	-0.017	-0.02	0.03	0.025	0.025	0.033	0.054	0.051	0.684	0.619	0.597	0.718	0.556	0.619178	8	0.936207
miR-6761-3p	0.021	0.019	-0.001	-0.012	-0.051	0.053	0.038	0.052	0.061	0.112	0.689	0.62	0.978	0.857	0.65	0.620414	4	0.936631
miR-892c-3p	0.014	0.014	0.013	0.016	0.056	0.028	0.028	0.037	0.053	0.082	0.628	0.622	0.719	0.773	0.498	0.621611	5	0.936631
miR-6827-3p	0.025	0.025	0.029	0.035	0.032	0.051	0.051	0.061	0.068	0.111	0.62	0.623	0.632	0.663	0.777	0.622573	3	0.936631
let-7g-5p	-0.055	-0.063	-0.043	-0.047	0.023	0.131	0.128	0.164	0.203	0.263	0.673	0.623	0.794	0.824	0.93	0.622946	7	0.936631
miR-199a-3p	-0.029	-0.029	-0.05	-0.079	-0.162	0.076	0.059	0.083	0.135	0.24	0.707	0.624	0.546	0.575	0.5	0.624116	9	0.936631
miR-6868-3p	0.014	0.012	0.024	0.068	-0.02	0.036	0.025	0.041	0.067	0.079	0.689	0.625	0.562	0.347	0.804	0.624735	7	0.936631
miR-4483	-0.016	-0.018	-0.005	0.017	0.206	0.06	0.038	0.051	0.074	0.132	0.785	0.625	0.928	0.832	0.118	0.624879	4	0.936631
miR-4781-5p	-0.02	-0.02	0.009	0.021	-0.18	0.04	0.04	0.049	0.069	0.199	0.625	0.625	0.85	0.793	0.366	0.624963	3	0.936631
miR-4530	0.033	0.031	0.014	0.005	-0.042	0.062	0.064	0.075	0.086	0.161	0.6	0.625	0.849	0.955	0.795	0.625361	3	0.936631
miR-6851-5p	-0.034	-0.033		-0.023		0.068	0.069		0.071		0.624	0.625		0.799		0.625362	2	0.936631
miR-143-5p	-0.022	-0.022	-0.042	-0.045	0.216	0.045	0.044	0.056	0.088	0.17	0.624	0.626	0.45	0.631	0.204	0.625767	6	0.936631
let-7f-1-3p	0.019	0.02	0.04	0.067	0.261	0.055	0.04	0.05	0.073	0.338	0.724	0.626	0.425	0.43	0.439	0.626385	4	0.936631
miR-4496	-0.016	-0.016	0.004	0.017	-0.036	0.033	0.033	0.041	0.063	0.071	0.624	0.627	0.921	0.796	0.611	0.626565	6	0.936631
miR-1295b-3p	-0.019	-0.016	-0.052	-0.068	0.03	0.036	0.033	0.046	0.064	0.085	0.606	0.627	0.261	0.344	0.722	0.626655	5	0.936631
miR-107	-0.087	-0.081	-0.084	-0.071	0.962	0.173	0.167	0.202	0.282	2.069	0.612	0.627	0.677	0.817	0.642	0.627094	4	0.936631
miR-6874-5p	-0.016	-0.015	-0.018	-0.018	-0.021	0.03	0.031	0.036	0.041	0.054	0.607	0.627	0.629	0.681	0.703	0.627225	5	0.936631
let-7e-5p	0.027	0.024	0.053	0.062	0.518	0.068	0.049	0.071	0.095	0.172	0.69	0.628	0.45	0.538	0.003	0.62795	8	0.936631
miR-194-5p	0.019	0.019	0.038	0.059	0.167	0.04	0.04	0.047	0.061	0.1	0.63	0.629	0.42	0.386	0.095	0.628545	5	0.936631
miR-33a-3p	-0.017	-0.017	-0.016	-0.035	-0.056	0.059	0.036	0.05	0.074	0.122	0.774	0.629	0.744	0.658	0.646	0.629191	6	0.936631
miR-4714-5p	-0.005	-0.01	-0.015	-0.007	0.027	0.022	0.02	0.028	0.054	0.047	0.807	0.629	0.593	0.903	0.565	0.629367	11	0.936631
miR-4689	-0.032	-0.032		-0.046		0.066	0.067		0.072		0.627	0.631		0.639		0.631227	2	0.936631
miR-6515-3p	-0.02	-0.021	-0.019	-0.013	0.02	0.044	0.044	0.053	0.062	0.115	0.645	0.632	0.726	0.851	0.863	0.632354	3	0.936631
miR-376c-3p	0.053	0.053	0.05	0.024	-0.393	0.108	0.111	0.128	0.156	0.784	0.622	0.633	0.696	0.893	0.616	0.633137	3	0.936631
miR-885-5p	-0.018	-0.019	-0.01	-0.005	0.003	0.038	0.04	0.044	0.058	0.086	0.627	0.634	0.822	0.942	0.971	0.63373	4	0.936631
miR-425-5p	0.078	0.075	0.158	0.197	-0.079	0.16	0.158	0.191	0.239	0.485	0.625	0.635	0.408	0.471	0.87	0.634532	4	0.936631
miR-3681-5p	0.014	0.012	0.034	0.068	-0.053	0.032	0.025	0.033	0.059	0.145	0.672	0.635	0.312	0.299	0.716	0.634787	6	0.936631
miR-4729	-0.016	-0.023	-0.071	-0.086	-0.211	0.047	0.048	0.064	0.077	0.107	0.74	0.635	0.269	0.381	0.049	0.63541	3	0.936631
miR-4664-3p	0.021	0.02	0.007	-0.016	0.104	0.041	0.042	0.051	0.071	0.093	0.614	0.636	0.884	0.835	0.263	0.635659	5	0.936631
miR-2909	0.022	0.022		0.019		0.045	0.046		0.048		0.628	0.636		0.755		0.63591	2	0.936631
miR-629-5p	0.042	0.04	0.1	0.107	0.117	0.082	0.085	0.105	0.12	0.389	0.611	0.636	0.338	0.467	0.764	0.636093	3	0.936631
miR-2115-3p	-0.035	-0.027	-0.053	-0.139	-0.085	0.078	0.057	0.078	0.132	0.211	0.648	0.636	0.501	0.34	0.688	0.636238	6	0.936631
miR-449a	-0.014	-0.014	-0.027	-0.018	0.015	0.04	0.029	0.039	0.048	0.096	0.719	0.637	0.493	0.732	0.878	0.636858	6	0.936631
miR-6843-3p	0.019	0.019	0.028	0.052	-0.03	0.041	0.041	0.05	0.064	0.074	0.651	0.637	0.573	0.501	0.688	0.637007	3	0.936631
miR-676-3p	-0.017	-0.015	0.009	0.016	0.069	0.032	0.032	0.039	0.054	0.076	0.599	0.638	0.817	0.78	0.358	0.638101	4	0.936631
miR-3682-3p	-0.014	-0.016	-0.026	-0.043	0.035	0.032	0.033	0.041	0.059	0.064	0.652	0.638	0.524	0.505	0.584	0.638145	5	0.936631
miR-643	0.011	0.014	0.024	0.043	-0.003	0.028	0.03	0.035	0.058	0.045	0.705	0.638	0.491	0.491	0.944	0.638344	6	0.936631
miR-4720-5p	-0.018	-0.019	-0.019	-0.019	-0.046	0.04	0.04	0.049	0.058	0.093	0.661	0.638	0.702	0.775	0.618	0.638386	3	0.936631
miR-4520a-5p	-0.022	-0.02	-0.008	0.031	0.101	0.056	0.042	0.058	0.067	0.075	0.698	0.639	0.885	0.676	0.176	0.638712	4	0.936631
miR-6785-3p	0.055	0.055		0.028		0.14	0.117		0.122		0.693	0.639		0.856		0.638954	2	0.936631
miR-6771-3p	-0.043	-0.038	-0.086	-0.124	0.08	0.079	0.08	0.112	0.138	0.357	0.589	0.639	0.446	0.462	0.823	0.639072	3	0.936631
miR-6867-3p	-0.019	-0.021	0.004	0.014	0.025	0.059	0.045	0.058	0.073	0.151	0.748	0.639	0.939	0.856	0.871	0.639114	4	0.936631
miR-204-3p	-0.03	-0.028	-0.021	0.006	-0.166	0.061	0.06	0.074	0.101	0.175	0.621	0.639	0.775	0.957	0.343	0.639136	4	0.936631
miR-3686	0.013	0.016	0.03	0.053	-0.018	0.052	0.033	0.046	0.076	0.12	0.797	0.641	0.51	0.538	0.88	0.640665	4	0.936631
miR-568	0.011	0.011	0.008	0.006	-0.01	0.023	0.023	0.029	0.045	0.043	0.621	0.641	0.775	0.889	0.819	0.640944	8	0.936631
miR-3159	0.014	0.014	0.024	0.024	0.025	0.031	0.031	0.039	0.052	0.077	0.651	0.641	0.532	0.663	0.742	0.641064	5	0.936631
miR-644a	0.007	0.007	0.003	-0.006	-0.008	0.017	0.016	0.022	0.035	0.038	0.689	0.642	0.88	0.866	0.823	0.642012	11	0.936631
miR-4311	0.025	0.025		0.017		0.055	0.054		0.057		0.648	0.642		0.813		0.642293	2	0.936631
miR-200b-3p	-0.025	-0.025		-0.03		0.055	0.054		0.06		0.647	0.642		0.7		0.642379	2	0.936631
miR-6739-3p	-0.019	-0.019	-0.01	-0.007	-0.064	0.041	0.04	0.049	0.057	0.154	0.648	0.643	0.829	0.91	0.679	0.643212	3	0.936631
miR-302e	-0.01	-0.011	-0.004	-0.002	0.017	0.025	0.023	0.032	0.047	0.054	0.695	0.644	0.901	0.965	0.754	0.644032	8	0.936631
miR-6751-5p	0.014	0.016	0.028	0.054	0.122	0.036	0.035	0.044	0.071	0.106	0.7	0.644	0.519	0.478	0.25	0.644093	6	0.936631
miR-138-1-3p	-0.016	-0.018	0.007	0.025	0.256	0.04	0.04	0.053	0.068	0.187	0.677	0.645	0.899	0.747	0.17	0.644857	3	0.936631
miR-5587-3p	-0.057					0.123					0.645					0.644875	1	0.936631
miR-6808-5p	-0.02	-0.018	-0.013	-0.077	-0.058	0.059	0.039	0.054	0.091	0.118	0.735	0.645	0.81	0.458	0.621	0.644896	4	0.936631
miR-181c-5p	-0.032	-0.033	-0.055	-0.066	-0.097	0.072	0.071	0.089	0.127	0.164	0.658	0.645	0.538	0.63	0.556	0.644943	5	0.936631
miR-609	0.008	0.011	0.008	0.01	-0.025	0.023	0.023	0.029	0.045	0.055	0.741	0.645	0.774	0.839	0.651	0.645074	8	0.936631
miR-548e-3p	-0.018	-0.02	-0.013	0.01	0.009	0.045	0.044	0.056	0.068	0.109	0.687	0.645	0.819	0.9	0.932	0.645175	3	0.936631
miR-3675-5p	0.011	0.009	-0.005	-0.006	-0.03	0.024	0.02	0.029	0.046	0.058	0.633	0.646	0.849	0.908	0.613	0.64614	12	0.937376
miR-4632-3p	-0.015	-0.015	-0.025	-0.041	-0.01	0.041	0.033	0.043	0.056	0.092	0.719	0.65	0.556	0.522	0.914	0.649622	4	0.939637
miR-3150b-5p	-0.014	-0.013	-0.014	-0.014	-0.043	0.028	0.029	0.035	0.052	0.061	0.627	0.65	0.687	0.798	0.487	0.649627	6	0.939637
miR-7852-3p	-0.012	-0.01	-0.005	0.035	-0.097	0.023	0.023	0.031	0.055	0.056	0.593	0.65	0.878	0.545	0.08	0.65023	8	0.939637
miR-1468-5p	-0.019	-0.019	-0.058	-0.069	0.279	0.057	0.042	0.053	0.067	0.905	0.738	0.65	0.28	0.376	0.757	0.650342	4	0.939637
miR-3126-3p	-0.017	-0.016	-0.028	-0.036	0.008	0.037	0.035	0.043	0.055	0.103	0.634	0.65	0.511	0.567	0.94	0.65036	4	0.939637
miR-508-5p	0.011	0.009	0.013	-0.001	0.095	0.021	0.02	0.028	0.04	0.044	0.591	0.651	0.644	0.985	0.031	0.651126	8	0.939637
miR-8059	-0.016	-0.015	-0.046	-0.099	-0.121	0.063	0.034	0.047	0.073	0.151	0.803	0.651	0.329	0.268	0.422	0.651418	4	0.939637
miR-133a-5p	-0.02	-0.024	-0.009	-0.001	-0.204	0.052	0.054	0.064	0.089	0.167	0.707	0.652	0.89	0.993	0.221	0.651728	4	0.939637
miR-5703	0.018	0.013	0.042	0.039	-0.017	0.039	0.028	0.039	0.051	0.093	0.642	0.652	0.281	0.469	0.857	0.651771	9	0.939637
miR-877-3p	0.052					0.117					0.653					0.652855	1	0.940026
miR-190a-5p	0.013	0.014	0.007	0.011	-0.006	0.04	0.03	0.036	0.04	0.094	0.746	0.654	0.841	0.792	0.952	0.653918	6	0.940026
miR-6893-5p	-0.018	-0.017	-0.011	0.013	-0.308	0.04	0.038	0.048	0.07	0.255	0.647	0.655	0.82	0.863	0.227	0.655054	4	0.940026
miR-494-5p	-0.013	-0.011	-0.007	-0.005	-0.042	0.024	0.024	0.031	0.045	0.043	0.572	0.656	0.816	0.907	0.323	0.655617	8	0.940026
miR-519b-3p	0.015	0.014	0.011	0	-0.009	0.031	0.031	0.038	0.052	0.083	0.629	0.656	0.769	0.996	0.911	0.655831	5	0.940026
miR-6776-3p	0.023	0.02	0.035	0.062	-0.079	0.046	0.046	0.065	0.1	0.222	0.622	0.656	0.59	0.599	0.721	0.655885	3	0.940026
miR-1273c	-0.024	-0.022	-0.03	-0.009	-0.096	0.049	0.049	0.065	0.106	0.108	0.628	0.656	0.645	0.931	0.376	0.656033	10	0.940026
miR-4499	-0.019	-0.018	-0.026	-0.038	-0.029	0.041	0.04	0.048	0.067	0.108	0.644	0.656	0.593	0.607	0.787	0.65604	4	0.940026
miR-6756-5p	0.013	0.019	0.027	0.046	-0.078	0.043	0.042	0.061	0.112	0.085	0.767	0.656	0.662	0.684	0.359	0.656326	19	0.940026
miR-8076	-0.01	-0.011	0.012	0.044	0.099	0.038	0.025	0.035	0.056	0.097	0.794	0.657	0.738	0.452	0.308	0.656569	9	0.940026
miR-5003-3p	0.005	0.01	0.007	-0.01	0.064	0.035	0.023	0.032	0.041	0.072	0.887	0.658	0.838	0.824	0.37	0.658304	6	0.940237
miR-3138	0.008	0.015	0.029	0.054	0.082	0.05	0.034	0.047	0.064	0.159	0.877	0.659	0.538	0.447	0.606	0.658812	5	0.940237
miR-4642	0.009	0.01	-0.026	-0.03	-0.1	0.034	0.023	0.034	0.043	0.044	0.787	0.659	0.44	0.516	0.025	0.659027	7	0.940237
miR-196b-5p	0.02	0.015	-0.031	-0.065	-0.028	0.042	0.034	0.048	0.083	0.114	0.637	0.66	0.517	0.457	0.809	0.659584	8	0.940237
miR-921	-0.013	-0.011	-0.018	-0.016	-0.012	0.025	0.025	0.034	0.055	0.056	0.588	0.66	0.596	0.775	0.824	0.659771	9	0.940237
miR-3653	0.013	0.015	0.018	0.032	0.043	0.034	0.034	0.044	0.059	0.094	0.701	0.66	0.682	0.615	0.652	0.659921	5	0.940237
miR-548ae	0.017	0.017	0.044	0.057	-0.037	0.046	0.038	0.048	0.066	0.18	0.702	0.66	0.358	0.413	0.838	0.660116	8	0.940237
miR-7706	0.01	0.009	0.024	0.042	0.046	0.022	0.02	0.029	0.034	0.036	0.637	0.66	0.396	0.253	0.201	0.660417	8	0.940237
miR-224-5p	0.028					0.064					0.661					0.660793	1	0.940237
miR-8053	-0.009	-0.01	0.01	0.02	-0.019	0.026	0.024	0.03	0.043	0.056	0.727	0.662	0.752	0.655	0.739	0.662257	8	0.940628
miR-539-5p	0.005	0.015	-0.003	-0.043	0.093	0.05	0.035	0.053	0.077	0.113	0.92	0.662	0.956	0.597	0.412	0.662296	7	0.940628
miR-516a-3p	0.012	0.011	0.017	0.051	-0.078	0.03	0.026	0.036	0.063	0.068	0.701	0.663	0.633	0.444	0.254	0.66276	7	0.940628
miR-6815-5p	0.011	0.009	0.025	0.027	-0.013	0.022	0.02	0.027	0.047	0.047	0.625	0.663	0.355	0.573	0.776	0.663317	10	0.940628
miR-520f-3p	0.014	0.014	0.013	0.015	0.071	0.032	0.031	0.039	0.053	0.088	0.654	0.664	0.735	0.795	0.424	0.663933	5	0.940628
miR-4495	0.007	0.008	0.001	0.001	-0.004	0.025	0.019	0.027	0.039	0.053	0.789	0.665	0.963	0.981	0.947	0.664547	12	0.940628
miR-4662a-3p	0.015	0.013	0.025	0.041	-0.01	0.03	0.031	0.039	0.055	0.07	0.628	0.665	0.522	0.494	0.887	0.665041	6	0.940628
miR-3187-3p	-0.011	-0.014	-0.019	-0.025	0.042	0.033	0.033	0.04	0.047	0.075	0.73	0.665	0.63	0.629	0.579	0.665382	4	0.940628
miR-6124	-0.025	-0.026	0.003	0.097	-0.065	0.066	0.06	0.08	0.147	0.163	0.706	0.666	0.966	0.538	0.69	0.666058	6	0.940628
miR-185-3p	0.036	0.038	0.034	0.026	0.158	0.09	0.089	0.108	0.124	0.218	0.685	0.666	0.752	0.854	0.467	0.666236	3	0.940628
miR-124-3p	-0.009	-0.012	-0.029	-0.025	-0.004	0.03	0.028	0.039	0.051	0.075	0.772	0.666	0.445	0.645	0.955	0.666364	5	0.940628
miR-345-3p	0.033					0.078					0.667					0.666826	1	0.940628
let-7a-2-3p	0.025	0.025		-0.003		0.086	0.058		0.062		0.773	0.667		0.966		0.66699	2	0.940628
miR-6720-5p	-0.01	-0.013	0.007	0.01	-0.012	0.032	0.031	0.041	0.062	0.082	0.753	0.667	0.863	0.879	0.888	0.667411	7	0.940628
miR-4676-3p	-0.013	-0.015	0.012	0.032	0.1	0.037	0.034	0.046	0.068	0.122	0.718	0.668	0.795	0.656	0.414	0.668162	6	0.941048
miR-6893-3p	0.019	0.016	0.015	0.006	0.237	0.036	0.037	0.048	0.075	0.116	0.589	0.669	0.762	0.934	0.041	0.668809	7	0.941054
miR-5002-3p	0.013	0.014	0.013	0.011	0.046	0.033	0.034	0.039	0.043	0.072	0.684	0.669	0.738	0.822	0.524	0.669073	3	0.941054
miR-490-5p	-0.031					0.073					0.671					0.670837	1	0.942103
miR-523-3p	0.008	0.007	0.008	-0.003	0.107	0.016	0.017	0.023	0.038	0.05	0.645	0.671	0.722	0.93	0.032	0.670977	9	0.942103
miR-656-3p	-0.011	-0.012	-0.013	-0.03	-0.025	0.029	0.027	0.034	0.047	0.078	0.693	0.671	0.706	0.56	0.744	0.67118	4	0.942103
miR-7515	0.025	0.025		0.028		0.057	0.059		0.059		0.666	0.674		0.716		0.674312	2	0.943883
miR-8056	0.01	0.008	0.026	0.037	0.005	0.017	0.018	0.023	0.034	0.034	0.583	0.674	0.268	0.297	0.894	0.674438	14	0.943883
miR-589-5p	-0.047					0.112					0.674					0.674485	1	0.943883
miR-2052	0.009	0.012	0.04	0.062	0.046	0.035	0.03	0.037	0.058	0.076	0.796	0.675	0.283	0.335	0.548	0.674984	6	0.943883
miR-10a-5p	-0.038	-0.038		0.008		0.108	0.091		0.101		0.723	0.675		0.947		0.675007	2	0.943883
miR-329-5p	0.016	0.01	-0.004	-0.029	-0.06	0.025	0.024	0.034	0.051	0.054	0.529	0.676	0.901	0.587	0.259	0.676094	10	0.943883
miR-378c	0.005	0.015	0.015	0.01	-0.092	0.051	0.037	0.05	0.067	0.129	0.919	0.676	0.764	0.884	0.476	0.67619	6	0.943883
miR-4533	-0.012	-0.01	-0.016	-0.031	-0.018	0.031	0.025	0.036	0.051	0.063	0.689	0.677	0.666	0.561	0.771	0.676933	9	0.943883
miR-1279	-0.015	-0.015	-0.018	-0.027	-0.02	0.036	0.036	0.044	0.055	0.089	0.678	0.677	0.682	0.655	0.826	0.677328	4	0.943883
miR-206	-0.015	-0.012	-0.064	-0.071	-0.036	0.041	0.028	0.038	0.05	0.084	0.709	0.678	0.096	0.218	0.672	0.677554	6	0.943883
miR-3614-3p	-0.012	-0.012	0.01	0.029	0.1	0.03	0.029	0.038	0.057	0.081	0.682	0.678	0.793	0.628	0.215	0.677701	6	0.943883
miR-620	0.011	0.011	0.021	0.034	-0.005	0.026	0.026	0.032	0.043	0.039	0.673	0.678	0.52	0.473	0.898	0.677905	5	0.943883
miR-1224-5p	0.01	0.014	-0.023	-0.036	-0.093	0.049	0.033	0.041	0.043	0.056	0.841	0.679	0.572	0.462	0.096	0.678631	4	0.944261
miR-6757-3p	0.022	0.022		0.021		0.052	0.053		0.056		0.67	0.68		0.769		0.679776	2	0.94472
miR-4452	-0.011	-0.011	-0.024	-0.021	-0.03	0.026	0.026	0.033	0.049	0.057	0.677	0.68	0.467	0.676	0.599	0.680146	7	0.94472
miR-134-5p	0.022	0.022	0.007	-0.002	0.088	0.054	0.054	0.064	0.096	0.099	0.684	0.68	0.919	0.982	0.371	0.680404	6	0.94472
miR-3158-5p	-0.004	-0.01	0.018	0.032	0.047	0.024	0.024	0.032	0.051	0.05	0.883	0.681	0.588	0.539	0.352	0.68142	11	0.94472
miR-582-5p	0.007	0.009	-0.011	-0.005	-0.005	0.025	0.022	0.032	0.05	0.053	0.793	0.682	0.732	0.918	0.929	0.681743	10	0.94472
miR-26a-5p	-0.092	-0.099	0.028	0.041	0.19	0.248	0.241	0.301	0.347	0.724	0.712	0.682	0.927	0.918	0.793	0.681942	3	0.94472
miR-607	0.008	0.008	0.019	0.039	0.023	0.028	0.02	0.029	0.042	0.058	0.765	0.682	0.51	0.376	0.696	0.682318	10	0.94472
miR-4522	0.021	0.022	0.017	0.007	0.169	0.054	0.054	0.066	0.073	0.209	0.698	0.683	0.801	0.937	0.42	0.68286	3	0.94472
miR-640	-0.027	-0.034	0.074	0.092	-0.074	0.084	0.083	0.113	0.155	0.345	0.744	0.683	0.512	0.584	0.829	0.683108	5	0.94472
miR-6883-5p	0.023	0.022		0.012		0.054	0.054		0.054		0.674	0.684		0.859		0.683905	2	0.94472
miR-559	-0.01	-0.01	-0.015	-0.02	0.03	0.027	0.026	0.034	0.055	0.056	0.703	0.685	0.665	0.736	0.589	0.684571	6	0.94472
miR-6516-3p	0.006	0.008	0.009	0.008	0.003	0.02	0.019	0.026	0.04	0.04	0.756	0.685	0.728	0.855	0.937	0.685112	11	0.94472
miR-3654	-0.013	-0.013	-0.013	-0.013	-0.001	0.032	0.033	0.038	0.048	0.059	0.691	0.685	0.732	0.799	0.98	0.685268	5	0.94472
miR-4704-3p	-0.016	-0.016	-0.012	-0.005	-0.054	0.039	0.039	0.047	0.053	0.083	0.674	0.685	0.805	0.935	0.519	0.685447	3	0.94472
miR-488-3p	-0.005	-0.007	0.014	0.019	0.024	0.025	0.018	0.027	0.05	0.063	0.85	0.686	0.612	0.714	0.704	0.686453	12	0.94472
miR-4652-3p	0.013	0.013	0.014	0.021	-0.057	0.031	0.032	0.038	0.049	0.103	0.67	0.687	0.713	0.694	0.579	0.686523	5	0.94472
miR-767-3p	0.014	0.016	-0.006	-0.021	0.014	0.041	0.039	0.053	0.067	0.133	0.742	0.687	0.908	0.778	0.917	0.686696	3	0.94472
miR-4487	0.011	0.013	-0.021	-0.06	0.01	0.042	0.033	0.046	0.078	0.101	0.802	0.687	0.646	0.476	0.924	0.68744	6	0.945117
miR-328-3p	-0.033	-0.033	-0.041	-0.068	0.062	0.084	0.083	0.107	0.152	0.188	0.697	0.688	0.703	0.67	0.741	0.688298	8	0.945604
miR-208a-3p	0.014	0.011	0.016	0.014	-0.051	0.028	0.027	0.036	0.051	0.056	0.61	0.69	0.653	0.79	0.368	0.689841	8	0.945604
miR-34c-5p	0.006	0.009	0.016	0.056	-0.024	0.024	0.022	0.031	0.05	0.043	0.815	0.691	0.609	0.29	0.572	0.690688	13	0.945604
miR-4275	0.009	0.009	-0.003	-0.014	-0.023	0.023	0.023	0.03	0.04	0.046	0.71	0.691	0.917	0.748	0.623	0.690827	7	0.945604
miR-7156-3p	-0.013	-0.012	-0.024	-0.061	-0.032	0.049	0.031	0.044	0.068	0.098	0.785	0.691	0.592	0.425	0.748	0.691214	5	0.945604
miR-3617-5p	-0.008	-0.011	0.021	0.034	0.039	0.027	0.028	0.036	0.048	0.066	0.753	0.691	0.566	0.51	0.551	0.691219	6	0.945604
miR-574-5p	0.031	0.029	0	-0.014	-0.254	0.076	0.073	0.099	0.149	0.357	0.688	0.692	1	0.927	0.478	0.69151	7	0.945604
miR-6827-5p	-0.013	-0.012	-0.011	-0.008	-0.062	0.03	0.029	0.038	0.053	0.057	0.673	0.692	0.768	0.88	0.276	0.691591	7	0.945604
miR-4456	-0.007	-0.006	-0.024	-0.028	-0.009	0.02	0.016	0.023	0.032	0.042	0.715	0.693	0.303	0.398	0.824	0.692834	12	0.945604
miR-555	-0.015	-0.016	0.013	0.04	-0.159	0.04	0.041	0.051	0.073	0.095	0.705	0.693	0.794	0.637	0.094	0.692968	3	0.945604
miR-20b-5p	-0.041	-0.043	-0.07	-0.064	0.48	0.131	0.11	0.15	0.167	0.287	0.756	0.693	0.639	0.723	0.095	0.693254	5	0.945604
miR-1236-3p	-0.005	-0.008	-0.012	-0.028	0.009	0.023	0.021	0.031	0.052	0.046	0.818	0.694	0.695	0.605	0.849	0.69411	10	0.945604
miR-4296	-0.019	-0.021	-0.002	0.029	0.201	0.054	0.055	0.081	0.104	0.319	0.721	0.695	0.983	0.807	0.528	0.694558	3	0.945604
miR-501-5p	-0.016	-0.018	-0.01	0.019	-0.016	0.046	0.045	0.056	0.064	0.094	0.731	0.695	0.859	0.785	0.862	0.694719	5	0.945604
miR-3691-3p	0.011	0.008	0.01	-0.009	0.002	0.027	0.02	0.028	0.046	0.055	0.692	0.695	0.729	0.853	0.967	0.694777	11	0.945604
miR-7705	-0.01	-0.009	-0.023	-0.026	-0.086	0.024	0.024	0.032	0.044	0.064	0.674	0.695	0.463	0.572	0.181	0.695083	8	0.945604
miR-6895-5p	0.026	0.026		0.021		0.091	0.068		0.069		0.772	0.696		0.812		0.695594	2	0.94568
miR-874-3p	0.026	0.021	0.033	0.023	0.099	0.055	0.054	0.068	0.096	0.194	0.634	0.697	0.633	0.814	0.608	0.697073	7	0.946693
miR-548ao-5p	-0.013	-0.015	0.019	0.037	-0.171	0.039	0.038	0.052	0.063	0.284	0.74	0.697	0.712	0.614	0.546	0.697455	3	0.946693
miR-4637	0.009	0.01	0	-0.006	0.051	0.025	0.025	0.033	0.051	0.052	0.728	0.699	0.994	0.91	0.319	0.699101	7	0.946693
miR-4282	0.007	0.006	-0.009	-0.022	0.022	0.018	0.016	0.023	0.041	0.032	0.711	0.7	0.711	0.595	0.499	0.699609	14	0.946693
miR-4314	0.011	0.011	-0.006	-0.028	0.035	0.029	0.028	0.038	0.058	0.057	0.713	0.7	0.871	0.651	0.535	0.699627	7	0.946693
miR-5094	0.009	0.007	0.045	0.05	0.113	0.022	0.018	0.027	0.04	0.04	0.682	0.7	0.094	0.251	0.005	0.699751	10	0.946693
miR-181c-3p	-0.017	-0.016	-0.021	0.001	-0.027	0.044	0.043	0.054	0.071	0.081	0.7	0.7	0.696	0.988	0.735	0.700055	4	0.946693
miR-128-1-5p	-0.019	-0.02	-0.032	-0.058	-0.251	0.054	0.053	0.07	0.089	0.177	0.727	0.7	0.641	0.578	0.158	0.70032	3	0.946693
miR-4264	0.014	0.015	0.031	0.036	0.028	0.038	0.038	0.045	0.049	0.067	0.715	0.701	0.493	0.54	0.672	0.700988	3	0.946693
miR-3124-5p	0.023	0.023		0.009		0.063	0.061		0.068		0.716	0.701		0.914		0.700999	2	0.946693
miR-7150	0.025	0.025	-0.002	-0.013	-0.106	0.064	0.065	0.077	0.102	0.174	0.701	0.702	0.978	0.907	0.541	0.701747	4	0.946693
miR-4738-5p	-0.013	-0.015	-0.009	-0.002	0.014	0.04	0.04	0.059	0.067	0.236	0.749	0.703	0.883	0.979	0.951	0.702673	3	0.946693
miR-4799-5p	0.014	0.015	-0.018	-0.022	-0.093	0.039	0.038	0.05	0.059	0.087	0.724	0.703	0.722	0.745	0.289	0.703039	3	0.946693
miR-1296-5p	0.009	0.012	0.027	0.028	0.025	0.03	0.031	0.037	0.049	0.07	0.757	0.704	0.469	0.589	0.717	0.703797	8	0.946693
miR-4423-5p	-0.01	-0.01	-0.013	-0.008	0.049	0.025	0.026	0.033	0.047	0.049	0.699	0.704	0.706	0.867	0.318	0.70432	6	0.946693
miR-6751-3p	0.013	0.01	0.024	0.042	0.131	0.026	0.027	0.034	0.043	0.065	0.618	0.705	0.487	0.371	0.043	0.704721	6	0.946693
miR-3177-5p	0.017	0.017		0.037		0.047	0.045		0.05		0.714	0.705		0.59		0.704845	2	0.946693
miR-487b-5p	-0.019	-0.019		0.006		0.073	0.05		0.052		0.794	0.705		0.923		0.705183	2	0.946693
miR-5692c	0.016	0.016		0.015		0.042	0.043		0.042		0.701	0.705		0.781		0.705448	2	0.946693
miR-2392	-0.005	-0.015	-0.054	-0.092	0.006	0.056	0.04	0.058	0.091	0.239	0.931	0.706	0.354	0.37	0.979	0.706366	5	0.946693
miR-3942-5p	-0.008	-0.008	-0.007	0.006	0.042	0.022	0.02	0.028	0.045	0.04	0.709	0.706	0.814	0.903	0.289	0.706422	11	0.946693
miR-3917	0.011	0.012	0.034	0.079	-0.008	0.039	0.031	0.042	0.061	0.095	0.783	0.707	0.418	0.265	0.93	0.706712	5	0.946693
miR-183-5p	-0.014	-0.012	0	0.019	0.062	0.032	0.031	0.039	0.055	0.059	0.654	0.707	0.993	0.751	0.289	0.707229	5	0.946693
miR-3131	-0.017	-0.017	-0.074	-0.082	-0.203	0.045	0.044	0.059	0.087	0.113	0.698	0.707	0.209	0.448	0.073	0.707283	3	0.946693
miR-135b-3p	0.014	0.012	0.004	-0.031	0.032	0.034	0.032	0.041	0.065	0.065	0.684	0.708	0.919	0.663	0.628	0.70774	5	0.946694
miR-1249	-0.021	-0.022	-0.029	-0.047	-0.108	0.059	0.059	0.075	0.093	0.108	0.723	0.709	0.699	0.636	0.314	0.709221	6	0.948064
miR-5003-5p	-0.008	-0.008	-0.007	-0.018	0.01	0.024	0.023	0.031	0.048	0.045	0.722	0.711	0.813	0.716	0.829	0.710577	7	0.948132
miR-8088	-0.012	-0.01	-0.017	-0.016	-0.053	0.043	0.028	0.038	0.051	0.091	0.775	0.711	0.648	0.766	0.558	0.711449	6	0.948132
miR-6516-5p	-0.014	-0.012	-0.015	-0.015	-0.022	0.033	0.032	0.04	0.059	0.183	0.67	0.712	0.718	0.811	0.906	0.711647	6	0.948132
miR-3662	0.013	0.009	-0.001	-0.001	-0.055	0.026	0.025	0.034	0.049	0.07	0.608	0.712	0.981	0.985	0.435	0.711945	9	0.948132
miR-578	-0.01	-0.011	0.001	0.013	0.064	0.029	0.029	0.037	0.048	0.071	0.722	0.712	0.988	0.807	0.368	0.712229	5	0.948132
miR-27b-5p	0.01	0.011	0.024	0.047	0.03	0.033	0.031	0.043	0.058	0.063	0.766	0.713	0.568	0.453	0.629	0.712997	6	0.948132
miR-4494	-0.011	-0.012	-0.029	-0.031	0.009	0.033	0.033	0.04	0.052	0.067	0.747	0.713	0.472	0.595	0.888	0.713319	4	0.948132
miR-6870-3p	-0.024	-0.02	-0.072	-0.055	-0.046	0.073	0.055	0.078	0.099	0.197	0.74	0.713	0.354	0.607	0.816	0.713321	5	0.948132
miR-664a-3p	-0.028	-0.016	0.005	0.024	0.118	0.058	0.045	0.063	0.09	0.091	0.624	0.714	0.94	0.794	0.195	0.713606	8	0.948132
miR-548v	-0.016	-0.012	0.002	0.009	-0.016	0.032	0.032	0.04	0.048	0.063	0.609	0.714	0.961	0.866	0.801	0.713839	4	0.948132
miR-5186	0.015	0.011	0.026	0.042	0.059	0.03	0.03	0.04	0.053	0.076	0.606	0.715	0.511	0.469	0.433	0.715457	5	0.948462
miR-889-5p	0.007	0.007	0.001	-0.008	-0.031	0.02	0.02	0.025	0.035	0.038	0.731	0.716	0.978	0.834	0.412	0.715741	8	0.948462
miR-4735-5p	0.015	0.014	-0.009	-0.024	-0.102	0.038	0.038	0.051	0.063	0.114	0.685	0.716	0.865	0.739	0.369	0.71624	3	0.948462
miR-517-5p	0.015	0.013	-0.016	-0.013	-0.109	0.048	0.035	0.048	0.062	0.136	0.751	0.717	0.736	0.849	0.426	0.716922	5	0.948462
miR-6895-3p	0.017	0.014	0.014	0.005	0.008	0.038	0.038	0.047	0.072	0.086	0.662	0.717	0.759	0.946	0.922	0.716972	4	0.948462
miR-4744	0.012	0.009	-0.002	-0.008	0.043	0.025	0.026	0.033	0.041	0.068	0.638	0.717	0.941	0.861	0.524	0.717423	6	0.948462
miR-6761-5p	-0.008	-0.013	-0.018	-0.049	-0.027	0.037	0.036	0.047	0.072	0.084	0.827	0.717	0.701	0.525	0.748	0.717444	6	0.948462
miR-369-3p	-0.012	-0.011	-0.037	-0.032	-0.013	0.04	0.031	0.043	0.071	0.149	0.77	0.718	0.391	0.676	0.929	0.718051	6	0.948462
miR-548e-5p	-0.009	-0.009	-0.022	-0.028	-0.063	0.025	0.025	0.033	0.049	0.051	0.708	0.72	0.507	0.575	0.222	0.719525	12	0.948462
miR-6839-5p	-0.011	-0.009	-0.021	-0.037	0.036	0.029	0.026	0.036	0.064	0.078	0.721	0.72	0.551	0.583	0.648	0.719789	9	0.948462
miR-1302	0.006	0.008	0.006	0.008	0.023	0.022	0.021	0.029	0.037	0.045	0.772	0.72	0.84	0.838	0.601	0.720012	10	0.948462
miR-3179	0.015	0.014	-0.018	-0.012	-0.224	0.057	0.039	0.05	0.062	0.126	0.785	0.72	0.719	0.853	0.076	0.720361	5	0.948462
miR-6515-5p	-0.011	-0.012	-0.03	-0.048	-0.042	0.039	0.035	0.045	0.059	0.121	0.77	0.72	0.515	0.465	0.729	0.720413	5	0.948462
miR-5001-3p	-0.007	-0.011	-0.027	-0.03	0.079	0.028	0.03	0.037	0.057	0.066	0.807	0.721	0.464	0.617	0.23	0.721197	8	0.948462
miR-7843-3p	-0.018	-0.017		-0.063		0.107	0.048		0.052		0.864	0.722		0.442		0.722474	2	0.948462
miR-497-3p	-0.027	-0.023	-0.076	-0.091	-0.244	0.069	0.064	0.087	0.133	0.187	0.699	0.723	0.382	0.523	0.191	0.722902	6	0.948462
miR-6088	0.03	0.03		0.043		0.085	0.085		0.089		0.725	0.724		0.714		0.72351	2	0.948462
miR-17-3p	-0.048	-0.047	-0.075	-0.089	-0.165	0.127	0.132	0.148	0.168	0.267	0.707	0.724	0.613	0.647	0.536	0.723729	3	0.948462
miR-6798-5p	-0.032	-0.032	-0.025	-0.008	-0.082	0.093	0.089	0.109	0.124	0.194	0.734	0.724	0.82	0.954	0.673	0.723741	3	0.948462
miR-1539	-0.012	-0.014	-0.012	0.008	-0.267	0.063	0.039	0.057	0.076	0.269	0.854	0.724	0.829	0.92	0.322	0.723934	7	0.948462
let-7c-3p	-0.005	-0.008	0.002	0.004	-0.064	0.035	0.023	0.034	0.05	0.068	0.888	0.724	0.942	0.94	0.34	0.724134	9	0.948462
miR-338-3p	-0.01	-0.012	-0.013	-0.035	-0.069	0.035	0.035	0.047	0.067	0.089	0.769	0.724	0.775	0.617	0.44	0.724139	11	0.948462
miR-25-3p	-0.118					0.336					0.726					0.726339	1	0.950205
miR-585-3p	-0.009	-0.008	-0.028	-0.03	-0.048	0.023	0.023	0.03	0.034	0.042	0.716	0.727	0.342	0.409	0.255	0.727443	7	0.950205
miR-545-5p	-0.007	-0.007	-0.016	-0.028	0.041	0.02	0.021	0.026	0.043	0.048	0.735	0.728	0.527	0.53	0.393	0.727701	11	0.950205
miR-4327	-0.017	-0.017	-0.02	-0.032	0.057	0.048	0.048	0.058	0.07	0.1	0.729	0.729	0.725	0.69	0.569	0.729006	3	0.950205
miR-3936	-0.003	-0.007	-0.005	0.011	0.016	0.021	0.021	0.027	0.037	0.059	0.885	0.729	0.869	0.78	0.786	0.729121	10	0.950205
miR-1264	0.006	0.008	-0.005	-0.021	0.01	0.028	0.024	0.034	0.052	0.068	0.823	0.73	0.885	0.698	0.879	0.729642	7	0.950205
miR-6875-5p	-0.005	-0.003	0.007	0.015	0	0.012	0.01	0.015	0.033	0.025	0.691	0.73	0.669	0.653	0.986	0.729861	48	0.950205
miR-6861-3p	0.019	0.016	-0.018	-0.019	0.286	0.048	0.047	0.058	0.083	0.313	0.687	0.731	0.752	0.833	0.361	0.730536	4	0.950205
miR-4451	0.005	0.007	0.018	0.037	0.1	0.028	0.021	0.029	0.046	0.054	0.853	0.732	0.521	0.467	0.064	0.731589	5	0.950205
miR-3616-3p	-0.007	-0.01	0.002	-0.002	0.013	0.028	0.029	0.035	0.047	0.07	0.787	0.732	0.947	0.965	0.857	0.731788	6	0.950205
miR-302c-5p	-0.017	-0.012	-0.009	-0.012	0.065	0.05	0.035	0.047	0.064	0.11	0.735	0.732	0.84	0.864	0.553	0.73196	4	0.950205
miR-145-3p	-0.01	-0.01	-0.002	0.018	0.009	0.031	0.03	0.039	0.062	0.096	0.748	0.732	0.969	0.775	0.922	0.732132	8	0.950205
miR-4658	0.009	0.011	-0.008	-0.023	-0.095	0.034	0.033	0.042	0.063	0.214	0.799	0.732	0.842	0.724	0.655	0.732209	6	0.950205
miR-218-5p	0.012	0.01	0.044	0.058	-0.063	0.03	0.03	0.038	0.056	0.096	0.682	0.732	0.252	0.347	0.514	0.732218	6	0.950205
miR-1	0.011	0.008	0.035	0.035	0.039	0.043	0.025	0.03	0.033	0.183	0.803	0.733	0.232	0.358	0.83	0.7329	5	0.950205
miR-939-5p	0.012	0.011	-0.012	-0.016	-0.175	0.036	0.031	0.042	0.058	0.138	0.741	0.735	0.769	0.794	0.204	0.734784	6	0.950205
miR-433-5p	0.009	0.009	0	-0.012	-0.006	0.029	0.028	0.036	0.045	0.052	0.751	0.736	0.997	0.802	0.902	0.736226	5	0.950205
miR-5584-3p	0.01	0.01	0	-0.014	-0.087	0.038	0.029	0.037	0.043	0.051	0.793	0.736	0.993	0.758	0.091	0.736362	5	0.950205
miR-4664-5p	0.007	0.008	0.01	0.01	-0.022	0.024	0.023	0.03	0.038	0.069	0.764	0.737	0.733	0.803	0.753	0.736771	6	0.950205
miR-944	0.006	0.009	-0.007	-0.045	-0.045	0.034	0.027	0.04	0.065	0.058	0.856	0.737	0.866	0.518	0.438	0.737345	6	0.950205
miR-15b-5p	0.029	0.038	-0.048	-0.105	0.054	0.109	0.113	0.144	0.228	0.253	0.794	0.738	0.74	0.659	0.831	0.737744	8	0.950205
miR-766-5p	0.019	0.02	-0.01	-0.034	-0.128	0.062	0.06	0.08	0.098	0.269	0.757	0.738	0.897	0.764	0.635	0.737927	3	0.950205
miR-3683	0.011	0.011	0.015	0.017	0.006	0.032	0.033	0.037	0.043	0.068	0.73	0.738	0.676	0.736	0.925	0.73797	3	0.950205
miR-3689f	0.01	0.011	-0.033	-0.057	0.035	0.043	0.032	0.044	0.062	0.126	0.809	0.738	0.456	0.399	0.779	0.738033	6	0.950205
miR-1915-5p	-0.006	-0.009	-0.012	-0.012	0.059	0.025	0.026	0.033	0.048	0.051	0.813	0.739	0.72	0.817	0.241	0.738663	6	0.950205
miR-8081	-0.012	-0.013	0.046	0.063	-0.784	0.041	0.04	0.058	0.066	0.579	0.772	0.739	0.429	0.44	0.176	0.738695	3	0.950205
miR-7-1-3p	-0.016	-0.014	-0.007	-0.003	0.037	0.043	0.042	0.055	0.073	0.086	0.719	0.739	0.898	0.969	0.668	0.739033	5	0.950205
miR-4768-5p	0.009	0.009	0.007	-0.027	-0.086	0.041	0.027	0.036	0.066	0.105	0.822	0.739	0.843	0.703	0.414	0.739355	6	0.950205
miR-450a-1-3p	-0.006	-0.006	-0.013	-0.023	-0.01	0.016	0.017	0.022	0.038	0.03	0.723	0.74	0.559	0.559	0.735	0.740279	11	0.950205
miR-4688	0.012	0.013	0.023	0.026	0.045	0.038	0.038	0.047	0.066	0.096	0.752	0.741	0.626	0.714	0.638	0.740596	6	0.950205
miR-431-3p	-0.009	-0.008	0.007	0.008	-0.001	0.022	0.023	0.029	0.043	0.083	0.667	0.741	0.796	0.854	0.989	0.741078	11	0.950205
miR-182-5p	-0.01	-0.011	0.003	0.014	-0.021	0.032	0.033	0.042	0.062	0.065	0.747	0.743	0.939	0.83	0.746	0.742641	7	0.950205
miR-5093	0.017	0.015	0.021	0.034	-0.03	0.06	0.046	0.06	0.078	0.156	0.783	0.743	0.726	0.694	0.845	0.742748	4	0.950205
miR-3156-5p	0.013	0.011	0.019	-0.041	-0.001	0.036	0.035	0.047	0.073	0.09	0.712	0.743	0.689	0.604	0.988	0.743447	5	0.950205
miR-522-3p	-0.011	-0.011	0.02	0.025	-0.069	0.046	0.032	0.04	0.051	0.085	0.814	0.744	0.613	0.655	0.419	0.743556	4	0.950205
miR-623	-0.018	-0.018		-0.015		0.056	0.054		0.056		0.75	0.744		0.834		0.744109	2	0.950205
miR-3915	-0.001	-0.005	0.014	0.034	0.044	0.016	0.016	0.022	0.036	0.03	0.973	0.744	0.51	0.364	0.146	0.744167	16	0.950205
miR-4254	-0.014	-0.014		-0.039		0.066	0.044		0.049		0.834	0.744		0.565		0.744229	2	0.950205
miR-7159-3p	-0.01	-0.012	-0.016	-0.03	-0.172	0.038	0.038	0.047	0.058	0.163	0.8	0.745	0.737	0.652	0.292	0.745051	3	0.950205
miR-4675	-0.008	-0.008	0.007	-0.001	0.053	0.026	0.024	0.033	0.046	0.044	0.748	0.745	0.833	0.983	0.223	0.745223	7	0.950205
miR-8078	0.012	0.011	0.006	-0.004	-0.043	0.033	0.033	0.041	0.059	0.07	0.723	0.746	0.881	0.95	0.539	0.745651	7	0.950205
miR-92a-3p	0.051	0.054	0.039	0.021	0.087	0.164	0.166	0.202	0.234	0.308	0.755	0.746	0.849	0.935	0.778	0.745882	4	0.950205
let-7i-5p	0.042	0.042	0.026	0.01	0.688	0.148	0.129	0.165	0.217	0.439	0.775	0.746	0.873	0.966	0.118	0.745915	4	0.950205
miR-1206	-0.009	-0.009	0.004	0.006	-0.027	0.029	0.028	0.035	0.045	0.053	0.76	0.746	0.907	0.895	0.607	0.746088	5	0.950205
miR-378j	0.007	0.01	-0.007	-0.026	0.13	0.031	0.032	0.04	0.058	0.144	0.831	0.747	0.868	0.685	0.369	0.74659	5	0.950205
miR-296-5p	0.01	0.009	0.016	0.025	-0.059	0.026	0.029	0.036	0.055	0.107	0.692	0.747	0.655	0.665	0.577	0.746591	9	0.950205
miR-3144-5p	-0.01	-0.008	-0.012	-0.03	-0.024	0.024	0.026	0.033	0.058	0.049	0.69	0.747	0.714	0.624	0.631	0.746982	8	0.950205
miR-8074	0.012	0.013	0.031	0.033	0.074	0.04	0.042	0.047	0.065	0.073	0.76	0.749	0.506	0.65	0.31	0.748986	4	0.95217
miR-4668-5p	-0.01	-0.012	0.03	0.072	-0.017	0.048	0.037	0.052	0.081	0.12	0.829	0.751	0.56	0.423	0.89	0.750753	5	0.953834
miR-193b-5p	-0.017	-0.014	-0.022	-0.03	0.183	0.046	0.045	0.055	0.077	0.186	0.712	0.753	0.692	0.725	0.327	0.753234	4	0.956238
miR-324-5p	0.01	0.017	0.074	0.087	-0.119	0.068	0.055	0.082	0.143	0.119	0.888	0.754	0.367	0.565	0.319	0.753567	7	0.956238
miR-892a	0.006	0.006	-0.007	-0.022	0.021	0.02	0.02	0.026	0.045	0.039	0.763	0.755	0.775	0.626	0.58	0.755124	11	0.957629
miR-4685-3p	-0.01	-0.009	-0.007	0.006	0.01	0.028	0.028	0.036	0.056	0.051	0.715	0.756	0.855	0.919	0.848	0.755588	8	0.957632
miR-5189-3p	0.009	0.01	0.009	-0.039	0.443	0.038	0.032	0.044	0.077	0.242	0.812	0.757	0.84	0.638	0.067	0.756792	5	0.958572
miR-4493	0.008	0.007	0.013	0.015	-0.005	0.024	0.024	0.031	0.04	0.046	0.728	0.759	0.687	0.726	0.907	0.759413	6	0.961306
miR-3182	0.005	0.007	-0.015	-0.015	0.04	0.036	0.021	0.032	0.042	0.091	0.883	0.761	0.652	0.728	0.661	0.760501	9	0.961907
miR-6872-5p	-0.009	-0.009	-0.019	-0.023	-0.017	0.029	0.028	0.036	0.056	0.063	0.762	0.761	0.604	0.694	0.782	0.760814	8	0.961907
miR-1257	0.01	0.008	0.027	0.033	-0.038	0.027	0.027	0.035	0.053	0.049	0.721	0.762	0.438	0.559	0.434	0.762005	7	0.961966
miR-6772-5p	-0.009	-0.009	-0.03	-0.049	0.022	0.029	0.029	0.039	0.054	0.061	0.764	0.763	0.44	0.389	0.716	0.762709	9	0.961966
miR-4518	0.012	0.012	-0.001	-0.012	-0.034	0.039	0.041	0.045	0.058	0.072	0.767	0.763	0.987	0.854	0.639	0.763052	4	0.961966
miR-147b	-0.007	-0.008	-0.033	-0.041	-0.058	0.027	0.027	0.036	0.051	0.05	0.784	0.764	0.359	0.441	0.247	0.763599	8	0.961966
miR-1237-3p	0.008	0.012	-0.01	-0.045	-0.011	0.055	0.04	0.057	0.078	0.163	0.881	0.764	0.86	0.599	0.945	0.76388	5	0.961966
miR-203b-3p	-0.008	-0.007	-0.015	-0.026	0.026	0.026	0.024	0.031	0.045	0.046	0.77	0.765	0.621	0.594	0.579	0.765243	6	0.961966
miR-6723-5p	-0.011	-0.011		0.009		0.065	0.036		0.04		0.868	0.766		0.859		0.765634	2	0.961966
miR-1273e	-0.037	-0.035	-0.023	0.025	0.425	0.143	0.118	0.149	0.244	0.314	0.794	0.766	0.879	0.925	0.176	0.765725	4	0.961966
miR-301b	-0.01	-0.009	-0.006	0.012	-0.009	0.031	0.031	0.038	0.054	0.054	0.754	0.766	0.873	0.826	0.872	0.766257	7	0.961966
miR-3134	0.01	0.01	0.007	-0.007	0	0.035	0.034	0.041	0.056	0.094	0.768	0.766	0.859	0.91	0.997	0.766279	4	0.961966
miR-193a-3p	0.021	0.021		0.015		0.072	0.073		0.074		0.767	0.769		0.873		0.769041	2	0.961966
miR-6786-3p	-0.003	-0.007	-0.009	-0.042	0.044	0.031	0.022	0.033	0.06	0.078	0.917	0.769	0.781	0.508	0.569	0.769161	8	0.961966
miR-4489	-0.008	-0.008	-0.024	-0.043	-0.08	0.027	0.027	0.036	0.058	0.063	0.769	0.769	0.503	0.484	0.202	0.769358	8	0.961966
miR-1185-1-3p	0.01	0.008	0.02	0.022	0.077	0.037	0.028	0.041	0.066	0.085	0.783	0.77	0.616	0.75	0.37	0.769651	9	0.961966
miR-6890-5p	0.012	0.01	-0.013	-0.021	-0.154	0.042	0.034	0.046	0.068	0.073	0.782	0.771	0.786	0.769	0.034	0.770576	6	0.961966
miR-6865-5p	-0.011	-0.011	-0.009	0.019	0.041	0.038	0.038	0.045	0.062	0.104	0.781	0.771	0.838	0.776	0.696	0.770833	4	0.961966
miR-92b-5p	-0.005	-0.009	-0.005	-0.013	-0.035	0.035	0.029	0.039	0.049	0.085	0.896	0.771	0.89	0.808	0.681	0.77113	6	0.961966
miR-4459	0.007	0.01	-0.003	-0.052	0.005	0.036	0.035	0.048	0.084	0.072	0.844	0.772	0.956	0.551	0.944	0.772481	14	0.961966
miR-4467	-0.009	-0.01	-0.031	-0.093	-0.251	0.059	0.035	0.057	0.093	0.099	0.874	0.774	0.582	0.373	0.011	0.773573	5	0.961966
miR-1468-3p	-0.007	-0.008	-0.046	-0.075	-0.165	0.037	0.029	0.042	0.063	0.061	0.857	0.774	0.266	0.277	0.007	0.773619	7	0.961966
miR-1250-3p	0.01	0.009	-0.019	-0.028	-0.005	0.052	0.031	0.047	0.063	0.299	0.84	0.774	0.679	0.679	0.987	0.773622	5	0.961966
miR-3136-5p	-0.009	-0.007	-0.029	-0.043	-0.024	0.029	0.025	0.034	0.043	0.052	0.763	0.774	0.386	0.369	0.639	0.773651	6	0.961966
miR-144-3p	-0.01	-0.009	0.009	0.014	0.088	0.033	0.033	0.041	0.054	0.087	0.762	0.774	0.836	0.814	0.313	0.773935	6	0.961966
miR-4709-5p	-0.007	-0.012	0.07	0.072	-0.28	0.082	0.042	0.055	0.055	0.222	0.933	0.774	0.206	0.283	0.208	0.774231	4	0.961966
miR-6894-5p	-0.018	-0.015	-0.034	-0.041	0.07	0.05	0.053	0.061	0.08	0.118	0.714	0.774	0.571	0.644	0.549	0.774276	4	0.961966
miR-4423-3p	0.005	0.006	0.015	0.025	0.072	0.023	0.021	0.028	0.04	0.043	0.84	0.774	0.584	0.548	0.093	0.774372	9	0.961966
miR-4257	0.021	0.019	0.008	-0.025	0.175	0.064	0.066	0.089	0.121	0.309	0.741	0.775	0.929	0.854	0.571	0.774658	3	0.961966
miR-10a-3p	0.009	0.009	-0.009	-0.014	0.013	0.03	0.03	0.037	0.048	0.065	0.761	0.775	0.811	0.776	0.839	0.774704	6	0.961966
miR-3202	0.011	0.009	0.006	-0.005	-0.058	0.031	0.031	0.041	0.06	0.07	0.72	0.775	0.883	0.941	0.405	0.774721	7	0.961966
miR-922	0.007	0.007	0.007	-0.013	-0.078	0.025	0.026	0.033	0.049	0.081	0.786	0.775	0.824	0.801	0.336	0.774763	7	0.961966
miR-541-5p	-0.013	-0.01	0.019	0.034	-0.077	0.04	0.034	0.046	0.069	0.091	0.752	0.776	0.686	0.657	0.401	0.776028	4	0.962498
miR-4758-5p	0.006	0.007	0.016	0.007	-0.002	0.026	0.026	0.034	0.045	0.045	0.824	0.776	0.649	0.877	0.966	0.776118	10	0.962498
miR-155-5p	0.006	0.016	0.049	0.103	0.901	0.102	0.057	0.086	0.123	0.664	0.957	0.777	0.565	0.45	0.175	0.777457	5	0.963582
miR-4276	0.007	0.007	-0.008	-0.019	-0.005	0.026	0.024	0.033	0.049	0.063	0.779	0.78	0.815	0.704	0.939	0.780241	10	0.963741
miR-212-5p	-0.01	-0.009	-0.023	-0.029	0.007	0.04	0.033	0.045	0.074	0.085	0.798	0.782	0.605	0.724	0.934	0.782165	4	0.963741
miR-7155-5p	0.009	0.006	-0.002	0	-0.071	0.023	0.021	0.028	0.042	0.04	0.708	0.782	0.941	0.992	0.076	0.782253	10	0.963741
miR-378b	-0.008	-0.009	0.004	0.007	0.002	0.034	0.034	0.041	0.055	0.102	0.814	0.783	0.93	0.908	0.986	0.782883	5	0.963741
miR-299-5p	0.009	0.009	-0.005	-0.034	0.042	0.032	0.031	0.042	0.065	0.069	0.775	0.783	0.896	0.616	0.544	0.782947	9	0.963741
miR-20a-5p	-0.044	-0.039	0.018	0.073	-0.101	0.137	0.141	0.174	0.24	0.25	0.748	0.783	0.919	0.775	0.685	0.782952	5	0.963741
miR-203b-5p	0.009	0.008	0.031	0.042	0.005	0.032	0.029	0.037	0.048	0.079	0.789	0.783	0.4	0.439	0.952	0.783113	4	0.963741
miR-6728-5p	0.009	0.009	-0.006	-0.035	-0.061	0.04	0.033	0.045	0.065	0.186	0.828	0.783	0.894	0.62	0.741	0.783366	5	0.963741
miR-30d-5p	0.05	-0.032	0.047	-0.022	-0.127	0.14	0.118	0.119	0.128	0.318	0.722	0.783	0.693	0.872	0.691	0.783455	4	0.963741
miR-548aw	-0.016	-0.016		-0.034		0.06	0.057		0.065		0.784	0.784		0.693		0.783734	2	0.963741
miR-202-5p	-0.009	-0.01	0.008	0.023	-0.064	0.036	0.035	0.046	0.056	0.26	0.796	0.785	0.871	0.714	0.806	0.784528	3	0.963741
miR-6816-3p	-0.002	-0.008	0.019	0.032	-0.11	0.035	0.029	0.039	0.064	0.055	0.954	0.786	0.629	0.634	0.046	0.78604	9	0.963741
miR-3648	0.002	0.007	-0.006	-0.016	-0.144	0.027	0.025	0.034	0.054	0.084	0.949	0.786	0.861	0.775	0.087	0.786366	23	0.963741
miR-6892-3p	0.034	0.027	-0.037	-0.16	0.465	0.125	0.1	0.145	0.225	0.583	0.784	0.787	0.797	0.515	0.426	0.786875	5	0.963741
miR-6830-5p	-0.013	-0.013		-0.008		0.046	0.047		0.048		0.785	0.787		0.898		0.787331	2	0.963741
miR-335-5p	-0.012	-0.015	-0.062	-0.078	0.084	0.053	0.055	0.069	0.087	0.147	0.827	0.788	0.363	0.412	0.566	0.787545	6	0.963741
miR-409-3p	-0.023	-0.017	0.066	0.086	0.122	0.065	0.065	0.083	0.137	0.361	0.723	0.788	0.422	0.557	0.735	0.787802	6	0.963741
miR-936	-0.006	-0.007	0.006	0.026	0.084	0.031	0.024	0.037	0.065	0.053	0.848	0.788	0.871	0.706	0.114	0.787824	8	0.963741
miR-6794-3p	-0.003	-0.011	-0.031	-0.032	0.029	0.056	0.043	0.06	0.077	0.153	0.953	0.788	0.602	0.696	0.849	0.787992	7	0.963741
miR-4775	-0.005	-0.005	0.003	0.016	-0.052	0.035	0.019	0.032	0.053	0.059	0.89	0.788	0.922	0.776	0.382	0.788229	8	0.963741
miR-668-5p	0.012	0.006	-0.014	-0.02	-0.048	0.029	0.022	0.03	0.039	0.061	0.67	0.788	0.652	0.617	0.424	0.788444	10	0.963741
miR-1233-3p	-0.009	-0.025	0.023	0.152	-0.478	0.129	0.092	0.138	0.224	0.257	0.946	0.789	0.869	0.535	0.063	0.788558	5	0.963741
miR-937-3p	-0.016	-0.017	0.049	0.086	-0.184	0.074	0.062	0.086	0.141	0.131	0.83	0.79	0.568	0.586	0.163	0.789866	4	0.963741
miR-6501-5p	0.011	0.009	0.002	0.002	-0.084	0.043	0.034	0.047	0.059	0.076	0.806	0.79	0.971	0.981	0.273	0.789879	6	0.963741
miR-506-3p	-0.012	-0.008	-0.027	-0.035	0.013	0.028	0.03	0.036	0.05	0.058	0.683	0.791	0.457	0.51	0.824	0.790531	7	0.963741
miR-520c-3p	0.006	0.007	0.002	-0.003	-0.064	0.025	0.027	0.033	0.049	0.051	0.828	0.791	0.953	0.953	0.212	0.790896	7	0.963741
miR-3922-5p	-0.009	-0.008	-0.012	-0.01	-0.022	0.032	0.032	0.039	0.051	0.061	0.787	0.791	0.755	0.858	0.715	0.791234	6	0.963741
miR-3140-5p	-0.014	-0.01	0.015	0.035	-0.044	0.046	0.039	0.053	0.093	0.136	0.758	0.791	0.772	0.721	0.749	0.791291	8	0.963741
miR-630	0.003	0.006	-0.001	-0.014	-0.083	0.023	0.024	0.03	0.043	0.072	0.91	0.793	0.969	0.758	0.25	0.792798	9	0.963741
miR-608	0.011	0.014		0.037		0.062	0.052		0.054		0.855	0.793		0.619		0.793014	2	0.963741
miR-485-5p	-0.006	-0.009	0.016	0.055	0.152	0.041	0.035	0.047	0.071	0.076	0.891	0.793	0.733	0.465	0.046	0.793312	8	0.963741
miR-5011-5p	0.007	0.005	0.007	0.018	0.046	0.022	0.019	0.028	0.052	0.037	0.766	0.793	0.791	0.74	0.204	0.793438	11	0.963741
miR-190a-3p	-0.005	-0.007	-0.004	-0.003	0.027	0.029	0.027	0.036	0.043	0.064	0.854	0.793	0.908	0.953	0.673	0.793453	6	0.963741
miR-942-3p	-0.009	-0.007	-0.012	-0.012	-0.053	0.027	0.028	0.036	0.052	0.059	0.732	0.794	0.742	0.832	0.369	0.793817	7	0.963741
miR-615-3p	0.009	0.008	0.019	0.017	-0.003	0.027	0.029	0.036	0.055	0.083	0.736	0.794	0.596	0.763	0.976	0.793833	7	0.963741
miR-1322	0.008	0.009	-0.02	-0.021	0.09	0.036	0.034	0.046	0.068	0.079	0.816	0.795	0.67	0.768	0.256	0.794711	7	0.964243
miR-4524b-5p	0.006	0.005	0	-0.003	0.013	0.021	0.021	0.028	0.052	0.049	0.794	0.797	0.994	0.963	0.798	0.796955	11	0.964323
miR-1305	0.009	0.006	-0.014	-0.022	-0.021	0.024	0.023	0.031	0.048	0.062	0.704	0.797	0.653	0.663	0.728	0.797496	8	0.964323
miR-4782-5p	0.007	0.009	0.002	-0.027	0.081	0.035	0.034	0.041	0.061	0.085	0.841	0.798	0.964	0.685	0.343	0.797733	4	0.964323
miR-4686	-0.011	-0.01	-0.03	-0.055	-0.039	0.041	0.041	0.05	0.075	0.089	0.78	0.798	0.545	0.513	0.659	0.797829	4	0.964323
miR-133b	0.008	0.005	0.036	0.054	0.124	0.036	0.019	0.026	0.026	0.081	0.825	0.798	0.157	0.103	0.124	0.797999	5	0.964323
miR-377-3p	0.025	0.017	0.007	-0.008	0.061	0.094	0.065	0.095	0.137	0.45	0.792	0.799	0.939	0.957	0.892	0.798589	5	0.964323
miR-302b-3p	0.004	0.006	0	0.009	0.025	0.025	0.025	0.032	0.044	0.051	0.887	0.799	0.994	0.85	0.626	0.798723	7	0.964323
miR-3147	-0.01	-0.011	0.003	0.005	0.006	0.041	0.042	0.054	0.074	0.11	0.799	0.8	0.959	0.954	0.955	0.799703	5	0.964323
miR-4480	-0.008	-0.006	-0.002	0.025	0.035	0.024	0.023	0.031	0.047	0.048	0.743	0.8	0.949	0.614	0.462	0.799742	8	0.964323
miR-4436a	-0.014	-0.011	-0.012	0.01	0	0.042	0.044	0.055	0.082	0.086	0.736	0.8	0.829	0.906	0.995	0.800368	5	0.964323
miR-3619-5p	0.01	0.008	0.027	0.03	-0.013	0.03	0.031	0.038	0.057	0.048	0.742	0.801	0.481	0.624	0.787	0.800697	5	0.964323
miR-6859-3p	0.012	0.008	0.018	0.025	-0.069	0.029	0.03	0.037	0.055	0.068	0.688	0.801	0.633	0.668	0.312	0.800715	6	0.964323
miR-1208	0.011	0.005	0.013	0.034	-0.07	0.034	0.021	0.032	0.051	0.066	0.742	0.801	0.68	0.514	0.286	0.800815	10	0.964323
miR-4306	-0.028	-0.027	-0.111	-0.186	0.415	0.167	0.106	0.135	0.176	0.48	0.867	0.803	0.414	0.37	0.387	0.80258	4	0.964351
miR-4800-5p	-0.018	-0.018		-0.027		0.07	0.071		0.073		0.802	0.803		0.774		0.802757	2	0.964351
miR-7111-3p	0.009	0.01	0.015	0.06	-0.055	0.044	0.041	0.051	0.075	0.188	0.838	0.803	0.768	0.48	0.771	0.802826	4	0.964351
miR-3191-5p	-0.002	-0.006	-0.004	-0.021	-0.02	0.024	0.025	0.032	0.048	0.059	0.924	0.803	0.895	0.673	0.735	0.802935	9	0.964351
miR-892c-5p	0.007	0.007	-0.022	-0.026	-0.072	0.039	0.029	0.037	0.038	0.046	0.867	0.803	0.556	0.53	0.118	0.8033	5	0.964351
miR-6133	-0.008	-0.012	0.037	0.123	-0.586	0.046	0.047	0.071	0.089	0.251	0.862	0.804	0.604	0.3	0.019	0.803867	3	0.964351
miR-4773	0.006	0.005	0.023	0.029	-0.016	0.022	0.022	0.028	0.042	0.041	0.774	0.805	0.417	0.518	0.696	0.804585	9	0.964351
miR-23a-3p	-0.047	-0.033	0.001	0.285	0.16	0.175	0.135	0.201	0.358	0.346	0.788	0.806	0.996	0.456	0.644	0.806024	7	0.964351
miR-8063	-0.011	-0.006	-0.024	-0.033	-0.009	0.024	0.025	0.032	0.043	0.044	0.643	0.806	0.452	0.466	0.837	0.806065	9	0.964351
miR-548ar-3p	-0.004	-0.007	-0.01	0.002	-0.107	0.028	0.028	0.035	0.043	0.176	0.871	0.807	0.776	0.971	0.544	0.80733	5	0.964351
miR-4709-3p	-0.005	-0.007	-0.017	-0.068	0.009	0.035	0.03	0.042	0.08	0.092	0.877	0.808	0.683	0.434	0.921	0.807533	6	0.964351
miR-663b	0.009	0.01	0	-0.001	0.074	0.04	0.04	0.051	0.066	0.078	0.827	0.808	0.995	0.987	0.345	0.807587	6	0.964351
miR-1185-5p	0.009	0.006	0.024	0.033	0.011	0.025	0.025	0.033	0.055	0.046	0.721	0.808	0.476	0.571	0.81	0.808087	8	0.964351
miR-1243	0.004	0.008	0.006	-0.037	0.059	0.034	0.034	0.041	0.063	0.078	0.905	0.808	0.89	0.597	0.446	0.80837	4	0.964351
miR-4639-3p	0.003	0.006	0.009	0.022	0.046	0.024	0.024	0.031	0.043	0.054	0.908	0.81	0.772	0.626	0.388	0.809696	8	0.964351
miR-3607-5p	-0.012	-0.01	-0.014	-0.018	-0.076	0.042	0.041	0.05	0.073	0.213	0.778	0.81	0.78	0.821	0.72	0.8097	4	0.964351
miR-485-3p	0.009	0.012	-0.006	-0.04	-0.037	0.052	0.049	0.062	0.094	0.14	0.855	0.81	0.922	0.701	0.791	0.809905	4	0.964351
miR-450a-2-3p	-0.007	-0.006	-0.001	0.014	0.008	0.026	0.025	0.032	0.045	0.081	0.798	0.811	0.974	0.77	0.925	0.810833	7	0.964351
miR-8082	0.007	0.006	0.008	0.018	-0.026	0.027	0.026	0.035	0.056	0.054	0.795	0.811	0.815	0.758	0.628	0.811013	6	0.964351
miR-7850-5p	0.01	0.006	0.024	0.031	0.056	0.042	0.023	0.037	0.054	0.083	0.814	0.811	0.527	0.586	0.497	0.811275	9	0.964351
miR-218-2-3p	0.006	0.009	0.004	0.003	0.239	0.063	0.036	0.053	0.078	0.472	0.919	0.811	0.94	0.975	0.612	0.811412	4	0.964351
miR-450a-5p	0.01	0.006	-0.004	0	-0.111	0.044	0.027	0.037	0.05	0.076	0.815	0.811	0.918	0.996	0.145	0.811493	6	0.964351
miR-33a-5p	-0.023	-0.015	-0.044	-0.052	-0.104	0.064	0.062	0.08	0.112	0.149	0.714	0.812	0.581	0.657	0.485	0.811522	7	0.964351
miR-195-5p	0.012	0.01	0.005	0.069	0.154	0.044	0.044	0.054	0.078	0.156	0.779	0.812	0.92	0.43	0.324	0.812164	5	0.964561
miR-3128	0.007	0.008	0.002	-0.011	0.057	0.037	0.033	0.043	0.058	0.083	0.842	0.813	0.957	0.86	0.49	0.812829	4	0.964748
miR-4484	-0.018	-0.018		-0.002		0.127	0.076		0.08		0.887	0.813		0.98		0.813324	2	0.964748
miR-4801	-0.012	-0.01	-0.034	-0.052	-0.083	0.04	0.04	0.053	0.062	0.157	0.765	0.814	0.521	0.496	0.597	0.813716	3	0.964748
miR-129-5p	0.013	0.009	-0.006	-0.065	-0.087	0.046	0.037	0.049	0.081	0.157	0.777	0.814	0.907	0.457	0.58	0.81419	6	0.96476
miR-4271	-0.015	-0.018	0.053	0.055	0.335	0.075	0.078	0.094	0.125	0.233	0.846	0.815	0.575	0.689	0.151	0.81496	4	0.965121
miR-18b-3p	0.008	0.006	0.027	0.039	-0.016	0.036	0.025	0.034	0.046	0.095	0.824	0.816	0.429	0.435	0.862	0.815522	7	0.965236
miR-3606-3p	0.008	0.006	0.011	0.015	0.022	0.026	0.027	0.033	0.049	0.073	0.757	0.817	0.738	0.767	0.759	0.817323	6	0.966143
miR-4660	-0.007	-0.007	-0.001	0.02	-0.168	0.039	0.029	0.042	0.069	0.273	0.854	0.818	0.981	0.786	0.539	0.817978	5	0.966143
miR-6085	0.042	0.043		-0.06		0.354	0.186		0.207		0.906	0.818		0.82		0.818225	2	0.966143
miR-382-5p	-0.019	-0.014	-0.011	0.003	-0.08	0.06	0.06	0.076	0.117	0.118	0.758	0.818	0.885	0.984	0.496	0.818253	6	0.966143
miR-675-3p	-0.008	-0.01	0.01	0.018	-0.082	0.049	0.042	0.051	0.059	0.105	0.872	0.819	0.848	0.784	0.436	0.819085	4	0.966143
miR-1306-3p	-0.008	-0.008	-0.032	-0.033	-0.304	0.036	0.036	0.044	0.058	0.371	0.812	0.82	0.471	0.592	0.413	0.82016	6	0.966143
miR-600	0.002	0.005	-0.015	-0.03	0.01	0.02	0.02	0.027	0.04	0.044	0.914	0.82	0.566	0.47	0.827	0.820272	11	0.966143
miR-1225-3p	-0.02	-0.02	-0.015	-0.051	-0.012	0.095	0.09	0.114	0.164	0.31	0.829	0.821	0.895	0.766	0.968	0.820608	6	0.966143
miR-4793-3p	-0.009	-0.009	-0.005	0.01	0.02	0.039	0.039	0.045	0.062	0.094	0.82	0.821	0.912	0.885	0.831	0.820718	4	0.966143
miR-4673	0.009	0.008	0.035	0.039	0.044	0.036	0.035	0.043	0.047	0.076	0.799	0.821	0.418	0.468	0.566	0.821472	4	0.966143
miR-4680-5p	0.004	0.005	0.012	0.011	-0.012	0.024	0.024	0.03	0.042	0.046	0.856	0.821	0.697	0.803	0.796	0.821491	8	0.966143
miR-4804-5p	-0.008	-0.006	-0.002	0.004	0.077	0.026	0.025	0.033	0.049	0.055	0.766	0.822	0.94	0.931	0.162	0.821873	8	0.966143
miR-580-5p	0.007	0.007	0.031	0.035	-0.215	0.044	0.03	0.039	0.049	0.229	0.882	0.824	0.424	0.525	0.346	0.823865	4	0.967627
miR-6072	-0.009	-0.008	0.012	0.028	0.129	0.034	0.035	0.045	0.063	0.096	0.796	0.824	0.786	0.682	0.179	0.824068	5	0.967627
miR-4701-3p	0.006	0.006	-0.014	-0.04	0.043	0.03	0.028	0.038	0.067	0.117	0.842	0.825	0.705	0.566	0.71	0.824614	8	0.967722
miR-365a-5p	0.01	0.006	0.038	0.055	-0.044	0.028	0.027	0.037	0.06	0.07	0.723	0.826	0.309	0.393	0.535	0.82583	7	0.968601
miR-5088-5p	-0.011	-0.006	-0.026	-0.051	-0.185	0.042	0.028	0.039	0.056	0.078	0.79	0.828	0.51	0.406	0.017	0.827649	6	0.970186
miR-518b	0.006	0.005	0.009	0.018	-0.006	0.028	0.024	0.034	0.042	0.054	0.83	0.83	0.788	0.679	0.911	0.829518	7	0.971107
miR-331-5p	-0.012	-0.007	-0.004	-0.009	-0.132	0.032	0.033	0.042	0.065	0.082	0.714	0.83	0.92	0.891	0.108	0.830217	7	0.971107
miR-4307	-0.009	-0.007	0.021	0.024	0.261	0.034	0.035	0.043	0.049	0.182	0.782	0.831	0.627	0.662	0.151	0.83076	4	0.971107
miR-302f	-0.005	-0.005	-0.008	-0.008	-0.008	0.025	0.024	0.031	0.047	0.059	0.836	0.831	0.786	0.869	0.889	0.83118	8	0.971107
miR-6780a-3p	-0.003	-0.005	0.023	0.04	0.001	0.024	0.024	0.031	0.052	0.053	0.912	0.831	0.462	0.459	0.978	0.831432	9	0.971107
miR-181d-5p	0.017	0.012	0.047	0.079	0.013	0.053	0.056	0.066	0.101	0.101	0.751	0.832	0.478	0.49	0.894	0.832418	4	0.971107
miR-6775-5p	0.014	0.015	0.014	0.015	0.022	0.076	0.07	0.089	0.101	0.158	0.854	0.833	0.871	0.899	0.89	0.832764	3	0.971107
miR-363-3p	0.018	0.02	0.035	0.062	0.087	0.098	0.094	0.12	0.144	0.384	0.854	0.833	0.772	0.709	0.821	0.83285	3	0.971107
miR-1273d	0.04	0.039	0.039	0.023	-0.522	0.175	0.184	0.24	0.314	0.861	0.817	0.833	0.871	0.948	0.544	0.833497	3	0.971107
miR-1913	-0.007	-0.011	-0.002	-0.022	0.124	0.068	0.054	0.074	0.105	0.112	0.914	0.834	0.975	0.844	0.269	0.833563	5	0.971107
miR-6728-3p	0.003	0.009	-0.019	-0.035	0.464	0.06	0.042	0.061	0.096	0.405	0.958	0.834	0.748	0.736	0.252	0.833995	5	0.971107
miR-373-3p	-0.011	-0.007	-0.005	0.035	0.151	0.041	0.031	0.04	0.072	0.068	0.788	0.834	0.9	0.646	0.026	0.834151	6	0.971107
miR-572	-0.016	-0.016		-0.012		0.081	0.078		0.087		0.842	0.835		0.913		0.834845	2	0.971107
miR-4419b	0.01	0.008	0.024	0.032	0.054	0.036	0.036	0.045	0.055	0.097	0.78	0.835	0.595	0.593	0.578	0.834984	5	0.971107
miR-552-3p	0.006	0.005	0.004	0.001	0.018	0.034	0.022	0.033	0.052	0.071	0.847	0.836	0.916	0.983	0.806	0.835535	10	0.971204
miR-7162-5p	0.001	0.004	0.002	0.004	-0.061	0.026	0.018	0.027	0.048	0.054	0.973	0.837	0.95	0.937	0.259	0.836526	10	0.971498
miR-4295	-0.005	-0.006	-0.023	-0.037	-0.057	0.029	0.028	0.037	0.049	0.057	0.851	0.838	0.531	0.491	0.316	0.837616	5	0.971498
miR-520e	-0.01	-0.01		-0.011		0.051	0.05		0.053		0.84	0.839		0.87		0.838549	2	0.971498
miR-99b-3p	-0.003	-0.007	-0.006	-0.006	-0.075	0.038	0.036	0.048	0.067	0.216	0.929	0.839	0.9	0.935	0.728	0.83915	6	0.971498
miR-106a-5p	0.008	0.022	-0.016	-0.119	0.134	0.11	0.111	0.14	0.185	0.21	0.942	0.842	0.908	0.549	0.524	0.841657	6	0.971498
miR-210-3p	0.012	0.013	-0.009	-0.023	0.055	0.065	0.064	0.081	0.101	0.249	0.849	0.842	0.915	0.832	0.825	0.841789	5	0.971498
miR-6854-5p	-0.007	-0.004	0	-0.001	0.01	0.023	0.022	0.029	0.043	0.052	0.759	0.843	0.993	0.989	0.853	0.842544	10	0.971498
miR-302d-3p	-0.003	-0.005	-0.008	-0.026	-0.013	0.026	0.026	0.033	0.047	0.059	0.92	0.843	0.806	0.612	0.825	0.843111	6	0.971498
miR-32-5p	0.011	0.011	0.009	-0.003	-0.538	0.058	0.056	0.08	0.101	0.517	0.847	0.843	0.908	0.977	0.298	0.843293	3	0.971498
miR-8061	0.006	0.004	0.002	0.015	0.008	0.023	0.023	0.032	0.054	0.041	0.792	0.843	0.948	0.784	0.854	0.843488	9	0.971498
miR-496	0.007	0.008	0.002	-0.001	-0.111	0.041	0.04	0.049	0.065	0.148	0.872	0.844	0.975	0.988	0.452	0.843693	4	0.971498
miR-26a-1-3p	0.009	0.007	0.017	0.019	0.011	0.037	0.035	0.048	0.061	0.085	0.804	0.844	0.728	0.767	0.893	0.843798	5	0.971498
miR-211-5p	0.001	0.005	0	-0.022	-0.032	0.024	0.023	0.032	0.061	0.064	0.958	0.844	0.99	0.727	0.615	0.8443	10	0.971498
miR-4760-3p	0.003	0.004	0.02	0.028	0.046	0.022	0.022	0.028	0.037	0.043	0.885	0.845	0.482	0.485	0.286	0.844823	6	0.971498
miR-4432	0.006	0.006	0.01	0.035	0.084	0.029	0.03	0.037	0.053	0.057	0.848	0.845	0.793	0.552	0.142	0.844989	5	0.971498
miR-3667-3p	-0.011	-0.008	0.046	0.055	0.129	0.052	0.042	0.056	0.07	0.097	0.832	0.845	0.41	0.475	0.185	0.845048	5	0.971498
miR-365a-3p	-0.003	-0.006	-0.028	-0.048	-0.063	0.033	0.029	0.04	0.059	0.096	0.934	0.846	0.48	0.452	0.509	0.846074	6	0.971498
miR-934	-0.005	-0.005	-0.014	-0.016	-0.013	0.024	0.024	0.029	0.038	0.063	0.831	0.847	0.631	0.7	0.841	0.846769	5	0.971498
miR-6883-3p	0.006	0.003	0.008	0.06	0.063	0.022	0.017	0.025	0.044	0.037	0.791	0.847	0.74	0.198	0.087	0.847308	12	0.971498
miR-4774-5p	0	0.005	-0.01	-0.009	-0.023	0.023	0.024	0.03	0.037	0.043	0.992	0.848	0.745	0.825	0.592	0.847643	7	0.971498
miR-223-3p	-0.016	-0.017	-0.007	0.002	0.049	0.093	0.092	0.118	0.16	0.179	0.859	0.849	0.95	0.992	0.786	0.848505	6	0.971498
miR-6804-3p	0.011	0.013	-0.055	-0.101	-0.244	0.068	0.067	0.093	0.096	0.194	0.872	0.849	0.558	0.405	0.207	0.849137	3	0.971498
miR-139-3p	-0.012	-0.006	-0.003	-0.001	-0.024	0.028	0.029	0.036	0.05	0.061	0.674	0.849	0.936	0.981	0.691	0.849168	8	0.971498
miR-3129-3p	0.009	0.008	0.033	0.051	-0.002	0.045	0.043	0.058	0.067	0.127	0.846	0.85	0.566	0.526	0.985	0.849761	3	0.971498
miR-196a-5p	0.003	0.007	-0.009	-0.01	0.131	0.053	0.037	0.056	0.082	0.12	0.95	0.85	0.871	0.906	0.274	0.849864	5	0.971498
miR-452-5p	0.006	0.005	0.023	0.039	-0.039	0.026	0.024	0.032	0.051	0.059	0.817	0.85	0.472	0.464	0.515	0.849996	9	0.971498
miR-7854-3p	0.005	0.007	0.005	0.006	0.022	0.036	0.037	0.046	0.062	0.084	0.889	0.85	0.919	0.932	0.795	0.850073	5	0.971498
miR-6081	-0.006	-0.006	-0.019	-0.024	-0.03	0.03	0.03	0.036	0.046	0.064	0.842	0.852	0.587	0.625	0.637	0.85222	5	0.971498
miR-3137	-0.007	-0.006	-0.039	-0.045	-0.117	0.033	0.034	0.042	0.043	0.077	0.837	0.853	0.362	0.403	0.126	0.852984	3	0.971498
miR-211-3p	0.001	-0.002	-0.007	-0.02	-0.03	0.014	0.013	0.02	0.038	0.037	0.943	0.853	0.707	0.607	0.413	0.853144	23	0.971498
miR-579-3p	0.004	0.005	-0.015	-0.008	-0.012	0.033	0.029	0.039	0.059	0.101	0.899	0.854	0.697	0.892	0.909	0.85358	7	0.971498
miR-3135a	-0.01	-0.008	-0.038	-0.086	-0.124	0.05	0.043	0.061	0.086	0.08	0.842	0.855	0.541	0.36	0.123	0.854597	6	0.971498
miR-5194	-0.007	-0.005	0.017	0.023	-0.028	0.028	0.026	0.035	0.052	0.061	0.807	0.855	0.63	0.665	0.651	0.854705	9	0.971498
miR-4450	0.007	0.005	0.002	-0.055	0.003	0.046	0.028	0.043	0.066	0.09	0.872	0.855	0.956	0.438	0.969	0.855081	7	0.971498
miR-6746-5p	0	0.001	0	-0.008	-0.013	0.008	0.007	0.01	0.023	0.021	0.979	0.855	0.985	0.718	0.522	0.855184	62	0.971498
miR-4670-5p	-0.007	-0.004	-0.019	-0.012	0.033	0.028	0.024	0.034	0.043	0.063	0.799	0.855	0.576	0.794	0.6	0.855292	6	0.971498
miR-378a-3p	-0.013	-0.015	0.019	0.025	-0.197	0.086	0.084	0.1	0.14	0.277	0.883	0.856	0.848	0.871	0.478	0.855769	4	0.971498
miR-190b	0.003	0.003	0.005	0.043	0.052	0.019	0.018	0.026	0.046	0.058	0.859	0.856	0.85	0.364	0.367	0.856009	12	0.971498
miR-5585-3p	0.016	0.006	0.027	0.045	0.029	0.035	0.033	0.048	0.085	0.075	0.645	0.856	0.567	0.596	0.696	0.856062	37	0.971498
miR-128-3p	-0.007	-0.007	-0.034	-0.038	-0.07	0.041	0.041	0.055	0.076	0.081	0.863	0.857	0.536	0.623	0.384	0.856862	17	0.971498
miR-448	0.008	0.008		-0.027		0.084	0.045		0.05		0.92	0.857		0.687		0.856889	2	0.971498
miR-3909	0.004	0.005	0.011	0.013	0.002	0.028	0.027	0.034	0.043	0.058	0.873	0.858	0.752	0.776	0.968	0.857784	5	0.971498
miR-4472	0.006	0.005	0.017	0.027	0.045	0.028	0.027	0.033	0.05	0.112	0.828	0.858	0.607	0.611	0.689	0.85795	6	0.971498
miR-425-3p	-0.028	-0.029		-0.015		0.163	0.159		0.171		0.863	0.858		0.944		0.858063	2	0.971498
miR-650	-0.005	-0.006	0.021	0.026	-0.089	0.032	0.033	0.041	0.056	0.098	0.873	0.858	0.605	0.666	0.362	0.858159	5	0.971498
miR-198	-0.008	-0.006	0.003	0.001	-0.137	0.044	0.034	0.044	0.061	0.122	0.847	0.858	0.94	0.989	0.26	0.858297	6	0.971498
miR-624-3p	0.004	0.005	-0.009	-0.018	-0.014	0.028	0.027	0.034	0.048	0.066	0.882	0.858	0.783	0.723	0.836	0.858451	6	0.971498
miR-136-5p	0.019	0.009	0.032	0.08	-0.009	0.052	0.05	0.069	0.098	0.167	0.713	0.859	0.643	0.454	0.958	0.858862	6	0.971498
miR-4270	0.008	0.007	-0.008	-0.033	0.138	0.053	0.041	0.056	0.089	0.297	0.875	0.859	0.882	0.725	0.643	0.859199	6	0.971498
miR-509-3-5p	0.002	0.004	0.01	0	-0.001	0.029	0.024	0.034	0.048	0.063	0.952	0.86	0.777	0.994	0.986	0.859642	7	0.971498
miR-5087	-0.003	-0.005	0.003	0.025	0.112	0.028	0.027	0.036	0.055	0.054	0.909	0.86	0.931	0.672	0.04	0.859654	7	0.971498
miR-1247-5p	-0.011	-0.01	0.009	0.032	-0.099	0.055	0.054	0.071	0.088	0.206	0.84	0.861	0.903	0.735	0.631	0.860983	5	0.972015
miR-144-5p	0.007	0.007	-0.05	-0.071	0.108	0.058	0.041	0.056	0.074	0.159	0.899	0.861	0.373	0.384	0.497	0.861048	6	0.972015
miR-610	0.001	0.004	-0.004	-0.005	0.038	0.025	0.022	0.03	0.035	0.067	0.973	0.862	0.896	0.893	0.573	0.861909	6	0.972458
miR-6782-3p	-0.008	-0.008		-0.003		0.046	0.047		0.05		0.86	0.862		0.966		0.86243	2	0.972517
miR-7106-3p	-0.01	-0.007	-0.009	-0.068	0.116	0.051	0.042	0.052	0.089	0.234	0.839	0.863	0.856	0.5	0.621	0.863175	4	0.972829
miR-5699-5p	0.004	0.004	0.004	0.026	0.043	0.025	0.025	0.031	0.043	0.09	0.857	0.864	0.901	0.563	0.636	0.86425	7	0.972965
miR-6736-3p	-0.007	-0.009	-0.019	-0.042	0.36	0.054	0.056	0.064	0.095	0.569	0.898	0.865	0.774	0.693	0.527	0.865045	4	0.972965
miR-148b-3p	0.017	0.017	0.066	-0.006	0.145	0.121	0.103	0.144	0.199	0.291	0.889	0.865	0.645	0.977	0.617	0.865193	5	0.972965
miR-3938	-0.004	-0.006	0.02	0.056	-0.026	0.059	0.035	0.046	0.066	0.175	0.941	0.865	0.665	0.456	0.884	0.865268	4	0.972965
miR-2114-3p	0.003	0.003	0.025	0.02	-0.018	0.022	0.019	0.027	0.04	0.047	0.888	0.866	0.349	0.629	0.703	0.865832	11	0.972965
miR-146a-3p	-0.003	-0.005	-0.016	-0.048	-0.102	0.033	0.032	0.041	0.076	0.061	0.937	0.866	0.705	0.542	0.096	0.866108	9	0.972965
miR-4723-3p	-0.009	-0.011	-0.034	-0.052	-0.049	0.065	0.063	0.082	0.092	0.87	0.895	0.868	0.68	0.627	0.955	0.867717	3	0.974245
miR-6855-5p	-0.007	-0.006	0.001	0.089	-0.066	0.041	0.034	0.043	0.076	0.113	0.873	0.868	0.975	0.29	0.559	0.868442	7	0.974532
miR-3914	-0.004	-0.004	0.028	0.054	0.017	0.035	0.022	0.036	0.069	0.066	0.909	0.869	0.438	0.46	0.797	0.868956	7	0.974583
let-7a-5p	-0.035	-0.035	-0.064	-0.133	0.017	0.214	0.213	0.27	0.325	0.681	0.87	0.871	0.812	0.722	0.98	0.871289	3	0.976516
miR-6745	0.009	0.006	-0.016	-0.051	0.133	0.039	0.037	0.051	0.075	0.189	0.818	0.872	0.747	0.562	0.481	0.87219	3	0.976516
miR-758-5p	-0.003	-0.005	-0.015	-0.03	-0.012	0.03	0.03	0.037	0.048	0.058	0.922	0.872	0.676	0.55	0.84	0.872326	7	0.976516
miR-542-3p	0.007	0.003	0.027	0.028	-0.033	0.026	0.021	0.029	0.04	0.055	0.786	0.873	0.347	0.502	0.547	0.872561	10	0.976516
miR-8089	0.01	0.005	0.022	0.018	-0.091	0.037	0.029	0.042	0.066	0.095	0.795	0.874	0.602	0.788	0.34	0.873994	9	0.976833
miR-3921	-0.005	-0.004	-0.006	-0.019	-0.003	0.025	0.026	0.032	0.045	0.042	0.853	0.874	0.848	0.682	0.951	0.874382	7	0.976833
miR-3679-5p	0.008	0.007	0.022	0.026	0.018	0.045	0.045	0.053	0.067	0.11	0.859	0.875	0.672	0.727	0.873	0.874992	4	0.976833
miR-6800-3p	-0.008	-0.007	-0.048	-0.066	-0.068	0.061	0.042	0.061	0.081	0.239	0.894	0.875	0.431	0.459	0.777	0.875228	5	0.976833
miR-6513-5p	-0.008	-0.008		-0.009		0.049	0.048		0.052		0.878	0.876		0.89		0.875599	2	0.976833
miR-302d-5p	-0.006	-0.006	-0.02	-0.029	-0.442	0.05	0.036	0.046	0.06	0.231	0.911	0.876	0.66	0.661	0.056	0.876011	4	0.976833
miR-30a-3p	-0.013	-0.006	-0.002	-0.091	-0.113	0.043	0.041	0.053	0.087	0.083	0.764	0.876	0.967	0.351	0.171	0.876138	5	0.976833
miR-30c-1-3p	-0.006	-0.006	0.004	0.059	-0.228	0.081	0.041	0.063	0.133	0.075	0.945	0.877	0.944	0.682	0.003	0.876937	5	0.977199
miR-196a-3p	-0.007	-0.006	0.034	0.071	0.154	0.065	0.039	0.051	0.064	0.232	0.908	0.878	0.501	0.349	0.507	0.878336	4	0.978232
miR-5582-3p	-0.001	0.003	-0.007	-0.02	-0.02	0.026	0.022	0.032	0.047	0.052	0.981	0.879	0.838	0.693	0.707	0.879225	7	0.97832
miR-378e	0.006	0.009	0.001	-0.018	0.137	0.065	0.059	0.078	0.11	0.121	0.923	0.879	0.988	0.876	0.258	0.879357	5	0.97832
miR-1251-3p	0.007	0.004	0.007	-0.052	0.028	0.028	0.025	0.033	0.059	0.084	0.792	0.88	0.843	0.42	0.742	0.880154	6	0.97836
miR-3606-5p	-0.004	-0.004	-0.009	-0.009	-0.022	0.03	0.03	0.036	0.046	0.061	0.88	0.881	0.796	0.858	0.718	0.880749	5	0.97836
miR-365b-5p	-0.003	-0.004	0.009	0.028	-0.001	0.028	0.029	0.036	0.048	0.051	0.906	0.881	0.815	0.575	0.981	0.880901	8	0.97836
miR-518c-3p	-0.001	-0.004	0.027	0.029	-0.019	0.037	0.029	0.041	0.058	0.087	0.981	0.883	0.516	0.645	0.828	0.882676	5	0.97836
miR-155-3p	-0.007	-0.006		0.006		0.042	0.043		0.043		0.867	0.883		0.913		0.882943	2	0.97836
miR-1301-3p	0.003	0.006	-0.011	-0.02	0.089	0.043	0.044	0.054	0.073	0.09	0.938	0.883	0.841	0.8	0.319	0.883144	5	0.97836
miR-187-3p	0.014	0.01	-0.006	-0.091	-0.242	0.097	0.07	0.096	0.162	0.633	0.887	0.883	0.947	0.604	0.702	0.883156	5	0.97836
miR-4272	-0.003	0.004	0.021	0.063	0.031	0.03	0.025	0.035	0.057	0.081	0.908	0.884	0.551	0.305	0.705	0.88412	8	0.97836
miR-654-5p	-0.003	-0.003	-0.014	-0.023	-0.005	0.021	0.021	0.029	0.05	0.037	0.879	0.885	0.627	0.655	0.887	0.884656	19	0.97836
miR-3152-3p	-0.003	-0.008	0.044	0.081	-0.246	0.083	0.055	0.078	0.094	0.287	0.975	0.885	0.574	0.453	0.393	0.884711	4	0.97836
miR-556-3p	0.014					0.099					0.885					0.885428	1	0.97836
miR-140-5p	-0.003	-0.013	0.031	0.073	-1.301	0.086	0.087	0.121	0.149	0.473	0.968	0.886	0.797	0.672	0.006	0.885666	3	0.97836
miR-186-3p	-0.009	-0.005	-0.021	-0.019	-0.093	0.037	0.036	0.05	0.081	0.106	0.8	0.886	0.667	0.814	0.381	0.886152	13	0.97836
miR-631	0.007	0.004	0.006	-0.003	0.054	0.032	0.025	0.035	0.053	0.058	0.826	0.886	0.867	0.957	0.349	0.886157	8	0.97836
miR-19a-5p	0.005	0.005	0.007	0.038	-0.307	0.037	0.035	0.044	0.069	0.814	0.902	0.887	0.872	0.621	0.706	0.886549	4	0.97836
miR-6503-3p	0.004	0.003	0.015	0.011	0.011	0.022	0.021	0.029	0.056	0.042	0.861	0.887	0.622	0.843	0.788	0.886933	10	0.97836
miR-548ay-3p	0.005	0.005	0.027	0.038	0.068	0.058	0.037	0.052	0.072	0.321	0.932	0.888	0.605	0.629	0.832	0.887598	4	0.978574
miR-4292	0.007	0.008	-0.019	-0.042	-0.034	0.062	0.059	0.075	0.096	0.144	0.907	0.889	0.801	0.704	0.815	0.889196	3	0.979188
miR-513c-5p	0.003	0.005	0.011	0.024	-0.085	0.035	0.035	0.044	0.065	0.075	0.925	0.89	0.795	0.727	0.254	0.889721	6	0.979188
miR-6774-5p	-0.003	-0.004	-0.023	-0.034	0.058	0.029	0.03	0.038	0.057	0.071	0.915	0.891	0.537	0.573	0.41	0.891324	7	0.979188
miR-3148	0.008	0.006	0.029	0.033	-0.042	0.047	0.047	0.057	0.066	0.116	0.87	0.892	0.609	0.667	0.715	0.891829	3	0.979188
miR-626	-0.004	-0.003	0.005	0.035	-0.029	0.023	0.022	0.03	0.046	0.046	0.872	0.893	0.874	0.476	0.531	0.892739	8	0.979188
miR-92a-2-5p	0.003	0.003	-0.018	-0.037	-0.005	0.025	0.025	0.032	0.052	0.051	0.909	0.893	0.574	0.506	0.918	0.892883	8	0.979188
miR-323a-5p	-0.005	-0.004	0.015	-0.05	-0.042	0.033	0.032	0.041	0.047	0.057	0.869	0.893	0.707	0.361	0.462	0.892912	4	0.979188
miR-513a-3p	-0.004	-0.004	0.013	0.051	-0.057	0.033	0.029	0.042	0.062	0.06	0.911	0.893	0.747	0.472	0.342	0.893164	4	0.979188
miR-4777-3p	0.002	0.003	0.001	-0.006	-0.001	0.03	0.023	0.03	0.032	0.051	0.943	0.893	0.982	0.857	0.988	0.893204	6	0.979188
miR-4684-5p	-0.002	0.004	-0.033	-0.044	0.038	0.036	0.033	0.043	0.061	0.131	0.955	0.893	0.438	0.499	0.77	0.893297	6	0.979188
let-7e-3p	0.004	0.004	0.017	0.014	0.003	0.032	0.033	0.039	0.05	0.074	0.893	0.894	0.671	0.794	0.967	0.894347	5	0.979188
miR-3115	0.004	0.003	0.006	0	-0.023	0.019	0.019	0.025	0.042	0.039	0.851	0.895	0.814	0.996	0.561	0.894683	11	0.979188
miR-6877-3p	-0.007	-0.007	-0.022	-0.03	0.096	0.054	0.053	0.063	0.084	0.172	0.896	0.895	0.721	0.743	0.577	0.895169	4	0.979188
miR-7157-5p	0.002	-0.004	0.028	0.04	0.081	0.036	0.032	0.042	0.05	0.056	0.966	0.896	0.501	0.481	0.149	0.895651	4	0.979188
miR-4465	-0.004	-0.004	-0.006	0.022	0.07	0.033	0.028	0.039	0.066	0.08	0.904	0.896	0.885	0.751	0.384	0.896031	7	0.979188
miR-99a-5p	0.01	0.009	0.031	0.041	0.068	0.07	0.071	0.083	0.086	0.115	0.882	0.896	0.707	0.681	0.558	0.896174	3	0.979188
miR-6737-3p	-0.004	-0.004	-0.005	-0.011	0.262	0.032	0.032	0.038	0.051	0.367	0.904	0.896	0.902	0.846	0.475	0.89627	5	0.979188
miR-3692-5p	-0.006	-0.003	-0.017	-0.028	0.009	0.026	0.026	0.033	0.042	0.046	0.826	0.898	0.608	0.539	0.838	0.89758	5	0.979188
miR-4703-5p	0.004	0.005	-0.04	-0.041	0.064	0.037	0.036	0.047	0.054	0.168	0.914	0.898	0.399	0.528	0.704	0.897813	3	0.979188
miR-3605-5p	0.002	0.003	-0.001	-0.034	0.015	0.022	0.021	0.03	0.053	0.045	0.927	0.898	0.971	0.532	0.738	0.897948	11	0.979188
miR-7848-3p	0.008	0.004	0	-0.025	-0.007	0.034	0.031	0.04	0.068	0.076	0.814	0.898	0.999	0.73	0.927	0.898061	6	0.979188
miR-219a-2-3p	-0.006	-0.005	-0.029	-0.034	-0.13	0.044	0.043	0.054	0.064	0.156	0.886	0.9	0.591	0.645	0.405	0.900028	3	0.980659
miR-1538	0.008	0.005	0.035	0.048	0.119	0.045	0.044	0.057	0.08	0.098	0.857	0.9	0.532	0.578	0.227	0.900355	5	0.980659
miR-4278	0.003	0.004	0.004	0.013	-0.039	0.03	0.03	0.038	0.059	0.073	0.918	0.902	0.906	0.835	0.597	0.901663	6	0.980766
miR-3143	0.004	0.003	0.018	0.017	0.06	0.025	0.025	0.031	0.04	0.052	0.869	0.902	0.569	0.697	0.25	0.901802	5	0.980766
miR-2113	0.003	0.003	0	0.007	0.039	0.023	0.022	0.03	0.047	0.043	0.9	0.903	1	0.887	0.361	0.902551	9	0.980766
miR-4505	0.011	0.013	0.063	0.064	0.105	0.104	0.108	0.123	0.146	0.256	0.914	0.903	0.607	0.707	0.682	0.903234	3	0.980766
miR-548au-3p	0.007	0.004	0.018	0.068	0.013	0.05	0.033	0.047	0.057	0.15	0.893	0.903	0.703	0.316	0.93	0.90336	4	0.980766
miR-219a-1-3p	0.007	0.003	-0.01	-0.038	-0.039	0.026	0.026	0.034	0.049	0.063	0.797	0.903	0.768	0.455	0.544	0.903443	8	0.980766
miR-181a-3p	-0.002	0.003	0.005	0.007	0.05	0.022	0.021	0.029	0.041	0.048	0.927	0.904	0.854	0.875	0.298	0.90376	12	0.980766
miR-4441	-0.003	-0.004	0.019	0.034	-0.123	0.037	0.037	0.048	0.062	0.111	0.934	0.905	0.699	0.643	0.267	0.904648	3	0.980806
miR-4763-3p	-0.003	-0.009	0.069	0.108	0.303	0.092	0.072	0.108	0.18	0.214	0.975	0.906	0.522	0.569	0.156	0.905507	7	0.980806
miR-766-3p	0.003	0.01	0.02	0.037	0.011	0.112	0.084	0.107	0.151	0.318	0.981	0.906	0.853	0.823	0.974	0.905798	4	0.980806
miR-4476	0.004	0.003	0.002	0.004	-0.005	0.023	0.022	0.029	0.036	0.04	0.877	0.907	0.94	0.914	0.895	0.906769	8	0.980806
miR-6770-3p	0.003	0.002	0.009	0.007	-0.057	0.027	0.019	0.029	0.05	0.057	0.925	0.908	0.744	0.892	0.319	0.907626	12	0.980806
miR-3169	0.005	0.005	0.005	0.012	0.065	0.039	0.039	0.047	0.053	0.069	0.903	0.908	0.912	0.833	0.35	0.907659	4	0.980806
miR-3180	0.019	0.01	0.002	-0.008	0.013	0.077	0.082	0.1	0.134	0.133	0.805	0.908	0.981	0.954	0.921	0.907756	6	0.980806
miR-8058	0.001	-0.004	0.005	0.068	-0.067	0.051	0.034	0.046	0.09	0.196	0.981	0.908	0.909	0.503	0.732	0.908406	4	0.980806
miR-23a-5p	-0.007	-0.006	-0.001	0.006	0.048	0.053	0.05	0.065	0.087	0.096	0.896	0.909	0.987	0.951	0.614	0.909	6	0.980806
miR-3144-3p	0.004	0.003	0	-0.013	-0.058	0.03	0.031	0.039	0.045	0.066	0.884	0.909	0.994	0.79	0.382	0.909217	4	0.980806
miR-891b	-0.005	-0.002	-0.01	0.002	0.009	0.03	0.02	0.032	0.05	0.051	0.868	0.909	0.755	0.966	0.864	0.909316	9	0.980806
miR-4727-5p	0.007					0.065					0.909					0.909466	1	0.980806
miR-148a-3p	0.007	0.006	0.022	0.033	-0.018	0.05	0.051	0.063	0.083	0.145	0.883	0.913	0.733	0.704	0.9	0.912719	7	0.983148
miR-6755-3p	0	0.003	-0.003	-0.002	-0.013	0.024	0.024	0.032	0.051	0.057	0.997	0.913	0.936	0.971	0.812	0.912938	9	0.983148
miR-7107-3p	0	0.002	-0.003	0.002	0.009	0.019	0.019	0.024	0.033	0.038	0.998	0.913	0.915	0.952	0.823	0.913059	9	0.983148
miR-6817-5p	-0.002	-0.003	0.022	0.042	-0.037	0.025	0.025	0.033	0.058	0.056	0.923	0.915	0.505	0.495	0.503	0.914871	8	0.984054
miR-1278	0.002	0.004	0.055	0.061	0.324	0.06	0.038	0.05	0.061	0.155	0.972	0.915	0.272	0.39	0.037	0.915249	4	0.984054
miR-3613-5p	0.001	-0.005	-0.027	-0.064	0.085	0.044	0.047	0.058	0.08	0.097	0.982	0.916	0.634	0.472	0.378	0.915747	5	0.984054
miR-571	0.003	0.002	-0.001	-0.003	0.052	0.021	0.021	0.028	0.048	0.05	0.892	0.916	0.978	0.952	0.305	0.915796	12	0.984054
miR-125b-5p	-0.004	-0.006	-0.018	-0.013	-0.014	0.067	0.055	0.074	0.106	0.195	0.956	0.917	0.81	0.904	0.941	0.917005	8	0.984157
miR-1304-3p	-0.001	0.004	0.019	0.031	-0.046	0.035	0.036	0.047	0.061	0.067	0.977	0.917	0.687	0.629	0.487	0.917409	9	0.984157
miR-6819-3p	0.012	0.009	0.002	-0.038	0.088	0.084	0.085	0.103	0.13	0.181	0.886	0.918	0.983	0.791	0.627	0.917885	4	0.984157
miR-4759	-0.004	-0.003	-0.002	0.004	0.025	0.023	0.024	0.028	0.039	0.051	0.869	0.918	0.941	0.927	0.629	0.918452	9	0.984157
miR-1254	0.001	0.008	0.028	0.051	0.146	0.08	0.074	0.099	0.116	0.177	0.993	0.918	0.78	0.68	0.41	0.918491	5	0.984157
miR-4784	0.002	-0.005	0.046	0.086	0.168	0.092	0.051	0.076	0.092	0.168	0.981	0.919	0.545	0.407	0.319	0.919055	5	0.984157
miR-6795-3p	0	0.007	0.031	0.033	0.203	0.064	0.065	0.082	0.119	0.15	0.994	0.919	0.702	0.79	0.178	0.919349	7	0.984157
miR-454-3p	0.006	0.005	0.005	0.012	0.068	0.056	0.054	0.069	0.101	0.137	0.917	0.92	0.941	0.906	0.618	0.920155	6	0.984157
miR-132-5p	0.004	0.004	0.009	0.02	0.055	0.037	0.038	0.043	0.056	0.062	0.916	0.92	0.829	0.743	0.38	0.920313	4	0.984157
miR-99b-5p	0.014	0.006	-0.026	-0.059	-0.231	0.066	0.057	0.08	0.114	0.143	0.837	0.921	0.747	0.624	0.107	0.920645	7	0.984157
miR-4798-5p	0	-0.003	-0.031	-0.047	-0.044	0.027	0.028	0.037	0.056	0.056	0.993	0.921	0.401	0.421	0.426	0.921107	9	0.984157
miR-890	0.007	0.003	0.005	0.029	-0.092	0.04	0.032	0.046	0.061	0.065	0.869	0.922	0.921	0.662	0.16	0.922413	5	0.984814
miR-8057	0.001	-0.002	0.019	0.038	-0.025	0.032	0.025	0.035	0.054	0.079	0.973	0.923	0.579	0.501	0.751	0.922673	8	0.984814
miR-6848-5p	0	0.003	0.005	0.018	-0.015	0.029	0.027	0.036	0.054	0.07	0.998	0.924	0.884	0.743	0.831	0.923607	8	0.984814
miR-6772-3p	-0.003	-0.004	0.029	0.03	-0.026	0.045	0.044	0.054	0.059	0.096	0.94	0.924	0.594	0.66	0.786	0.923619	3	0.984814
miR-193b-3p	-0.009	-0.005	-0.011	-0.018	0.065	0.053	0.053	0.067	0.084	0.092	0.871	0.925	0.866	0.848	0.484	0.924851	3	0.985249
miR-5706	-0.001	0.002	-0.022	-0.051	-0.068	0.027	0.026	0.035	0.06	0.052	0.97	0.925	0.538	0.429	0.192	0.925333	7	0.985249
miR-6510-3p	-0.005	-0.005		0.007		0.05	0.051		0.054		0.923	0.925		0.915		0.925451	2	0.985249
miR-6811-3p	0.001	0.003	0.004	0.007	0.027	0.027	0.028	0.035	0.05	0.052	0.976	0.926	0.914	0.898	0.599	0.926317	8	0.985368
miR-129-1-3p	-0.007	-0.002	-0.002	-0.008	-0.02	0.02	0.017	0.024	0.043	0.044	0.744	0.927	0.92	0.857	0.648	0.927193	13	0.985368
miR-6505-3p	0.004	0.002	0.012	0.017	-0.02	0.024	0.025	0.031	0.043	0.058	0.877	0.928	0.697	0.702	0.724	0.928111	7	0.985368
miR-1343-5p	0.007	0.002	0.033	0.05	0.134	0.041	0.028	0.041	0.048	0.052	0.861	0.928	0.428	0.34	0.01	0.928471	7	0.985368
miR-1285-5p	-0.018	-0.013	0.091	0.128	0.365	0.153	0.15	0.193	0.246	0.689	0.909	0.929	0.637	0.656	0.596	0.929122	3	0.985368
miR-6862-3p	0.003	0.003	-0.018	-0.046	-0.088	0.04	0.033	0.045	0.057	0.069	0.938	0.929	0.683	0.454	0.205	0.929232	8	0.985368
miR-519e-3p	0	0.003	-0.026	-0.032	-0.091	0.042	0.035	0.043	0.053	0.12	0.992	0.929	0.546	0.592	0.448	0.929299	4	0.985368
miR-6803-5p	0.017	0.008	0.027	0.029	0.232	0.114	0.091	0.108	0.117	0.185	0.883	0.93	0.803	0.821	0.209	0.929501	4	0.985368
miR-3145-3p	0.001	0.002	-0.048	-0.059	0.064	0.034	0.024	0.033	0.049	0.064	0.98	0.93	0.145	0.263	0.319	0.930358	8	0.985368
miR-6742-5p	0.004	0.009	0.004	0.004	0.154	0.102	0.103	0.121	0.168	0.379	0.969	0.931	0.975	0.981	0.685	0.930578	4	0.985368
miR-4462	0	-0.002	0.006	0.012	0.048	0.023	0.022	0.031	0.052	0.055	0.999	0.931	0.845	0.822	0.382	0.930783	10	0.985368
miR-7978	0.003	0.002	0.004	0.001	0.033	0.021	0.02	0.027	0.051	0.036	0.901	0.932	0.881	0.981	0.355	0.932391	17	0.98598
miR-6841-5p	0	0.002	0.007	0.022	-0.018	0.026	0.025	0.033	0.046	0.052	0.996	0.933	0.839	0.643	0.73	0.932563	7	0.98598
miR-6811-5p	0.001	0.002	-0.003	-0.017	-0.018	0.021	0.021	0.028	0.04	0.034	0.962	0.933	0.906	0.691	0.607	0.932787	9	0.98598
miR-6852-5p	-0.009	-0.004	-0.059	-0.084	-0.068	0.057	0.05	0.069	0.081	0.129	0.872	0.934	0.386	0.347	0.595	0.933703	6	0.986185
miR-1255b-2-3p	0.009	0.009	0.015	0.028	0.423	0.105	0.105	0.125	0.138	12.027	0.93	0.935	0.908	0.86	0.972	0.934527	3	0.986185
let-7d-3p	-0.003	-0.008	0.062	0.106	0.338	0.141	0.092	0.118	0.14	0.304	0.985	0.935	0.602	0.493	0.266	0.934821	5	0.986185
miR-4779	-0.002	0.002	-0.009	-0.005	0.029	0.032	0.026	0.035	0.052	0.075	0.96	0.935	0.79	0.926	0.702	0.934881	7	0.986185
miR-4732-3p	-0.011	-0.002	-0.037	-0.037	0.082	0.034	0.03	0.043	0.064	0.09	0.734	0.938	0.39	0.575	0.36	0.937633	10	0.987166
miR-3123	-0.002	-0.002	0.002	0.019	0.045	0.025	0.025	0.032	0.049	0.046	0.937	0.938	0.946	0.709	0.332	0.937854	7	0.987166
miR-6793-5p	0	-0.003	-0.013	-0.013	-0.027	0.033	0.032	0.041	0.055	0.094	0.991	0.938	0.757	0.823	0.77	0.937882	5	0.987166
miR-1270	-0.002	0.002	-0.001	0.043	0.075	0.031	0.027	0.038	0.064	0.05	0.953	0.938	0.982	0.514	0.13	0.938142	9	0.987166
miR-591	-0.003	-0.002	-0.035	-0.059	0.023	0.032	0.026	0.038	0.059	0.131	0.936	0.939	0.36	0.36	0.863	0.939171	7	0.987166
miR-575	0.004	-0.002	0.013	0.09	0.064	0.053	0.03	0.048	0.088	0.1	0.941	0.94	0.795	0.356	0.521	0.939559	6	0.987166
miR-548y	0	0.002	0.021	0.025	-0.006	0.033	0.032	0.041	0.045	0.07	0.995	0.94	0.611	0.616	0.928	0.940297	4	0.987166
miR-539-3p	0.003	0.003	0.008	0.018	-0.033	0.034	0.035	0.041	0.05	0.092	0.933	0.94	0.838	0.747	0.719	0.940412	3	0.987166
miR-4747-5p	0.004	0.002	0.015	0.032	0.058	0.031	0.03	0.041	0.057	0.066	0.894	0.941	0.713	0.597	0.375	0.940615	7	0.987166
miR-5001-5p	0.012					0.156					0.941					0.940951	1	0.987166
miR-6822-3p	0.003	0.002	0	0.012	-0.041	0.025	0.021	0.03	0.038	0.048	0.909	0.941	0.993	0.752	0.395	0.941041	10	0.987166
miR-4728-5p	0.001	0.003	0.016	0.013	-0.147	0.072	0.046	0.065	0.075	0.273	0.988	0.943	0.804	0.868	0.589	0.942635	5	0.987957
miR-3127-5p	-0.001	-0.002	0.024	0.034	-0.06	0.029	0.027	0.034	0.046	0.099	0.978	0.943	0.487	0.483	0.546	0.942979	7	0.987957
miR-4719	-0.001	-0.002	0.021	0.042	-0.082	0.026	0.023	0.031	0.044	0.064	0.983	0.944	0.492	0.384	0.199	0.943729	6	0.987957
miR-4438	-0.002	-0.002	-0.032	-0.044	0.017	0.041	0.032	0.043	0.063	0.093	0.962	0.944	0.455	0.527	0.854	0.943917	5	0.987957
miR-566	0.006	0.006		0.029		0.128	0.088		0.094		0.96	0.944		0.806		0.944175	2	0.987957
miR-3974	0.003	0.002	0	-0.027	0.064	0.035	0.036	0.041	0.062	0.107	0.938	0.946	0.99	0.693	0.548	0.946072	4	0.988817
miR-4698	-0.001	-0.002	0.004	0.019	0.02	0.031	0.031	0.037	0.047	0.074	0.979	0.946	0.91	0.709	0.785	0.946304	4	0.988817
miR-6766-3p	0.001	0.002	0	-0.004	-0.008	0.035	0.035	0.042	0.054	0.089	0.971	0.948	0.992	0.952	0.924	0.947522	4	0.988817
miR-6718-5p	-0.004	-0.001	-0.017	-0.015	0.016	0.022	0.022	0.028	0.036	0.053	0.842	0.948	0.543	0.692	0.76	0.947622	11	0.988817
miR-4780	-0.001	-0.002	0.022	0.027	0.027	0.036	0.024	0.038	0.064	0.07	0.968	0.948	0.576	0.685	0.697	0.947882	9	0.988817
miR-4745-3p	0.004	0.006		-0.044		0.145	0.088		0.1		0.979	0.948		0.738		0.94846	2	0.988817
miR-548m	-0.001	0.001	-0.018	-0.014	-0.01	0.028	0.021	0.031	0.043	0.079	0.967	0.949	0.577	0.754	0.897	0.948671	9	0.988817
miR-4457	0	0.002	0	0.016	0.083	0.042	0.031	0.043	0.056	0.107	0.996	0.949	0.992	0.782	0.434	0.948825	5	0.988817
miR-561-3p	-0.004	-0.003	-0.078	-0.111	-0.183	0.067	0.054	0.079	0.128	0.202	0.955	0.95	0.32	0.432	0.365	0.949794	5	0.988817
miR-4766-3p	0.003	0.002	-0.03	-0.038	0.07	0.025	0.025	0.032	0.057	0.058	0.914	0.95	0.351	0.532	0.224	0.950042	6	0.988817
miR-6844	0	-0.001	-0.002	-0.05	0.064	0.027	0.023	0.033	0.053	0.072	0.993	0.951	0.96	0.373	0.375	0.950752	9	0.988817
miR-21-3p	0.002	0.003	-0.037	-0.069	0.044	0.049	0.047	0.065	0.103	0.098	0.975	0.951	0.569	0.525	0.655	0.950901	7	0.988817
miR-4525	-0.003	-0.003	-0.003	-0.003	0.05	0.048	0.049	0.06	0.072	0.087	0.951	0.951	0.959	0.973	0.566	0.951445	3	0.988817
miR-6733-3p	0.003	0.002	0	0.045	-0.048	0.032	0.029	0.038	0.054	0.278	0.921	0.952	0.991	0.457	0.863	0.951665	5	0.988817
[truncated: 78 more rows]

## Sheet: S.5
Supplementary Table 5. Summary of the colocalization analysis results.
mirna	PP.H0	PP.H1	PP.H2	PP.H3	PP.H4
miR-146a-5p	1.80639e-06	0.122007	7.29496e-08	0.00483981	0.873152
miR-1908-5p	4.53484e-31	1.05807e-06	1.33298e-25	0.310942	0.689057
miR-21-5p	0.000535686	0.336073	8.00489e-07	0.000435907	0.662955
miR-339-5p	4.10219e-19	0.670019	4.37214e-21	0.00710881	0.322872
miR-3667-3p	0.104286	0.672575	0.000247643	0.001575	0.221317
miR-4707-3p	2.0004e-71	0.0569901	2.09502e-73	0.000502606	0.942507
miR-6810-3p	1.18231e-08	6.4437e-08	0.0029256	0.0158467	0.981228
miR-6891-3p	7.37737e-08	3.24894e-05	0.00226355	0.996853	0.000850982
Priors: p1 = 1e-04, p2 = 1e-04, p12 = 1e-04

## Sheet: S.6
Supplementary Table 6. Sensitivity mendelian randomization analyses of circulating miRNAs and risk of colorectal cancer using cis IVs (P-value<5e-8 for IV definition).
	MR_ivw	MR_IVW_cor	MR_Weighted_Median	MR_Weighted_Mode	MR_Egger	se_ivw	se_ivwC	se_median	se_mode	se_Egger	Fstat	p_ivw	p_ivwC	p_median	p_mode	p_Egger	direction	cut_point_pval	IVW_pval	criterion	num_SNPs	fdr
miR-1908-5p	-0.365					0.064					148.162	0					TRUE	TRUE	1.26504e-08	1	1	6.45168e-07
miR-4707-3p	0.097					0.028					379.491	0.001					TRUE	TRUE	0.000610365	1	1	0.0155643
miR-146a-5p	0.397					0.127					48.913	0.002					TRUE	TRUE	0.00173869	1	1	0.0295577
miR-21-5p	0.466					0.177					41.5189	0.008					TRUE	TRUE	0.0082978	1	1	0.105797
miR-339-5p	0.179	0.173	0.207	0.222	-0.134	0.069	0.078	0.088	0.114	0.457	53.7103	0.009	0.027	0.019	0.189	0.769	FALSE	TRUE	0.0267211	0	3	0.272555
miR-152-3p	0.13	0.126	0.097	0.088	0.064	0.053	0.068	0.065	0.093	0.244	25.0387	0.014	0.064	0.136	0.413	0.794	TRUE	FALSE	0.0643811	0	4	0.490815
miR-3689a-3p	0.114					0.064					40.7459	0.077					TRUE	FALSE	0.0769905	0	1	0.490815
miR-6891-3p	0.141					0.079					35.3173	0.074					TRUE	FALSE	0.0741455	0	1	0.490815
miR-1307-5p	-0.204					0.137					48.9522	0.138					TRUE	FALSE	0.137843	0	1	0.520438
miR-136-5p	0.171					0.114					36.0074	0.135					TRUE	FALSE	0.134785	0	1	0.520438
miR-151a-3p	-0.227					0.149					110.77	0.128					TRUE	FALSE	0.127827	0	1	0.520438
miR-26b-5p	0.181					0.116					143.19	0.121					TRUE	FALSE	0.121007	0	1	0.520438
miR-27b-3p	0.107	0.113		0.115		0.069	0.074		0.068		136.904	0.121	0.126		0.339		TRUE	FALSE	0.126157	0	2	0.520438
miR-625-5p	-0.018	-0.02	-0.022	-0.022	-0.021	0.012	0.014	0.013	0.014	0.032	511.48	0.134	0.143	0.105	0.198	0.513	TRUE	FALSE	0.142865	0	4	0.520438
miR-197-3p	-0.192					0.142					52.3715	0.177					TRUE	FALSE	0.176583	0	1	0.600382
miR-204-5p	-0.069					0.053					44.5414	0.193					TRUE	FALSE	0.193484	0	1	0.61673
let-7e-5p	0.117					0.108					45.9504	0.277					TRUE	FALSE	0.276634	0	1	0.69945
miR-133a-3p	0.028	0.028		0.028		0.023	0.025		0.025		75.3513	0.225	0.272		0.457		TRUE	FALSE	0.272015	0	2	0.69945
miR-199a-3p	0.138					0.128					50.0777	0.283					TRUE	FALSE	0.283309	0	1	0.69945
miR-199a-5p	0.154					0.145					36.2301	0.288					TRUE	FALSE	0.288009	0	1	0.69945
miR-335-5p	-0.107					0.099					53.2421	0.28					TRUE	FALSE	0.280345	0	1	0.69945
miR-139-3p	-0.042	-0.043	-0.055	-0.076	0.048	0.038	0.045	0.044	0.065	0.107	28.3223	0.267	0.34	0.218	0.323	0.65	FALSE	FALSE	0.339799	0	4	0.780147
miR-584-5p	-0.028	-0.032	-0.043	-0.047	-0.028	0.035	0.035	0.034	0.036	0.106	117.574	0.422	0.352	0.201	0.284	0.796	TRUE	FALSE	0.351831	0	4	0.780147
let-7d-5p	-0.249					0.289					32.473	0.389					TRUE	FALSE	0.388851	0	2	0.826309
let-7i-5p	0.069					0.217					47.4896	0.75					TRUE	FALSE	0.750347	0	1	0.974513
miR-125a-5p	0.034					0.087					57.0324	0.698					TRUE	FALSE	0.698197	0	1	0.974513
miR-130a-3p	-0.015	-0.006	-0.014	0	0.074	0.028	0.032	0.03	0.034	0.073	220.365	0.59	0.86	0.637	0.992	0.308	FALSE	FALSE	0.86043	0	5	0.974513
miR-130b-3p	-0.033	-0.032		-0.031		0.049	0.055		0.052		163.255	0.502	0.557		0.659		TRUE	FALSE	0.557178	0	2	0.974513
miR-130b-5p	-0.047					0.089					56.3176	0.597					TRUE	FALSE	0.597437	0	1	0.974513
miR-139-5p	-0.002	0.004	-0.023	-0.048	-0.06	0.049	0.049	0.057	0.075	0.127	39.705	0.969	0.935	0.686	0.565	0.635	FALSE	FALSE	0.935166	0	4	0.974513
miR-140-5p	0.044					0.129					47.0718	0.736					TRUE	FALSE	0.735907	0	1	0.974513
miR-143-3p	-0.014					0.041					48.0882	0.735					TRUE	FALSE	0.735218	0	1	0.974513
miR-145-5p	-0.002					0.065					36.1765	0.975					TRUE	FALSE	0.974513	0	1	0.974513
miR-181a-3p	0.022					0.046					94.1964	0.635					TRUE	FALSE	0.634967	0	1	0.974513
miR-181a-5p	0.002	0.009	0.002	0	-0.066	0.035	0.028	0.026	0.025	0.092	150.06	0.955	0.746	0.924	0.991	0.473	FALSE	FALSE	0.746469	0	5	0.974513
miR-181b-5p	0.011					0.069					94.581	0.87					TRUE	FALSE	0.87031	0	1	0.974513
miR-182-5p	0.034					0.075					36.9659	0.655					TRUE	FALSE	0.655013	0	1	0.974513
miR-185-5p	-0.021					0.19					52.7164	0.912					TRUE	FALSE	0.912497	0	1	0.974513
miR-2355-5p	0.051					0.08					34.2106	0.522					TRUE	FALSE	0.521945	0	1	0.974513
miR-30b-5p	0.005	-0.042	-0.038	-0.06	-0.188	0.104	0.121	0.113	0.116	0.201	70.1844	0.963	0.727	0.737	0.655	0.351	FALSE	FALSE	0.726511	0	3	0.974513
miR-30d-5p	-0.027					0.13					173.495	0.834					TRUE	FALSE	0.833919	0	1	0.974513
miR-323b-3p	0.024					0.043					125.553	0.576					TRUE	FALSE	0.576463	0	1	0.974513
miR-338-3p	0.002	0.004	-0.005	-0.012	-0.018	0.057	0.062	0.068	0.08	0.277	39.6354	0.966	0.943	0.946	0.897	0.947	FALSE	FALSE	0.942577	0	3	0.974513
miR-342-3p	0.013	0.011	0.019	0.052	-0.147	0.043	0.046	0.048	0.062	0.324	56.1176	0.753	0.808	0.691	0.492	0.65	FALSE	FALSE	0.807944	0	3	0.974513
miR-345-5p	-0.06					0.092					82.1242	0.513					TRUE	FALSE	0.513456	0	1	0.974513
miR-4326	-0.018					0.054					39.4648	0.736					TRUE	FALSE	0.736058	0	1	0.974513
miR-4433b-5p	-0.016	-0.018	-0.017	-0.018	0	0.026	0.029	0.027	0.03	0.108	108.334	0.542	0.543	0.528	0.612	0.999	FALSE	FALSE	0.543344	0	3	0.974513
miR-451a	-0.021					0.095					35.7485	0.824					TRUE	FALSE	0.824141	0	1	0.974513
miR-574-3p	0.015					0.135					46.1646	0.911					TRUE	FALSE	0.910538	0	1	0.974513
miR-744-5p	-0.004					0.102					71.99	0.969					TRUE	FALSE	0.968718	0	1	0.974513
miR-941	-0.011					0.067					45.0349	0.865					TRUE	FALSE	0.865159	0	1	0.974513

## Sheet: S.7
Supplementary Table 7. MR-link-2 analyses of miRNAs on colorectal cancer risk.
exposure	region	var_explained	m_snps_overlap	alpha	se(alpha)	P(alpha)	sigma_y	se(sigma_y)	P(sigma_y)	sigma_x
miR-146a-5p	1:54791012-55791012	0.99	294	0.135209	0.0573482	0.0183891	2.13928e-152	2.03927e-147	0.999992	0.0218857
miR-146a-5p	*5:159376888-160376888	0.99	284	0.018022	0.012634	0.153734	0.000124274	0.000113572	0.273852	0.215153
miR-146a-5p	6:39727315-40727315	0.99	366	0		1	0.000152501		1	1.69222e-13
miR-146a-5p	7:67605929-68605929	0.99	338	0.0135467	0.0439169	0.757731	4.10336e-05	6.83203e-05	0.548103	0.0191516
miR-146a-5p	7:149684136-150684136	0.99	199	0		1	0.00020243		1	4.18954e-14
miR-146a-5p	12:72512573-73512573	0.99	173	0.00216792	0.0219902	0.921467	2.16091e-05	5.09523e-05	0.67149	0.0379687
miR-146a-5p	12:73543046-75258838	0.99	349	-0.0130251	0.0220992	0.555599	1.08353e-155	9.11124e-151	0.999991	0.045127
miR-146a-5p	12:81014635-82014635	0.99	238	0.00738576	0.0619696	0.90513	0.000260408	0.000180677	0.149502	0.0248564
miR-146a-5p	15:50461880-51461880	0.99	216	-0.0450997	0.126344	0.721122	1.57849e-152	1.91441e-147	0.999993	0.00304813
miR-146a-5p	19:4471725-5471725	0.99	212	0.0440198	0.0437699	0.314555	1.51134e-152	1.43772e-147	0.999992	0.0154393
miR-146a-5p	20:55544138-56544138	0.99	361	-0.00333387	0.0256981	0.896778	0.000374765	0.000135076	0.00552917	0.0732875
miR-21-5p	*17:57327712-58327712	0.99	97	0.0191801	0.0152789	0.209358	1.99242e-05	5.43248e-05	0.713797	0.0758389
miR-21-5p	18:5815543-6815543	0.99	168	0.00171076	0.0356082	0.961681	0.000100304	9.3406e-05	0.282889	0.0344916
miR-4707-3p	5:105644139-106644139	0.99	313	-0.0308994	0.0284702	0.277777	9.32293e-16		1	0.0217226
miR-4707-3p	6:23589328-24589328	0.99	511	-0.0176709	0.0566885	0.755253	3.73713e-152	2.5853e-147	0.999988	0.0142103
miR-4707-3p	7:43382547-44382547	0.99	202	-0.00860915	0.0555452	0.876826	1.46703e-152	1.69617e-147	0.999993	0.00953681
miR-4707-3p	12:53542222-54542222	0.99	121	0.041904	0.0249624	0.093213	8.01707e-17		1	0.022311
miR-4707-3p	*14:22917792-23917792	0.99	193	0.0165564	0.0073532	0.0243482	0.000430862	0.000139898	0.00207123	0.478706
miR-4707-3p	16:81359052-82359052	0.99	380	0.051377	0.0292212	0.078712	4.70215e-05	0.00015103	0.755543	0.050412
miR-4707-3p	18:71071911-72071911	0.99	323	0		1	9.15451e-05		1	1.92345e-13
miR-1908-5p	*11:61082708-62082708	0.99	244	-0.0395281	0.013374	0.00312061	0.000183323	0.000120047	0.126739	0.177347
miR-6810-3p	2:36912587-37912587	0.99	316	-0.0295924	0.0335675	0.378005	6.56402e-05	8.49106e-05	0.439492	0.0309654
miR-6810-3p	*2:218688838-219688838	0.99	117	-0.115168	0.0549048	0.0359403	4.45262e-05	0.000165134	0.78744	0.0195188
miR-6810-3p	4:4143596-5143596	0.99	309	-0.0342816	0.0373729	0.358994	6.93319e-16		1	0.0166558
miR-6810-3p	6:73813463-74813463	0.99	237	0.00626893	0.0376165	0.867642	0.000147123	0.000127645	0.249077	0.0278334
miR-6810-3p	8:57857563-58857563	0.99	232	8.64686e-05	0.032523	0.997879	0.000109107	7.92157e-05	0.168409	0.038562
miR-6810-3p	22:34724214-35724214	0.99	293	0.0463869	0.0507847	0.36103	8.90523e-16		1	0.0118175
region: The region that was used for the MR-link-2 inference. Asterisk (*) denotes the cis region that was used in main MR analyses.
var_explained: The amount of variance that was kept from the correlation matrix used to correct for LD
m_snps_overlap: The number of SNPs in the region on which the estimate was based.
alpha: The point estimate of alpha, the causal effect
se(alpha): The standard error of the point estimate of alpha, the standard error of the causal effect
P(alpha): The p value of the point estimate of alpha
sigma_y: The point estimate of sigma_y, the amount of pleiotropic variance there is in the region
se(sigma_y): The standard error of the point estimate of sigma_y, the amount of pleiotropic variance there is in the region
P(sigma_y): The p value of the presence of pleiotropic effect.
sigma_x: The point estimate of the exposure heritability in the region

## Sheet: S.8
Supplementary Table 8. Pleiotropy scan of the cis IVs.
rsid	hg19_coordinates	hg38_coordinates	a1	a2	trait	efo	study	pmid	ancestry	year	beta	se	p	direction	n	n_cases	n_controls	n_studies	unit	dataset
rs174561	chr11:61582708	chr11:61815236	C	T	Eosinophil count	EFO_0004586	Astle W	27863252	European	2016	-0.0267	0.003849	4.042e-12	-	173480	0	173480	2	IVNT	Astle-W_Blood-Cell-Traits_EUR_2016
rs174561	chr11:61582708	chr11:61815236	C	T	Eosinophil percentage of white cells	EFO_0004586	Astle W	27863252	European	2016	-0.01907	0.003845	7.073e-07	-	173480	0	173480	2	IVNT	Astle-W_Blood-Cell-Traits_EUR_2016
rs174561	chr11:61582708	chr11:61815236	C	T	Granulocyte count	EFO_0004586	Astle W	27863252	European	2016	-0.02901	0.003876	7.173e-14	-	173480	0	173480	2	IVNT	Astle-W_Blood-Cell-Traits_EUR_2016
rs174561	chr11:61582708	chr11:61815236	C	T	Granulocyte percentage of myeloid white cells	EFO_0004586	Astle W	27863252	European	2016	-0.03261	0.003856	2.745e-17	-	173480	0	173480	2	IVNT	Astle-W_Blood-Cell-Traits_EUR_2016
rs174561	chr11:61582708	chr11:61815236	C	T	Hematocrit	EFO_0004586	Astle W	27863252	European	2016	0.02308	0.003812	1.409e-09	+	173480	0	173480	2	IVNT	Astle-W_Blood-Cell-Traits_EUR_2016
rs174561	chr11:61582708	chr11:61815236	C	T	Hemoglobin concentration	EFO_0004586	Astle W	27863252	European	2016	0.02693	0.003828	1.994e-12	+	173480	0	173480	2	IVNT	Astle-W_Blood-Cell-Traits_EUR_2016
rs174561	chr11:61582708	chr11:61815236	C	T	Mean corpuscular volume	EFO_0004586	Astle W	27863252	European	2016	-0.02378	0.003811	4.417e-10	-	173480	0	173480	2	IVNT	Astle-W_Blood-Cell-Traits_EUR_2016
rs174561	chr11:61582708	chr11:61815236	C	T	Mean platelet volume	EFO_0004586	Astle W	27863252	European	2016	-0.04613	0.003902	2.949e-32	-	173480	0	173480	2	IVNT	Astle-W_Blood-Cell-Traits_EUR_2016
rs174561	chr11:61582708	chr11:61815236	C	T	Monocyte percentage of white cells	EFO_0004586	Astle W	27863252	European	2016	0.03005	0.003846	5.615e-15	+	173480	0	173480	2	IVNT	Astle-W_Blood-Cell-Traits_EUR_2016
rs174561	chr11:61582708	chr11:61815236	C	T	Myeloid white cell count	EFO_0004586	Astle W	27863252	European	2016	-0.02641	0.003886	1.073e-11	-	173480	0	173480	2	IVNT	Astle-W_Blood-Cell-Traits_EUR_2016
rs174561	chr11:61582708	chr11:61815236	C	T	Neutrophil count	EFO_0004586	Astle W	27863252	European	2016	-0.02621	0.003866	1.213e-11	-	173480	0	173480	2	IVNT	Astle-W_Blood-Cell-Traits_EUR_2016
rs174561	chr11:61582708	chr11:61815236	C	T	Platelet count	EFO_0004586	Astle W	27863252	European	2016	0.03839	0.003934	1.692e-22	+	173480	0	173480	2	IVNT	Astle-W_Blood-Cell-Traits_EUR_2016
rs174561	chr11:61582708	chr11:61815236	C	T	Plateletcrit	EFO_0004586	Astle W	27863252	European	2016	0.01943	0.003947	8.528e-07	+	173480	0	173480	2	IVNT	Astle-W_Blood-Cell-Traits_EUR_2016
rs174561	chr11:61582708	chr11:61815236	C	T	Red blood cell count	EFO_0004586	Astle W	27863252	European	2016	0.03358	0.003839	2.194e-18	+	173480	0	173480	2	IVNT	Astle-W_Blood-Cell-Traits_EUR_2016
rs174561	chr11:61582708	chr11:61815236	C	T	Red cell distribution width	EFO_0004586	Astle W	27863252	European	2016	-0.05206	0.00382	2.729e-42	-	173480	0	173480	2	IVNT	Astle-W_Blood-Cell-Traits_EUR_2016
rs174561	chr11:61582708	chr11:61815236	C	T	Reticulocyte count	EFO_0004586	Astle W	27863252	European	2016	0.01955	0.003878	4.602e-07	+	173480	0	173480	2	IVNT	Astle-W_Blood-Cell-Traits_EUR_2016
rs174561	chr11:61582708	chr11:61815236	C	T	Sum basophil neutrophil counts	EFO_0004586	Astle W	27863252	European	2016	-0.02643	0.003873	8.846e-12	-	173480	0	173480	2	IVNT	Astle-W_Blood-Cell-Traits_EUR_2016
rs174561	chr11:61582708	chr11:61815236	C	T	Sum eosinophil basophil counts	EFO_0004586	Astle W	27863252	European	2016	-0.02495	0.003853	9.425e-11	-	173480	0	173480	2	IVNT	Astle-W_Blood-Cell-Traits_EUR_2016
rs174561	chr11:61582708	chr11:61815236	C	T	Sum neutrophil eosinophil counts	EFO_0004586	Astle W	27863252	European	2016	-0.02892	0.00387	7.84e-14	-	173480	0	173480	2	IVNT	Astle-W_Blood-Cell-Traits_EUR_2016
rs174561	chr11:61582708	chr11:61815236	C	T	White blood cell count	EFO_0004586	Astle W	27863252	European	2016	-0.02525	0.003869	6.722e-11	-	173480	0	173480	2	IVNT	Astle-W_Blood-Cell-Traits_EUR_2016
rs174561	chr11:61582708	chr11:61815236	C	T	High density lipoprotein	EFO_0004612	GLGC	24097068	European	2013	-0.0262	0.0051	1.67e-06	-	92748	0	92748	60	IVNT	GLGC_HDL_EUR_2013
rs174561	chr11:61582708	chr11:61815236	C	T	Low density lipoprotein	EFO_0004611	GLGC	24097068	European	2013	-0.0493	0.0055	4.267e-18	-	83100	0	83100	60	IVNT	GLGC_LDL_EUR_2013
rs174561	chr11:61582708	chr11:61815236	C	T	Total cholesterol	EFO_0004574	GLGC	24097068	European	2013	-0.0435	0.0052	6.554e-16	-	92649	0	92649	60	IVNT	GLGC_TC_EUR_2013
rs174561	chr11:61582708	chr11:61815236	C	T	Triglycerides	EFO_0004530	GLGC	24097068	European	2013	0.0385	0.005	7.813e-14	+	86743	0	86743	60	IVNT	GLGC_TG_EUR_2013
rs174561	chr11:61582708	chr11:61815236	C	T	Crohns disease	EFO_0000384	IBDGC	26192919	European	2015	0.1141	0.0248	4.416e-06	+	20883	5956	14927	7	log OR	IBDGC_Chrons-Disease_EUR_2015
rs174561	chr11:61582708	chr11:61815236	C	T	Asthma	EFO_0000270	Neale B	UKBB	European	2017	-0.005082	0.0008416	1.558e-09	-	336782	38791	297991	1	risk diff	Neale-B_UKBB_EUR_2017
rs174561	chr11:61582708	chr11:61815236	C	T	Average weekly champagne plus white wine intake	EFO_0004329	Neale B	UKBB	European	2017	0.012	0.002641	5.51e-06	+	240864	0	240864	1	-	Neale-B_UKBB_EUR_2017
rs174561	chr11:61582708	chr11:61815236	C	T	Hair or balding pattern: pattern 4	EFO_0007822	Neale B	UKBB	European	2017	-0.007496	0.001505	6.317e-07	-	154988	28389	126599	1	risk diff	Neale-B_UKBB_EUR_2017
rs174561	chr11:61582708	chr11:61815236	C	T	Heel bone mineral density	EFO_0009270	Neale B	UKBB	European	2017	0.01605	0.003366	1.843e-06	+	194398	0	194398	1	IVNT	Neale-B_UKBB_EUR_2017
rs174561	chr11:61582708	chr11:61815236	C	T	Heel bone mineral density left	EFO_0009270	Neale B	UKBB	European	2017	0.02098	0.004503	3.191e-06	+	106254	0	106254	1	IVNT	Neale-B_UKBB_EUR_2017
rs174561	chr11:61582708	chr11:61815236	C	T	Heel bone mineral density right	EFO_0009270	Neale B	UKBB	European	2017	0.02448	0.004474	4.473e-08	+	106251	0	106251	1	IVNT	Neale-B_UKBB_EUR_2017
rs174561	chr11:61582708	chr11:61815236	C	T	Height	EFO_0004339	Neale B	UKBB	European	2017	-0.01362	0.001867	2.963e-13	-	336474	0	336474	1	IVNT	Neale-B_UKBB_EUR_2017
rs174561	chr11:61582708	chr11:61815236	C	T	Nap during day	EFO_0004870	Neale B	UKBB	European	2017	0.01004	0.001557	1.118e-10	+	337074	0	337074	1	-	Neale-B_UKBB_EUR_2017
rs174561	chr11:61582708	chr11:61815236	C	T	No blood clot, bronchitis, emphysema, asthma, rhinitis, eczema or allergy diagnosed by doctor	-	Neale B	UKBB	European	2017	0.005804	0.00123	2.4e-06	+	336782	228530	108252	1	risk diff	Neale-B_UKBB_EUR_2017
rs174561	chr11:61582708	chr11:61815236	C	T	Number of live births	EFO_0009439	Neale B	UKBB	European	2017	-0.02208	0.00415	1.037e-07	-	180952	0	180952	1	-	Neale-B_UKBB_EUR_2017
rs174561	chr11:61582708	chr11:61815236	C	T	Pulse rate	EFO_0004326	Neale B	UKBB	European	2017	0.03273	0.002706	1.142e-33	+	317756	0	317756	1	IVNT	Neale-B_UKBB_EUR_2017
rs174561	chr11:61582708	chr11:61815236	C	T	Pulse rate	EFO_0004326	Neale B	UKBB	European	2017	0.03072	0.004593	2.275e-11	+	110153	0	110153	1	IVNT	Neale-B_UKBB_EUR_2017
rs174561	chr11:61582708	chr11:61815236	C	T	Self-reported asthma	EFO_0000270	Neale B	UKBB	European	2017	-0.005337	0.0008432	2.458e-10	-	337159	39049	298110	1	risk diff	Neale-B_UKBB_EUR_2017
rs174561	chr11:61582708	chr11:61815236	C	T	Self-reported hypothyroidism or myxoedema	EFO_0004705;EFO_1001055	Neale B	UKBB	European	2017	-0.002541	0.000561	5.937e-06	-	337159	16376	320783	1	risk diff	Neale-B_UKBB_EUR_2017
rs174561	chr11:61582708	chr11:61815236	C	T	Sitting height	EFO_0004339	Neale B	UKBB	European	2017	-0.008985	0.002031	9.685e-06	-	336172	0	336172	1	IVNT	Neale-B_UKBB_EUR_2017
rs174561	chr11:61582708	chr11:61815236	C	T	Treatment with levothyroxine sodium	EFO_0007056	Neale B	UKBB	European	2017	-0.002493	0.000517	1.426e-06	-	337159	13717	323442	1	risk diff	Neale-B_UKBB_EUR_2017
rs2777896	chr17:57827712	chr17:59750351	T	G	Platelet distribution width	EFO_0004586	Astle W	27863252	European	2016	0.04155	0.005432	2.026e-14	+	173480	0	173480	2	IVNT	Astle-W_Blood-Cell-Traits_EUR_2016
rs12701432	chr7:1052453	chr7:1012817	C	T	Mean platelet volume	EFO_0004586	Astle W	27863252	European	2016	0.02131	0.004403	1.293e-06	+	173480	0	173480	2	IVNT	Astle-W_Blood-Cell-Traits_EUR_2016
rs12701432	chr7:1052453	chr7:1012817	C	T	Platelet count	EFO_0004586	Astle W	27863252	European	2016	-0.02041	0.004442	4.325e-06	-	173480	0	173480	2	IVNT	Astle-W_Blood-Cell-Traits_EUR_2016
rs10280960	chr7:1103697	chr7:1064061	C	T	Mean corpuscular volume	EFO_0004586	Astle W	27863252	European	2016	-0.01795	0.003519	3.384e-07	-	173480	0	173480	2	IVNT	Astle-W_Blood-Cell-Traits_EUR_2016
rs10280960	chr7:1103697	chr7:1064061	C	T	Impedance of whole body	-	Neale B	UKBB	European	2017	0.008414	0.001852	5.547e-06	+	331284	0	331284	1	IVNT	Neale-B_UKBB_EUR_2017
rs10280960	chr7:1103697	chr7:1064061	C	T	Sleeplessness or insomnia	EFO_0004698	Neale B	UKBB	European	2017	-0.007824	0.001741	7.005e-06	-	336965	0	336965	1	-	Neale-B_UKBB_EUR_2017
rs5770599	chr22:50019981	chr22:49626333	C	G	Granulocyte percentage of myeloid white cells	EFO_0004586	Astle W	27863252	European	2016	0.01868	0.003709	4.733e-07	+	173480	0	173480	2	IVNT	Astle-W_Blood-Cell-Traits_EUR_2016
rs5770599	chr22:50019981	chr22:49626333	C	G	Monocyte count	EFO_0004586	Astle W	27863252	European	2016	-0.02177	0.00371	4.41e-09	-	173480	0	173480	2	IVNT	Astle-W_Blood-Cell-Traits_EUR_2016
rs5770599	chr22:50019981	chr22:49626333	C	G	Monocyte percentage of white cells	EFO_0004586	Astle W	27863252	European	2016	-0.02097	0.003699	1.438e-08	-	173480	0	173480	2	IVNT	Astle-W_Blood-Cell-Traits_EUR_2016
rs12717427	chr14:23417792	chr14:22948583	C	T	High light scatter percentage of red cells	EFO_0004586	Astle W	27863252	European	2016	-0.01913	0.003586	9.613e-08	-	173480	0	173480	2	IVNT	Astle-W_Blood-Cell-Traits_EUR_2016
rs12717427	chr14:23417792	chr14:22948583	C	T	High light scatter reticulocyte count	EFO_0004586	Astle W	27863252	European	2016	-0.0195	0.003586	5.339e-08	-	173480	0	173480	2	IVNT	Astle-W_Blood-Cell-Traits_EUR_2016
rs12717427	chr14:23417792	chr14:22948583	C	T	Red cell distribution width	EFO_0004586	Astle W	27863252	European	2016	0.02256	0.003538	1.795e-10	+	173480	0	173480	2	IVNT	Astle-W_Blood-Cell-Traits_EUR_2016
rs12717427	chr14:23417792	chr14:22948583	C	T	Reticulocyte count	EFO_0004586	Astle W	27863252	European	2016	-0.02195	0.003592	9.97e-10	-	173480	0	173480	2	IVNT	Astle-W_Blood-Cell-Traits_EUR_2016
rs12717427	chr14:23417792	chr14:22948583	C	T	Reticulocyte fraction of red cells	EFO_0004586	Astle W	27863252	European	2016	-0.02152	0.00359	2.035e-09	-	173480	0	173480	2	IVNT	Astle-W_Blood-Cell-Traits_EUR_2016
rs12717427	chr14:23417792	chr14:22948583	C	T	Diastolic blood pressure	EFO_0006336	Neale B	UKBB	European	2017	0.01114	0.002466	6.312e-06	+	317756	0	317756	1	IVNT	Neale-B_UKBB_EUR_2017
rs12717427	chr14:23417792	chr14:22948583	C	T	Systolic blood pressure	EFO_0006335	Neale B	UKBB	European	2017	0.01271	0.002465	2.491e-07	+	317754	0	317754	1	IVNT	Neale-B_UKBB_EUR_2017
rs12717427	chr14:23417792	chr14:22948583	C	T	Years of educational attainment in females	EFO_0004784	SSGAC	27225129	European	2016	-0.016	0.003	2.048e-06	-	181443	0	181443	62	years	SSGAC_EduYears-F_EUR_2016
rs12717427	chr14:23417792	chr14:22948583	C	T	Years of educational attainment	EFO_0004784	SSGAC	27225129	European	2016	-0.014	0.002	5.958e-09	-	328917	0	328917	64	years	SSGAC_EduYears_EUR_2016
rs1473901	chr2:219188838	chr2:218324115	T	C	Granulocyte count	EFO_0004586	Astle W	27863252	European	2016	0.02259	0.003644	5.676e-10	+	173480	0	173480	2	IVNT	Astle-W_Blood-Cell-Traits_EUR_2016
rs1473901	chr2:219188838	chr2:218324115	T	C	High light scatter percentage of red cells	EFO_0004586	Astle W	27863252	European	2016	-0.02868	0.003637	3.177e-15	-	173480	0	173480	2	IVNT	Astle-W_Blood-Cell-Traits_EUR_2016
rs1473901	chr2:219188838	chr2:218324115	T	C	High light scatter reticulocyte count	EFO_0004586	Astle W	27863252	European	2016	-0.0281	0.003637	1.113e-14	-	173480	0	173480	2	IVNT	Astle-W_Blood-Cell-Traits_EUR_2016
rs1473901	chr2:219188838	chr2:218324115	T	C	Immature fraction of reticulocytes	EFO_0004586	Astle W	27863252	European	2016	-0.01959	0.003603	5.414e-08	-	173480	0	173480	2	IVNT	Astle-W_Blood-Cell-Traits_EUR_2016
rs1473901	chr2:219188838	chr2:218324115	T	C	Lymphocyte percentage of white cells	EFO_0004586	Astle W	27863252	European	2016	-0.01779	0.003615	8.639e-07	-	173480	0	173480	2	IVNT	Astle-W_Blood-Cell-Traits_EUR_2016
rs1473901	chr2:219188838	chr2:218324115	T	C	Monocyte count	EFO_0004586	Astle W	27863252	European	2016	0.02952	0.003621	3.512e-16	+	173480	0	173480	2	IVNT	Astle-W_Blood-Cell-Traits_EUR_2016
rs1473901	chr2:219188838	chr2:218324115	T	C	Myeloid white cell count	EFO_0004586	Astle W	27863252	European	2016	0.02488	0.003653	9.818e-12	+	173480	0	173480	2	IVNT	Astle-W_Blood-Cell-Traits_EUR_2016
rs1473901	chr2:219188838	chr2:218324115	T	C	Neutrophil count	EFO_0004586	Astle W	27863252	European	2016	0.02321	0.003635	1.707e-10	+	173480	0	173480	2	IVNT	Astle-W_Blood-Cell-Traits_EUR_2016
rs1473901	chr2:219188838	chr2:218324115	T	C	Platelet count	EFO_0004586	Astle W	27863252	European	2016	-0.01974	0.003699	9.491e-08	-	173480	0	173480	2	IVNT	Astle-W_Blood-Cell-Traits_EUR_2016
rs1473901	chr2:219188838	chr2:218324115	T	C	Plateletcrit	EFO_0004586	Astle W	27863252	European	2016	-0.02044	0.003712	3.646e-08	-	173480	0	173480	2	IVNT	Astle-W_Blood-Cell-Traits_EUR_2016
rs1473901	chr2:219188838	chr2:218324115	T	C	Red cell distribution width	EFO_0004586	Astle W	27863252	European	2016	0.02334	0.003592	8.195e-11	+	173480	0	173480	2	IVNT	Astle-W_Blood-Cell-Traits_EUR_2016
rs1473901	chr2:219188838	chr2:218324115	T	C	Reticulocyte count	EFO_0004586	Astle W	27863252	European	2016	-0.02765	0.003643	3.249e-14	-	173480	0	173480	2	IVNT	Astle-W_Blood-Cell-Traits_EUR_2016
rs1473901	chr2:219188838	chr2:218324115	T	C	Reticulocyte fraction of red cells	EFO_0004586	Astle W	27863252	European	2016	-0.02928	0.003642	9.037e-16	-	173480	0	173480	2	IVNT	Astle-W_Blood-Cell-Traits_EUR_2016
rs1473901	chr2:219188838	chr2:218324115	T	C	Sum basophil neutrophil counts	EFO_0004586	Astle W	27863252	European	2016	0.02356	0.003641	9.854e-11	+	173480	0	173480	2	IVNT	Astle-W_Blood-Cell-Traits_EUR_2016
rs1473901	chr2:219188838	chr2:218324115	T	C	Sum neutrophil eosinophil counts	EFO_0004586	Astle W	27863252	European	2016	0.02217	0.003638	1.098e-09	+	173480	0	173480	2	IVNT	Astle-W_Blood-Cell-Traits_EUR_2016
rs1473901	chr2:219188838	chr2:218324115	T	C	White blood cell count	EFO_0004586	Astle W	27863252	European	2016	0.02151	0.003636	3.297e-09	+	173480	0	173480	2	IVNT	Astle-W_Blood-Cell-Traits_EUR_2016
rs1473901	chr2:219188838	chr2:218324115	T	C	Arm fat-free mass left	-	Neale B	UKBB	European	2017	0.009088	0.001572	7.463e-09	+	331159	0	331159	1	IVNT	Neale-B_UKBB_EUR_2017
rs1473901	chr2:219188838	chr2:218324115	T	C	Arm fat-free mass right	-	Neale B	UKBB	European	2017	0.00922	0.001541	2.191e-09	+	331221	0	331221	1	IVNT	Neale-B_UKBB_EUR_2017
rs1473901	chr2:219188838	chr2:218324115	T	C	Arm predicted mass left	-	Neale B	UKBB	European	2017	0.009261	0.001566	3.367e-09	+	331146	0	331146	1	IVNT	Neale-B_UKBB_EUR_2017
rs1473901	chr2:219188838	chr2:218324115	T	C	Arm predicted mass right	-	Neale B	UKBB	European	2017	0.009368	0.001535	1.053e-09	+	331216	0	331216	1	IVNT	Neale-B_UKBB_EUR_2017
rs1473901	chr2:219188838	chr2:218324115	T	C	Basal metabolic rate	EFO_0007777	Neale B	UKBB	European	2017	0.009187	0.00164	2.111e-08	+	331307	0	331307	1	IVNT	Neale-B_UKBB_EUR_2017
rs1473901	chr2:219188838	chr2:218324115	T	C	Comparative height size at age 10	-	Neale B	UKBB	European	2017	0.01331	0.001688	3.156e-15	+	332021	0	332021	1	-	Neale-B_UKBB_EUR_2017
rs1473901	chr2:219188838	chr2:218324115	T	C	Forced vital capacity	EFO_0004312	Neale B	UKBB	European	2017	0.009777	0.002008	1.121e-06	+	307638	0	307638	1	IVNT	Neale-B_UKBB_EUR_2017
rs1473901	chr2:219188838	chr2:218324115	T	C	Forced vital capacity, best measure	EFO_0004312	Neale B	UKBB	European	2017	0.009994	0.002203	5.732e-06	+	255492	0	255492	1	IVNT	Neale-B_UKBB_EUR_2017
rs1473901	chr2:219188838	chr2:218324115	T	C	Height	EFO_0004339	Neale B	UKBB	European	2017	0.01654	0.001757	4.766e-21	+	336474	0	336474	1	IVNT	Neale-B_UKBB_EUR_2017
rs1473901	chr2:219188838	chr2:218324115	T	C	Leg fat-free mass left	-	Neale B	UKBB	European	2017	0.007226	0.001628	9.118e-06	+	331258	0	331258	1	IVNT	Neale-B_UKBB_EUR_2017
rs1473901	chr2:219188838	chr2:218324115	T	C	Leg fat-free mass right	-	Neale B	UKBB	European	2017	0.007894	0.001628	1.236e-06	+	331285	0	331285	1	IVNT	Neale-B_UKBB_EUR_2017
rs1473901	chr2:219188838	chr2:218324115	T	C	Leg predicted mass left	-	Neale B	UKBB	European	2017	0.00723	0.001617	7.804e-06	+	331253	0	331253	1	IVNT	Neale-B_UKBB_EUR_2017
rs1473901	chr2:219188838	chr2:218324115	T	C	Leg predicted mass right	-	Neale B	UKBB	European	2017	0.007844	0.001617	1.234e-06	+	331285	0	331285	1	IVNT	Neale-B_UKBB_EUR_2017
rs1473901	chr2:219188838	chr2:218324115	T	C	Sitting height	EFO_0004339	Neale B	UKBB	European	2017	0.01306	0.001912	8.233e-12	+	336172	0	336172	1	IVNT	Neale-B_UKBB_EUR_2017
rs1473901	chr2:219188838	chr2:218324115	T	C	Trunk fat-free mass	-	Neale B	UKBB	European	2017	0.01125	0.001558	5.12e-13	+	331030	0	331030	1	IVNT	Neale-B_UKBB_EUR_2017
rs1473901	chr2:219188838	chr2:218324115	T	C	Trunk predicted mass	-	Neale B	UKBB	European	2017	0.01115	0.001553	6.733e-13	+	330995	0	330995	1	IVNT	Neale-B_UKBB_EUR_2017
rs1473901	chr2:219188838	chr2:218324115	T	C	Whole body fat-free mass	-	Neale B	UKBB	European	2017	0.009723	0.001564	5.064e-10	+	331291	0	331291	1	IVNT	Neale-B_UKBB_EUR_2017
rs1473901	chr2:219188838	chr2:218324115	T	C	Whole body water mass	-	Neale B	UKBB	European	2017	0.009844	0.001566	3.273e-10	+	331315	0	331315	1	IVNT	Neale-B_UKBB_EUR_2017
rs2596477	chr6:31327723	chr6:31359946	A	G	Granulocyte count	EFO_0004586	Astle W	27863252	European	2016	0.02755	0.004727	5.593e-09	+	173480	0	173480	2	IVNT	Astle-W_Blood-Cell-Traits_EUR_2016
rs2596477	chr6:31327723	chr6:31359946	A	G	Lymphocyte count	EFO_0004586	Astle W	27863252	European	2016	0.03657	0.00474	1.205e-14	+	173480	0	173480	2	IVNT	Astle-W_Blood-Cell-Traits_EUR_2016
rs2596477	chr6:31327723	chr6:31359946	A	G	Mean corpuscular hemoglobin	EFO_0004586	Astle W	27863252	European	2016	0.02364	0.004649	3.652e-07	+	173480	0	173480	2	IVNT	Astle-W_Blood-Cell-Traits_EUR_2016
rs2596477	chr6:31327723	chr6:31359946	A	G	Mean corpuscular volume	EFO_0004586	Astle W	27863252	European	2016	0.03146	0.004635	1.135e-11	+	173480	0	173480	2	IVNT	Astle-W_Blood-Cell-Traits_EUR_2016
rs2596477	chr6:31327723	chr6:31359946	A	G	Mean platelet volume	EFO_0004586	Astle W	27863252	European	2016	0.06566	0.004773	4.578e-43	+	173480	0	173480	2	IVNT	Astle-W_Blood-Cell-Traits_EUR_2016
[truncated: 122 more rows]

## Sheet: S.9
Supplementary Table 9. Mendelian randomization analysis of genetic liability to risk of developing colorectal cancer and plasma miRNA concentrations.
[truncated: 7 more rows]

[truncated: 8 more sheets: S.10, S.11, S.12, S.13, S.14, S.15, S.16, S.17]
